# Supplementary material for: Redundant Glycerol‐3‐Phosphate Acyltransferases Regulate Thermo‐Sensitive Genic Male Sterility in Rice
Source: Plant Biotechnol J. 2026 Apr 1;24(7):4689–703. doi: 10.1111/pbi.70649 (PMC13278554; doi:10.1111/pbi.70649)
Supplement: Supplementary file 2 — Table S1: Genetics analysis of Osgpat6.1 mutant. [file PBI-24-4689-s005.xlsx]

## Sheet: Sheet1
Supplementary Table 1 Genetics analysis of Osgpat6.1 mutant
Phenotype	Expected	Observed	χ2	χ2(0.05, 1)
WT	171	178	0.286
MT	57	50	0.859
Total	228	228	1.146	3.84
