# Supplementary material for: Redundant Glycerol‐3‐Phosphate Acyltransferases Regulate Thermo‐Sensitive Genic Male Sterility in Rice
Source: Plant Biotechnol J. 2026 Apr 1;24(7):4689–703. doi: 10.1111/pbi.70649 (PMC13278554; doi:10.1111/pbi.70649)
Supplement: Supplementary file 3 — Table S2: Sequence variations identified in predicted ORFs within the mapped interval. [file PBI-24-4689-s001.xlsx]

## Sheet: Sheet1
Supplementary Table 2 Sequence variations identified in predicted ORFs within the mapped interval
CHROM	POS	REF	ALT	Fertile		Sterile		INFO	Gene_ID	Putative function
Chr10	14424598	G	A	0,7	7	4,2	6	A|stop_gained|HIGH|LOC_Os10g27330|LOC_Os10g27330|transcript|LOC_Os10g27330.1|protein_coding|1|2|c.377G>A|p.Trp126*|377|1814|377|1593|126|530||;LOF=(LOC_Os10g27330|LOC_Os10g27330|1|1.00);NMD=(LOC_Os10g27330|LOC_Os10g27330|1|1.00)	LOC_Os10g27330	glycerol-3-phosphate acyltransferase, putative, expressed
Chr10	14395021	T	C	5,0	5	2,2	4	C|missense_variant|MODERATE|LOC_Os10g27270|LOC_Os10g27270|transcript|LOC_Os10g27270.1|protein_coding|1|1|c.352A>G|p.Arg118Gly|352|417|352|417|118|138||	LOC_Os10g27270	expressed protein
Chr10	14395142	A	G	8,0	8	8,3	11	G|synonymous_variant|LOW|LOC_Os10g27270|LOC_Os10g27270|transcript|LOC_Os10g27270.1|protein_coding|1|1|c.231T>C|p.Cys77Cys|231|417|231|417|77|138||	LOC_Os10g27270	expressed protein
Chr10	14395168	G	T	7,2	9	11,2	13	T|missense_variant|MODERATE|LOC_Os10g27270|LOC_Os10g27270|transcript|LOC_Os10g27270.1|protein_coding|1|1|c.205C>A|p.Arg69Ser|205|417|205|417|69|138||	LOC_Os10g27270	expressed protein
Chr10	14395173	T	C	7,2	9	8,6	14	C|missense_variant|MODERATE|LOC_Os10g27270|LOC_Os10g27270|transcript|LOC_Os10g27270.1|protein_coding|1|1|c.200A>G|p.Gln67Arg|200|417|200|417|67|138||	LOC_Os10g27270	expressed protein
Chr10	14395217	A	C	8,2	10	11,5	16	C|missense_variant|MODERATE|LOC_Os10g27270|LOC_Os10g27270|transcript|LOC_Os10g27270.1|protein_coding|1|1|c.156T>G|p.Ile52Met|156|417|156|417|52|138||	LOC_Os10g27270	expressed protein
Chr10	14395233	C	T	9,2	11	10,6	16	T|missense_variant|MODERATE|LOC_Os10g27270|LOC_Os10g27270|transcript|LOC_Os10g27270.1|protein_coding|1|1|c.140G>A|p.Cys47Tyr|140|417|140|417|47|138||	LOC_Os10g27270	expressed protein
Chr10	14395246	C	T	7,3	10	9,6	15	T|missense_variant|MODERATE|LOC_Os10g27270|LOC_Os10g27270|transcript|LOC_Os10g27270.1|protein_coding|1|1|c.127G>A|p.Asp43Asn|127|417|127|417|43|138||	LOC_Os10g27270	expressed protein
Chr10	14395250	G	A	7,2	9	9,7	16	A|synonymous_variant|LOW|LOC_Os10g27270|LOC_Os10g27270|transcript|LOC_Os10g27270.1|protein_coding|1|1|c.123C>T|p.Asn41Asn|123|417|123|417|41|138||	LOC_Os10g27270	expressed protein
Chr10	14395307	C	T	7,3	10	14,6	20	T|synonymous_variant|LOW|LOC_Os10g27270|LOC_Os10g27270|transcript|LOC_Os10g27270.1|protein_coding|1|1|c.66G>A|p.Arg22Arg|66|417|66|417|22|138||	LOC_Os10g27270	expressed protein
Chr10	14395378	C	A	7,2	9	14,2	16	A|5_prime_UTR_variant|MODIFIER|LOC_Os10g27274|LOC_Os10g27274|transcript|LOC_Os10g27274.1|protein_coding|1|3|c.-676C>A|||||676|	LOC_Os10g27274	expressed protein
Chr10	14395394	CA	C	9,0	9	6,10	16	C|5_prime_UTR_variant|MODIFIER|LOC_Os10g27274|LOC_Os10g27274|transcript|LOC_Os10g27274.1|protein_coding|1|3|c.-655delA|||||655|INFO_REALIGN_3_PRIME	LOC_Os10g27274	expressed protein
Chr10	14395429	C	G	12,1	13	15,2	17	G|5_prime_UTR_variant|MODIFIER|LOC_Os10g27274|LOC_Os10g27274|transcript|LOC_Os10g27274.1|protein_coding|1|3|c.-625C>G|||||625|	LOC_Os10g27274	expressed protein
Chr10	14395433	C	T	12,1	13	14,2	16	T|5_prime_UTR_variant|MODIFIER|LOC_Os10g27274|LOC_Os10g27274|transcript|LOC_Os10g27274.1|protein_coding|1|3|c.-621C>T|||||621|	LOC_Os10g27274	expressed protein
Chr10	14395456	G	A	14,0	14	8,9	17	A|5_prime_UTR_variant|MODIFIER|LOC_Os10g27274|LOC_Os10g27274|transcript|LOC_Os10g27274.1|protein_coding|1|3|c.-598G>A|||||598|	LOC_Os10g27274	expressed protein
Chr10	14395468	T	C	14,1	15	15,3	18	C|5_prime_UTR_variant|MODIFIER|LOC_Os10g27274|LOC_Os10g27274|transcript|LOC_Os10g27274.1|protein_coding|1|3|c.-586T>C|||||586|	LOC_Os10g27274	expressed protein
Chr10	14395529	C	T	19,1	20	12,4	16	T|5_prime_UTR_premature_start_codon_gain_variant|LOW|LOC_Os10g27274|LOC_Os10g27274|transcript|LOC_Os10g27274.1|protein_coding|1|3|c.-525C>T||||||	LOC_Os10g27274	expressed protein
Chr10	14395534	C	T	20,1	21	12,3	15	T|5_prime_UTR_variant|MODIFIER|LOC_Os10g27274|LOC_Os10g27274|transcript|LOC_Os10g27274.1|protein_coding|1|3|c.-520C>T|||||520|	LOC_Os10g27274	expressed protein
Chr10	14395583	T	G	18,0	18	4,5	9	G|5_prime_UTR_variant|MODIFIER|LOC_Os10g27274|LOC_Os10g27274|transcript|LOC_Os10g27274.1|protein_coding|1|3|c.-471T>G|||||471|	LOC_Os10g27274	expressed protein
Chr10	14396067	C	T	11,0	11	2,4	6	T|missense_variant|MODERATE|LOC_Os10g27274|LOC_Os10g27274|transcript|LOC_Os10g27274.1|protein_coding|1|3|c.14C>T|p.Pro5Leu|1095|1665|14|288|5|95||	LOC_Os10g27274	expressed protein
Chr10	14396080	AAAGT	A	12,0	12	2,4	6	A|frameshift_variant&splice_donor_variant&splice_region_variant&intron_variant|HIGH|LOC_Os10g27274|LOC_Os10g27274|transcript|LOC_Os10g27274.1|protein_coding|1|3|c.28_29+2delAAGT|p.Lys10fs|1109|1665|28|288|10|95||;LOF=(LOC_Os10g27274|LOC_Os10g27274|3|1.00)	LOC_Os10g27274	expressed protein
Chr10	14396212	G	C	10,0	10	1,4	5	C|upstream_gene_variant|MODIFIER|LOC_Os10g27260|LOC_Os10g27260|transcript|LOC_Os10g27260.1|protein_coding||c.-4176C>G|||||4176|	LOC_Os10g27260	transposon protein, putative, CACTA, En/Spm sub-class, expressed
Chr10	14396215	A	G	10,0	10	1,4	5	G|upstream_gene_variant|MODIFIER|LOC_Os10g27260|LOC_Os10g27260|transcript|LOC_Os10g27260.1|protein_coding||c.-4179T>C|||||4179|	LOC_Os10g27260	transposon protein, putative, CACTA, En/Spm sub-class, expressed
Chr10	14396543	T	C	10,0	10	3,2	5	C|upstream_gene_variant|MODIFIER|LOC_Os10g27260|LOC_Os10g27260|transcript|LOC_Os10g27260.1|protein_coding||c.-4507A>G|||||4507|	LOC_Os10g27260	transposon protein, putative, CACTA, En/Spm sub-class, expressed
Chr10	14396620	G	C	9,3	12	7,1	8	C|upstream_gene_variant|MODIFIER|LOC_Os10g27260|LOC_Os10g27260|transcript|LOC_Os10g27260.1|protein_coding||c.-4584C>G|||||4584|	LOC_Os10g27260	transposon protein, putative, CACTA, En/Spm sub-class, expressed
Chr10	14396623	G	A	9,3	12	7,1	8	A|upstream_gene_variant|MODIFIER|LOC_Os10g27260|LOC_Os10g27260|transcript|LOC_Os10g27260.1|protein_coding||c.-4587C>T|||||4587|	LOC_Os10g27260	transposon protein, putative, CACTA, En/Spm sub-class, expressed
Chr10	14396634	G	A	10,3	13	8,1	9	A|upstream_gene_variant|MODIFIER|LOC_Os10g27260|LOC_Os10g27260|transcript|LOC_Os10g27260.1|protein_coding||c.-4598C>T|||||4598|	LOC_Os10g27260	transposon protein, putative, CACTA, En/Spm sub-class, expressed
Chr10	14396750	G	A	15,0	15	10,5	15	A|upstream_gene_variant|MODIFIER|LOC_Os10g27260|LOC_Os10g27260|transcript|LOC_Os10g27260.1|protein_coding||c.-4714C>T|||||4714|	LOC_Os10g27260	transposon protein, putative, CACTA, En/Spm sub-class, expressed
Chr10	14396757	C	A	10,4	14	11,0	11	A|upstream_gene_variant|MODIFIER|LOC_Os10g27260|LOC_Os10g27260|transcript|LOC_Os10g27260.1|protein_coding||c.-4721G>T|||||4721|	LOC_Os10g27260	transposon protein, putative, CACTA, En/Spm sub-class, expressed
Chr10	14396776	C	T	13,2	15	8,2	10	T|upstream_gene_variant|MODIFIER|LOC_Os10g27260|LOC_Os10g27260|transcript|LOC_Os10g27260.1|protein_coding||c.-4740G>A|||||4740|	LOC_Os10g27260	transposon protein, putative, CACTA, En/Spm sub-class, expressed
Chr10	14396808	A	G	10,2	12	9,2	11	G|upstream_gene_variant|MODIFIER|LOC_Os10g27260|LOC_Os10g27260|transcript|LOC_Os10g27260.1|protein_coding||c.-4772T>C|||||4772|	LOC_Os10g27260	transposon protein, putative, CACTA, En/Spm sub-class, expressed
Chr10	14396815	T	A	9,2	11	9,2	11	A|upstream_gene_variant|MODIFIER|LOC_Os10g27260|LOC_Os10g27260|transcript|LOC_Os10g27260.1|protein_coding||c.-4779A>T|||||4779|	LOC_Os10g27260	transposon protein, putative, CACTA, En/Spm sub-class, expressed
Chr10	14396832	C	T	11,0	11	9,2	11	T|upstream_gene_variant|MODIFIER|LOC_Os10g27260|LOC_Os10g27260|transcript|LOC_Os10g27260.1|protein_coding||c.-4796G>A|||||4796|	LOC_Os10g27260	transposon protein, putative, CACTA, En/Spm sub-class, expressed
Chr10	14396847	G	A	11,0	11	7,2	9	A|upstream_gene_variant|MODIFIER|LOC_Os10g27260|LOC_Os10g27260|transcript|LOC_Os10g27260.1|protein_coding||c.-4811C>T|||||4811|	LOC_Os10g27260	transposon protein, putative, CACTA, En/Spm sub-class, expressed
Chr10	14396865	A	T	8,4	12	6,3	9	T|upstream_gene_variant|MODIFIER|LOC_Os10g27260|LOC_Os10g27260|transcript|LOC_Os10g27260.1|protein_coding||c.-4829T>A|||||4829|	LOC_Os10g27260	transposon protein, putative, CACTA, En/Spm sub-class, expressed
Chr10	14396905	T	C	9,4	13	11,2	13	C|upstream_gene_variant|MODIFIER|LOC_Os10g27260|LOC_Os10g27260|transcript|LOC_Os10g27260.1|protein_coding||c.-4869A>G|||||4869|	LOC_Os10g27260	transposon protein, putative, CACTA, En/Spm sub-class, expressed
Chr10	14396965	C	T	15,0	15	9,2	11	T|upstream_gene_variant|MODIFIER|LOC_Os10g27260|LOC_Os10g27260|transcript|LOC_Os10g27260.1|protein_coding||c.-4929G>A|||||4929|	LOC_Os10g27260	transposon protein, putative, CACTA, En/Spm sub-class, expressed
Chr10	14396989	G	A	17,0	17	10,4	14	A|upstream_gene_variant|MODIFIER|LOC_Os10g27260|LOC_Os10g27260|transcript|LOC_Os10g27260.1|protein_coding||c.-4953C>T|||||4953|	LOC_Os10g27260	transposon protein, putative, CACTA, En/Spm sub-class, expressed
Chr10	14397004	C	G	13,3	16	10,5	15	G|upstream_gene_variant|MODIFIER|LOC_Os10g27260|LOC_Os10g27260|transcript|LOC_Os10g27260.1|protein_coding||c.-4968G>C|||||4968|	LOC_Os10g27260	transposon protein, putative, CACTA, En/Spm sub-class, expressed
Chr10	14397093	C	T	15,0	15	7,4	11	T|upstream_gene_variant|MODIFIER|LOC_Os10g27270|LOC_Os10g27270|transcript|LOC_Os10g27270.1|protein_coding||c.-1721G>A|||||1721|	LOC_Os10g27270	expressed protein
Chr10	14397179	AG	A	12,0	12	6,4	10	A|upstream_gene_variant|MODIFIER|LOC_Os10g27270|LOC_Os10g27270|transcript|LOC_Os10g27270.1|protein_coding||c.-1808delC|||||1808|	LOC_Os10g27270	expressed protein
Chr10	14397218	C	G	9,0	9	6,4	10	G|upstream_gene_variant|MODIFIER|LOC_Os10g27270|LOC_Os10g27270|transcript|LOC_Os10g27270.1|protein_coding||c.-1846G>C|||||1846|	LOC_Os10g27270	expressed protein
Chr10	14397263	A	G	11,0	11	5,3	8	G|upstream_gene_variant|MODIFIER|LOC_Os10g27270|LOC_Os10g27270|transcript|LOC_Os10g27270.1|protein_coding||c.-1891T>C|||||1891|	LOC_Os10g27270	expressed protein
Chr10	14397745	A	G	10,0	10	1,4	5	G|3_prime_UTR_variant|MODIFIER|LOC_Os10g27274|LOC_Os10g27274|transcript|LOC_Os10g27274.2|protein_coding|2|2|c.*265A>G|||||265|	LOC_Os10g27274	expressed protein
Chr10	14398041	G	A	4,0	4	12,4	16	A|upstream_gene_variant|MODIFIER|LOC_Os10g27270|LOC_Os10g27270|transcript|LOC_Os10g27270.1|protein_coding||c.-2669C>T|||||2669|	LOC_Os10g27270	expressed protein
Chr10	14398084	G	C	6,0	6	11,4	15	C|upstream_gene_variant|MODIFIER|LOC_Os10g27270|LOC_Os10g27270|transcript|LOC_Os10g27270.1|protein_coding||c.-2712C>G|||||2712|	LOC_Os10g27270	expressed protein
Chr10	14398087	T	A	4,2	6	14,0	14	A|upstream_gene_variant|MODIFIER|LOC_Os10g27270|LOC_Os10g27270|transcript|LOC_Os10g27270.1|protein_coding||c.-2715A>T|||||2715|	LOC_Os10g27270	expressed protein
Chr10	14398089	C	T	5,2	7	14,0	14	T|upstream_gene_variant|MODIFIER|LOC_Os10g27270|LOC_Os10g27270|transcript|LOC_Os10g27270.1|protein_coding||c.-2717G>A|||||2717|	LOC_Os10g27270	expressed protein
Chr10	14398098	C	T	5,2	7	16,0	16	T|upstream_gene_variant|MODIFIER|LOC_Os10g27270|LOC_Os10g27270|transcript|LOC_Os10g27270.1|protein_coding||c.-2726G>A|||||2726|	LOC_Os10g27270	expressed protein
Chr10	14398101	C	T	5,2	7	16,0	16	T|upstream_gene_variant|MODIFIER|LOC_Os10g27270|LOC_Os10g27270|transcript|LOC_Os10g27270.1|protein_coding||c.-2729G>A|||||2729|	LOC_Os10g27270	expressed protein
Chr10	14398124	C	T	8,0	8	11,3	14	T|splice_region_variant&synonymous_variant|LOW|LOC_Os10g27274|LOC_Os10g27274|transcript|LOC_Os10g27274.1|protein_coding|3|3|c.190C>T|p.Leu64Leu|1271|1665|190|288|64|95||	LOC_Os10g27274	expressed protein
Chr10	14398135	A	G	7,2	9	14,0	14	G|splice_region_variant&synonymous_variant|LOW|LOC_Os10g27274|LOC_Os10g27274|transcript|LOC_Os10g27274.3|protein_coding|3|3|c.192A>G|p.Thr64Thr|1273|1656|192|279|64|92||	LOC_Os10g27274	expressed protein
Chr10	14398145	A	T	8,0	8	12,3	15	T|missense_variant|MODERATE|LOC_Os10g27274|LOC_Os10g27274|transcript|LOC_Os10g27274.1|protein_coding|3|3|c.211A>T|p.Ile71Leu|1292|1665|211|288|71|95||	LOC_Os10g27274	expressed protein
Chr10	14398150	C	T	6,2	8	15,0	15	T|synonymous_variant|LOW|LOC_Os10g27274|LOC_Os10g27274|transcript|LOC_Os10g27274.1|protein_coding|3|3|c.216C>T|p.Phe72Phe|1297|1665|216|288|72|95||	LOC_Os10g27274	expressed protein
Chr10	14398170	T	C	10,0	10	13,4	17	C|missense_variant|MODERATE|LOC_Os10g27274|LOC_Os10g27274|transcript|LOC_Os10g27274.1|protein_coding|3|3|c.236T>C|p.Ile79Thr|1317|1665|236|288|79|95||	LOC_Os10g27274	expressed protein
Chr10	14398188	C	T	9,3	12	10,5	15	T|missense_variant|MODERATE|LOC_Os10g27274|LOC_Os10g27274|transcript|LOC_Os10g27274.1|protein_coding|3|3|c.254C>T|p.Thr85Ile|1335|1665|254|288|85|95||	LOC_Os10g27274	expressed protein
Chr10	14398189	C	A	10,3	13	10,5	15	A|synonymous_variant|LOW|LOC_Os10g27274|LOC_Os10g27274|transcript|LOC_Os10g27274.1|protein_coding|3|3|c.255C>A|p.Thr85Thr|1336|1665|255|288|85|95||	LOC_Os10g27274	expressed protein
Chr10	14398193	G	C	12,1	13	12,4	16	C|missense_variant|MODERATE|LOC_Os10g27274|LOC_Os10g27274|transcript|LOC_Os10g27274.1|protein_coding|3|3|c.259G>C|p.Glu87Gln|1340|1665|259|288|87|95||	LOC_Os10g27274	expressed protein
Chr10	14398376	A	T	16,0	16	5,5	10	T|3_prime_UTR_variant|MODIFIER|LOC_Os10g27274|LOC_Os10g27274|transcript|LOC_Os10g27274.1|protein_coding|3|3|c.*154A>T|||||154|	LOC_Os10g27274	expressed protein
Chr10	14398518	A	C	15,0	15	6,7	13	C|splice_region_variant|LOW|LOC_Os10g27274|LOC_Os10g27274|transcript|LOC_Os10g27274.1|protein_coding|3|3|c.*296A>C||||||	LOC_Os10g27274	expressed protein
Chr10	14398597	C	T	10,4	14	11,3	14	T|upstream_gene_variant|MODIFIER|LOC_Os10g27270|LOC_Os10g27270|transcript|LOC_Os10g27270.1|protein_coding||c.-3225G>A|||||3225|	LOC_Os10g27270	expressed protein
Chr10	14398601	C	T	9,4	13	10,3	13	T|upstream_gene_variant|MODIFIER|LOC_Os10g27270|LOC_Os10g27270|transcript|LOC_Os10g27270.1|protein_coding||c.-3229G>A|||||3229|	LOC_Os10g27270	expressed protein
Chr10	14398602	T	G	9,4	13	10,3	13	G|upstream_gene_variant|MODIFIER|LOC_Os10g27270|LOC_Os10g27270|transcript|LOC_Os10g27270.1|protein_coding||c.-3230A>C|||||3230|	LOC_Os10g27270	expressed protein
Chr10	14398609	G	A	9,4	13	10,3	13	A|upstream_gene_variant|MODIFIER|LOC_Os10g27270|LOC_Os10g27270|transcript|LOC_Os10g27270.1|protein_coding||c.-3237C>T|||||3237|	LOC_Os10g27270	expressed protein
Chr10	14398610	T	A	9,4	13	10,3	13	A|upstream_gene_variant|MODIFIER|LOC_Os10g27270|LOC_Os10g27270|transcript|LOC_Os10g27270.1|protein_coding||c.-3238A>T|||||3238|	LOC_Os10g27270	expressed protein
Chr10	14398616	G	A	8,4	12	9,3	12	A|upstream_gene_variant|MODIFIER|LOC_Os10g27270|LOC_Os10g27270|transcript|LOC_Os10g27270.1|protein_coding||c.-3244C>T|||||3244|	LOC_Os10g27270	expressed protein
Chr10	14398617	A	C	8,4	12	9,3	12	C|upstream_gene_variant|MODIFIER|LOC_Os10g27270|LOC_Os10g27270|transcript|LOC_Os10g27270.1|protein_coding||c.-3245T>G|||||3245|	LOC_Os10g27270	expressed protein
Chr10	14398630	C	T	7,4	11	7,3	10	T|upstream_gene_variant|MODIFIER|LOC_Os10g27270|LOC_Os10g27270|transcript|LOC_Os10g27270.1|protein_coding||c.-3258G>A|||||3258|	LOC_Os10g27270	expressed protein
Chr10	14398647	A	G	9,3	12	7,3	10	G|upstream_gene_variant|MODIFIER|LOC_Os10g27270|LOC_Os10g27270|transcript|LOC_Os10g27270.1|protein_coding||c.-3275T>C|||||3275|	LOC_Os10g27270	expressed protein
Chr10	14398651	G	A	10,0	10	3,7	10	A|upstream_gene_variant|MODIFIER|LOC_Os10g27270|LOC_Os10g27270|transcript|LOC_Os10g27270.1|protein_coding||c.-3279C>T|||||3279|	LOC_Os10g27270	expressed protein
Chr10	14398656	A	G	8,2	10	8,3	11	G|upstream_gene_variant|MODIFIER|LOC_Os10g27270|LOC_Os10g27270|transcript|LOC_Os10g27270.1|protein_coding||c.-3284T>C|||||3284|	LOC_Os10g27270	expressed protein
Chr10	14398662	A	G	9,2	11	9,3	12	G|upstream_gene_variant|MODIFIER|LOC_Os10g27270|LOC_Os10g27270|transcript|LOC_Os10g27270.1|protein_coding||c.-3290T>C|||||3290|	LOC_Os10g27270	expressed protein
Chr10	14398678	T	C	12,2	14	8,2	10	C|upstream_gene_variant|MODIFIER|LOC_Os10g27270|LOC_Os10g27270|transcript|LOC_Os10g27270.1|protein_coding||c.-3306A>G|||||3306|	LOC_Os10g27270	expressed protein
Chr10	14398682	A	G	13,2	15	1,8	9	G|upstream_gene_variant|MODIFIER|LOC_Os10g27270|LOC_Os10g27270|transcript|LOC_Os10g27270.1|protein_coding||c.-3310T>C|||||3310|	LOC_Os10g27270	expressed protein
Chr10	14398683	T	C	13,2	15	7,2	9	C|upstream_gene_variant|MODIFIER|LOC_Os10g27270|LOC_Os10g27270|transcript|LOC_Os10g27270.1|protein_coding||c.-3311A>G|||||3311|	LOC_Os10g27270	expressed protein
Chr10	14398687	T	C	13,1	14	8,2	10	C|upstream_gene_variant|MODIFIER|LOC_Os10g27270|LOC_Os10g27270|transcript|LOC_Os10g27270.1|protein_coding||c.-3315A>G|||||3315|	LOC_Os10g27270	expressed protein
Chr10	14398690	T	C	13,1	14	8,2	10	C|upstream_gene_variant|MODIFIER|LOC_Os10g27270|LOC_Os10g27270|transcript|LOC_Os10g27270.1|protein_coding||c.-3318A>G|||||3318|	LOC_Os10g27270	expressed protein
Chr10	14398696	G	A	14,1	15	8,1	9	A|upstream_gene_variant|MODIFIER|LOC_Os10g27270|LOC_Os10g27270|transcript|LOC_Os10g27270.1|protein_coding||c.-3324C>T|||||3324|	LOC_Os10g27270	expressed protein
Chr10	14398705	C	T	13,0	13	2,7	9	T|upstream_gene_variant|MODIFIER|LOC_Os10g27270|LOC_Os10g27270|transcript|LOC_Os10g27270.1|protein_coding||c.-3333G>A|||||3333|	LOC_Os10g27270	expressed protein
Chr10	14398723	T	C	15,0	15	1,7	8	C|upstream_gene_variant|MODIFIER|LOC_Os10g27270|LOC_Os10g27270|transcript|LOC_Os10g27270.1|protein_coding||c.-3351A>G|||||3351|	LOC_Os10g27270	expressed protein
Chr10	14398725	A	G	16,2	18	8,1	9	G|upstream_gene_variant|MODIFIER|LOC_Os10g27270|LOC_Os10g27270|transcript|LOC_Os10g27270.1|protein_coding||c.-3353T>C|||||3353|	LOC_Os10g27270	expressed protein
Chr10	14398731	C	T	16,2	18	8,1	9	T|upstream_gene_variant|MODIFIER|LOC_Os10g27270|LOC_Os10g27270|transcript|LOC_Os10g27270.1|protein_coding||c.-3359G>A|||||3359|	LOC_Os10g27270	expressed protein
Chr10	14398751	T	G	17,2	19	9,2	11	G|upstream_gene_variant|MODIFIER|LOC_Os10g27270|LOC_Os10g27270|transcript|LOC_Os10g27270.1|protein_coding||c.-3379A>C|||||3379|	LOC_Os10g27270	expressed protein
Chr10	14398757	C	T	17,2	19	11,2	13	T|upstream_gene_variant|MODIFIER|LOC_Os10g27270|LOC_Os10g27270|transcript|LOC_Os10g27270.1|protein_coding||c.-3385G>A|||||3385|	LOC_Os10g27270	expressed protein
Chr10	14398761	T	C	17,2	19	12,2	14	C|upstream_gene_variant|MODIFIER|LOC_Os10g27270|LOC_Os10g27270|transcript|LOC_Os10g27270.1|protein_coding||c.-3389A>G|||||3389|	LOC_Os10g27270	expressed protein
Chr10	14398763	C	A	17,2	19	12,2	14	A|upstream_gene_variant|MODIFIER|LOC_Os10g27270|LOC_Os10g27270|transcript|LOC_Os10g27270.1|protein_coding||c.-3391G>T|||||3391|	LOC_Os10g27270	expressed protein
Chr10	14398842	C	A	12,0	12	4,6	10	A|upstream_gene_variant|MODIFIER|LOC_Os10g27270|LOC_Os10g27270|transcript|LOC_Os10g27270.1|protein_coding||c.-3470G>T|||||3470|	LOC_Os10g27270	expressed protein
Chr10	14398908	C	CTT	8,0	8	2,5	7	CTT|upstream_gene_variant|MODIFIER|LOC_Os10g27270|LOC_Os10g27270|transcript|LOC_Os10g27270.1|protein_coding||c.-3537_-3536insAA|||||3537|	LOC_Os10g27270	expressed protein
Chr10	14398971	T	C	15,0	15	4,6	10	C|upstream_gene_variant|MODIFIER|LOC_Os10g27270|LOC_Os10g27270|transcript|LOC_Os10g27270.1|protein_coding||c.-3599A>G|||||3599|	LOC_Os10g27270	expressed protein
Chr10	14399238	A	T	9,0	9	4,8	12	T|3_prime_UTR_variant|MODIFIER|LOC_Os10g27280|LOC_Os10g27280|transcript|LOC_Os10g27280.1|protein_coding|2|2|c.*77T>A|||||77|	LOC_Os10g27280	thaumatin, putative, expressed
Chr10	14399366	T	C	10,0	10	4,5	9	C|synonymous_variant|LOW|LOC_Os10g27280|LOC_Os10g27280|transcript|LOC_Os10g27280.1|protein_coding|2|2|c.777A>G|p.Thr259Thr|835|1193|777|828|259|275||	LOC_Os10g27280	thaumatin, putative, expressed
Chr10	14399395	T	TCGCCGC	7,0	7	5,5	10	TCGCCGC|conservative_inframe_insertion|MODERATE|LOC_Os10g27280|LOC_Os10g27280|transcript|LOC_Os10g27280.1|protein_coding|2|2|c.742_747dupGCGGCG|p.Ala248_Ala249dup|805|1193|747|828|249|275||	LOC_Os10g27280	thaumatin, putative, expressed
Chr10	14399836	A	C	12,0	12	2,3	5	C|missense_variant|MODERATE|LOC_Os10g27280|LOC_Os10g27280|transcript|LOC_Os10g27280.1|protein_coding|2|2|c.307T>G|p.Ser103Ala|365|1193|307|828|103|275||	LOC_Os10g27280	thaumatin, putative, expressed
Chr10	14400264	T	C	8,0	8	2,9	11	C|upstream_gene_variant|MODIFIER|LOC_Os10g27270|LOC_Os10g27270|transcript|LOC_Os10g27270.1|protein_coding||c.-4892A>G|||||4892|	LOC_Os10g27270	expressed protein
Chr10	14400385	T	A	10,0	10	8,12	20	A|upstream_gene_variant|MODIFIER|LOC_Os10g27300|LOC_Os10g27300|transcript|LOC_Os10g27300.1|protein_coding||c.-2726T>A|||||2641|	LOC_Os10g27300	expressed protein
Chr10	14400465	C	T	7,0	7	9,9	18	T|upstream_gene_variant|MODIFIER|LOC_Os10g27300|LOC_Os10g27300|transcript|LOC_Os10g27300.1|protein_coding||c.-2646C>T|||||2561|	LOC_Os10g27300	expressed protein
Chr10	14400466	C	T	8,0	8	9,9	18	T|upstream_gene_variant|MODIFIER|LOC_Os10g27300|LOC_Os10g27300|transcript|LOC_Os10g27300.1|protein_coding||c.-2645C>T|||||2560|	LOC_Os10g27300	expressed protein
Chr10	14400537	T	C	8,0	8	7,7	14	C|upstream_gene_variant|MODIFIER|LOC_Os10g27300|LOC_Os10g27300|transcript|LOC_Os10g27300.1|protein_coding||c.-2574T>C|||||2489|	LOC_Os10g27300	expressed protein
Chr10	14400543	G	A	9,0	9	7,7	14	A|upstream_gene_variant|MODIFIER|LOC_Os10g27300|LOC_Os10g27300|transcript|LOC_Os10g27300.1|protein_coding||c.-2568G>A|||||2483|	LOC_Os10g27300	expressed protein
Chr10	14400554	C	A	8,0	8	7,8	15	A|upstream_gene_variant|MODIFIER|LOC_Os10g27300|LOC_Os10g27300|transcript|LOC_Os10g27300.1|protein_coding||c.-2557C>A|||||2472|	LOC_Os10g27300	expressed protein
Chr10	14400640	G	C	12,0	12	5,6	11	C|5_prime_UTR_variant|MODIFIER|LOC_Os10g27280|LOC_Os10g27280|transcript|LOC_Os10g27280.1|protein_coding|1|2|c.-3C>G|||||3|	LOC_Os10g27280	thaumatin, putative, expressed
Chr10	14400644	C	T	11,0	11	5,6	11	T|5_prime_UTR_variant|MODIFIER|LOC_Os10g27280|LOC_Os10g27280|transcript|LOC_Os10g27280.1|protein_coding|1|2|c.-7G>A|||||7|	LOC_Os10g27280	thaumatin, putative, expressed
Chr10	14400710	T	C	10,0	10	4,6	10	C|upstream_gene_variant|MODIFIER|LOC_Os10g27280|LOC_Os10g27280|transcript|LOC_Os10g27280.1|protein_coding||c.-73A>G|||||15|	LOC_Os10g27280	thaumatin, putative, expressed
Chr10	14400764	TA	T	9,0	9	4,8	12	T|upstream_gene_variant|MODIFIER|LOC_Os10g27280|LOC_Os10g27280|transcript|LOC_Os10g27280.1|protein_coding||c.-128delT|||||70|	LOC_Os10g27280	thaumatin, putative, expressed
Chr10	14400770	G	GAT	10,0	10	4,8	12	GAT|upstream_gene_variant|MODIFIER|LOC_Os10g27280|LOC_Os10g27280|transcript|LOC_Os10g27280.1|protein_coding||c.-134_-133insAT|||||76|	LOC_Os10g27280	thaumatin, putative, expressed
Chr10	14400801	TG	T	11,0	11	5,10	15	T|upstream_gene_variant|MODIFIER|LOC_Os10g27280|LOC_Os10g27280|transcript|LOC_Os10g27280.1|protein_coding||c.-165delC|||||107|	LOC_Os10g27280	thaumatin, putative, expressed
Chr10	14400803	TGTGTG	T	11,0	11	5,10	15	T|upstream_gene_variant|MODIFIER|LOC_Os10g27280|LOC_Os10g27280|transcript|LOC_Os10g27280.1|protein_coding||c.-171_-167delCACAC|||||109|	LOC_Os10g27280	thaumatin, putative, expressed
Chr10	14400855	T	TG	7,0	7	5,7	12	TG|upstream_gene_variant|MODIFIER|LOC_Os10g27280|LOC_Os10g27280|transcript|LOC_Os10g27280.1|protein_coding||c.-219_-218insC|||||161|	LOC_Os10g27280	thaumatin, putative, expressed
Chr10	14400913	G	A	13,0	13	3,7	10	A|upstream_gene_variant|MODIFIER|LOC_Os10g27280|LOC_Os10g27280|transcript|LOC_Os10g27280.1|protein_coding||c.-276C>T|||||218|	LOC_Os10g27280	thaumatin, putative, expressed
Chr10	14400929	A	AT	13,0	13	3,7	10	AT|upstream_gene_variant|MODIFIER|LOC_Os10g27280|LOC_Os10g27280|transcript|LOC_Os10g27280.1|protein_coding||c.-293_-292insA|||||235|	LOC_Os10g27280	thaumatin, putative, expressed
Chr10	14400932	A	AACT	13,0	13	3,7	10	AACT|upstream_gene_variant|MODIFIER|LOC_Os10g27280|LOC_Os10g27280|transcript|LOC_Os10g27280.1|protein_coding||c.-296_-295insAGT|||||238|	LOC_Os10g27280	thaumatin, putative, expressed
Chr10	14401012	AT	A	12,0	12	2,9	11	A|upstream_gene_variant|MODIFIER|LOC_Os10g27280|LOC_Os10g27280|transcript|LOC_Os10g27280.1|protein_coding||c.-376delA|||||318|	LOC_Os10g27280	thaumatin, putative, expressed
Chr10	14401048	C	G	11,0	11	2,10	12	G|upstream_gene_variant|MODIFIER|LOC_Os10g27280|LOC_Os10g27280|transcript|LOC_Os10g27280.1|protein_coding||c.-411G>C|||||353|	LOC_Os10g27280	thaumatin, putative, expressed
Chr10	14401070	TTA	T	10,0	10	2,8	10	T|upstream_gene_variant|MODIFIER|LOC_Os10g27280|LOC_Os10g27280|transcript|LOC_Os10g27280.1|protein_coding||c.-435_-434delTA|||||376|	LOC_Os10g27280	thaumatin, putative, expressed
Chr10	14401161	A	AT	11,0	11	1,6	7	AT|upstream_gene_variant|MODIFIER|LOC_Os10g27280|LOC_Os10g27280|transcript|LOC_Os10g27280.1|protein_coding||c.-525_-524insA|||||467|	LOC_Os10g27280	thaumatin, putative, expressed
Chr10	14401270	T	C	12,0	12	5,6	11	C|upstream_gene_variant|MODIFIER|LOC_Os10g27280|LOC_Os10g27280|transcript|LOC_Os10g27280.1|protein_coding||c.-633A>G|||||575|	LOC_Os10g27280	thaumatin, putative, expressed
Chr10	14401271	C	T	12,0	12	5,6	11	T|upstream_gene_variant|MODIFIER|LOC_Os10g27280|LOC_Os10g27280|transcript|LOC_Os10g27280.1|protein_coding||c.-634G>A|||||576|	LOC_Os10g27280	thaumatin, putative, expressed
Chr10	14401341	A	C	6,0	6	7,6	13	C|upstream_gene_variant|MODIFIER|LOC_Os10g27280|LOC_Os10g27280|transcript|LOC_Os10g27280.1|protein_coding||c.-704T>G|||||646|	LOC_Os10g27280	thaumatin, putative, expressed
Chr10	14401345	T	C	6,0	6	7,6	13	C|upstream_gene_variant|MODIFIER|LOC_Os10g27280|LOC_Os10g27280|transcript|LOC_Os10g27280.1|protein_coding||c.-708A>G|||||650|	LOC_Os10g27280	thaumatin, putative, expressed
Chr10	14401362	C	T	7,0	7	6,5	11	T|upstream_gene_variant|MODIFIER|LOC_Os10g27280|LOC_Os10g27280|transcript|LOC_Os10g27280.1|protein_coding||c.-725G>A|||||667|	LOC_Os10g27280	thaumatin, putative, expressed
Chr10	14401444	A	AAG	11,0	11	2,3	5	AAG|upstream_gene_variant|MODIFIER|LOC_Os10g27280|LOC_Os10g27280|transcript|LOC_Os10g27280.1|protein_coding||c.-808_-807insCT|||||750|	LOC_Os10g27280	thaumatin, putative, expressed
Chr10	14401462	C	T	13,0	13	2,2	4	T|upstream_gene_variant|MODIFIER|LOC_Os10g27280|LOC_Os10g27280|transcript|LOC_Os10g27280.1|protein_coding||c.-825G>A|||||767|	LOC_Os10g27280	thaumatin, putative, expressed
Chr10	14401473	T	C	12,0	12	2,3	5	C|upstream_gene_variant|MODIFIER|LOC_Os10g27280|LOC_Os10g27280|transcript|LOC_Os10g27280.1|protein_coding||c.-836A>G|||||778|	LOC_Os10g27280	thaumatin, putative, expressed
Chr10	14401478	A	G	12,0	12	2,4	6	G|upstream_gene_variant|MODIFIER|LOC_Os10g27280|LOC_Os10g27280|transcript|LOC_Os10g27280.1|protein_coding||c.-841T>C|||||783|	LOC_Os10g27280	thaumatin, putative, expressed
Chr10	14401502	G	GT	15,0	15	1,3	4	GT|upstream_gene_variant|MODIFIER|LOC_Os10g27280|LOC_Os10g27280|transcript|LOC_Os10g27280.1|protein_coding||c.-866_-865insA|||||808|	LOC_Os10g27280	thaumatin, putative, expressed
Chr10	14401619	A	G	12,0	12	6,8	14	G|upstream_gene_variant|MODIFIER|LOC_Os10g27280|LOC_Os10g27280|transcript|LOC_Os10g27280.1|protein_coding||c.-982T>C|||||924|	LOC_Os10g27280	thaumatin, putative, expressed
Chr10	14401701	T	C	13,0	13	8,9	17	C|upstream_gene_variant|MODIFIER|LOC_Os10g27280|LOC_Os10g27280|transcript|LOC_Os10g27280.1|protein_coding||c.-1064A>G|||||1006|	LOC_Os10g27280	thaumatin, putative, expressed
Chr10	14401725	A	C	12,0	12	5,11	16	C|upstream_gene_variant|MODIFIER|LOC_Os10g27280|LOC_Os10g27280|transcript|LOC_Os10g27280.1|protein_coding||c.-1088T>G|||||1030|	LOC_Os10g27280	thaumatin, putative, expressed
Chr10	14401750	T	C	10,0	10	4,9	13	C|upstream_gene_variant|MODIFIER|LOC_Os10g27280|LOC_Os10g27280|transcript|LOC_Os10g27280.1|protein_coding||c.-1113A>G|||||1055|	LOC_Os10g27280	thaumatin, putative, expressed
Chr10	14401768	C	T	9,0	9	4,9	13	T|upstream_gene_variant|MODIFIER|LOC_Os10g27280|LOC_Os10g27280|transcript|LOC_Os10g27280.1|protein_coding||c.-1131G>A|||||1073|	LOC_Os10g27280	thaumatin, putative, expressed
Chr10	14401782	C	T	8,0	8	4,8	12	T|upstream_gene_variant|MODIFIER|LOC_Os10g27280|LOC_Os10g27280|transcript|LOC_Os10g27280.1|protein_coding||c.-1145G>A|||||1087|	LOC_Os10g27280	thaumatin, putative, expressed
Chr10	14402144	A	T	9,0	9	5,8	13	T|upstream_gene_variant|MODIFIER|LOC_Os10g27280|LOC_Os10g27280|transcript|LOC_Os10g27280.1|protein_coding||c.-1507T>A|||||1449|	LOC_Os10g27280	thaumatin, putative, expressed
Chr10	14402189	A	C	6,0	6	1,7	8	C|upstream_gene_variant|MODIFIER|LOC_Os10g27280|LOC_Os10g27280|transcript|LOC_Os10g27280.1|protein_coding||c.-1552T>G|||||1494|	LOC_Os10g27280	thaumatin, putative, expressed
Chr10	14402446	T	C	5,0	5	5,2	7	C|upstream_gene_variant|MODIFIER|LOC_Os10g27280|LOC_Os10g27280|transcript|LOC_Os10g27280.1|protein_coding||c.-1809A>G|||||1751|	LOC_Os10g27280	thaumatin, putative, expressed
Chr10	14402545	A	G	8,0	8	4,7	11	G|upstream_gene_variant|MODIFIER|LOC_Os10g27280|LOC_Os10g27280|transcript|LOC_Os10g27280.1|protein_coding||c.-1908T>C|||||1850|	LOC_Os10g27280	thaumatin, putative, expressed
Chr10	14402559	G	A	7,0	7	4,6	10	A|upstream_gene_variant|MODIFIER|LOC_Os10g27280|LOC_Os10g27280|transcript|LOC_Os10g27280.1|protein_coding||c.-1922C>T|||||1864|	LOC_Os10g27280	thaumatin, putative, expressed
Chr10	14402654	A	G	8,0	8	8,7	15	G|upstream_gene_variant|MODIFIER|LOC_Os10g27280|LOC_Os10g27280|transcript|LOC_Os10g27280.1|protein_coding||c.-2017T>C|||||1959|	LOC_Os10g27280	thaumatin, putative, expressed
Chr10	14402670	A	C	9,0	9	8,8	16	C|upstream_gene_variant|MODIFIER|LOC_Os10g27280|LOC_Os10g27280|transcript|LOC_Os10g27280.1|protein_coding||c.-2033T>G|||||1975|	LOC_Os10g27280	thaumatin, putative, expressed
Chr10	14402688	G	A	9,0	9	7,6	13	A|upstream_gene_variant|MODIFIER|LOC_Os10g27280|LOC_Os10g27280|transcript|LOC_Os10g27280.1|protein_coding||c.-2051C>T|||||1993|	LOC_Os10g27280	thaumatin, putative, expressed
Chr10	14402709	A	ACT	10,0	10	6,9	15	ACT|upstream_gene_variant|MODIFIER|LOC_Os10g27280|LOC_Os10g27280|transcript|LOC_Os10g27280.1|protein_coding||c.-2073_-2072insAG|||||2015|	LOC_Os10g27280	thaumatin, putative, expressed
Chr10	14402785	C	T	8,0	8	5,11	16	T|upstream_gene_variant|MODIFIER|LOC_Os10g27280|LOC_Os10g27280|transcript|LOC_Os10g27280.1|protein_coding||c.-2148G>A|||||2090|	LOC_Os10g27280	thaumatin, putative, expressed
Chr10	14402876	T	C	9,0	9	5,6	11	C|upstream_gene_variant|MODIFIER|LOC_Os10g27280|LOC_Os10g27280|transcript|LOC_Os10g27280.1|protein_coding||c.-2239A>G|||||2181|	LOC_Os10g27280	thaumatin, putative, expressed
Chr10	14402913	C	T	10,0	10	6,4	10	T|upstream_gene_variant|MODIFIER|LOC_Os10g27280|LOC_Os10g27280|transcript|LOC_Os10g27280.1|protein_coding||c.-2276G>A|||||2218|	LOC_Os10g27280	thaumatin, putative, expressed
Chr10	14402944	T	G	7,0	7	5,6	11	G|upstream_gene_variant|MODIFIER|LOC_Os10g27280|LOC_Os10g27280|transcript|LOC_Os10g27280.1|protein_coding||c.-2307A>C|||||2249|	LOC_Os10g27280	thaumatin, putative, expressed
Chr10	14402959	C	T	6,0	6	6,6	12	T|upstream_gene_variant|MODIFIER|LOC_Os10g27280|LOC_Os10g27280|transcript|LOC_Os10g27280.1|protein_coding||c.-2322G>A|||||2264|	LOC_Os10g27280	thaumatin, putative, expressed
Chr10	14402970	G	GCCA	5,0	5	8,5	13	GCCA|upstream_gene_variant|MODIFIER|LOC_Os10g27280|LOC_Os10g27280|transcript|LOC_Os10g27280.1|protein_coding||c.-2334_-2333insTGG|||||2276|	LOC_Os10g27280	thaumatin, putative, expressed
Chr10	14402971	TTG	T	5,0	5	8,5	13	T|upstream_gene_variant|MODIFIER|LOC_Os10g27280|LOC_Os10g27280|transcript|LOC_Os10g27280.1|protein_coding||c.-2336_-2335delCA|||||2277|	LOC_Os10g27280	thaumatin, putative, expressed
Chr10	14402975	T	TCAAC	5,0	5	8,5	13	TCAAC|upstream_gene_variant|MODIFIER|LOC_Os10g27280|LOC_Os10g27280|transcript|LOC_Os10g27280.1|protein_coding||c.-2339_-2338insGTTG|||||2281|	LOC_Os10g27280	thaumatin, putative, expressed
Chr10	14403102	A	G	8,0	8	9,5	14	G|5_prime_UTR_variant|MODIFIER|LOC_Os10g27300|LOC_Os10g27300|transcript|LOC_Os10g27300.1|protein_coding|1|6|c.-9A>G|||||9|	LOC_Os10g27300	expressed protein
Chr10	14403165	C	T	10,0	10	8,8	16	T|missense_variant|MODERATE|LOC_Os10g27300|LOC_Os10g27300|transcript|LOC_Os10g27300.1|protein_coding|1|6|c.55C>T|p.Arg19Trp|140|2787|55|537|19|178||	LOC_Os10g27300	expressed protein
Chr10	14403283	T	G	4,0	4	5,3	8	G|missense_variant|MODERATE|LOC_Os10g27300|LOC_Os10g27300|transcript|LOC_Os10g27300.1|protein_coding|1|6|c.173T>G|p.Leu58Arg|258|2787|173|537|58|178||	LOC_Os10g27300	expressed protein
Chr10	14403308	GCC	G	3,0	3	1,2	3	G|frameshift_variant|HIGH|LOC_Os10g27300|LOC_Os10g27300|transcript|LOC_Os10g27300.1|protein_coding|1|6|c.209_210delCC|p.Pro70fs|294|2787|209|537|70|178||INFO_REALIGN_3_PRIME;LOF=(LOC_Os10g27300|LOC_Os10g27300|1|1.00)	LOC_Os10g27300	expressed protein
Chr10	14403441	G	C	3,0	3	2,4	6	C|missense_variant|MODERATE|LOC_Os10g27300|LOC_Os10g27300|transcript|LOC_Os10g27300.1|protein_coding|1|6|c.331G>C|p.Ala111Pro|416|2787|331|537|111|178||	LOC_Os10g27300	expressed protein
Chr10	14403940	A	C	10,0	10	5,10	15	C|upstream_gene_variant|MODIFIER|LOC_Os10g27280|LOC_Os10g27280|transcript|LOC_Os10g27280.1|protein_coding||c.-3303T>G|||||3245|	LOC_Os10g27280	thaumatin, putative, expressed
Chr10	14404232	T	C	14,0	14	3,8	11	C|3_prime_UTR_variant|MODIFIER|LOC_Os10g27300|LOC_Os10g27300|transcript|LOC_Os10g27300.1|protein_coding|3|6|c.*82T>C|||||520|	LOC_Os10g27300	expressed protein
Chr10	14404368	C	CT	9,0	9	6,9	15	CT|splice_region_variant&intron_variant|LOW|LOC_Os10g27300|LOC_Os10g27300|transcript|LOC_Os10g27300.1|protein_coding|3|5|c.*211+7_*211+8insT||||||	LOC_Os10g27300	expressed protein
Chr10	14404461	G	A	10,0	10	8,5	13	A|upstream_gene_variant|MODIFIER|LOC_Os10g27280|LOC_Os10g27280|transcript|LOC_Os10g27280.1|protein_coding||c.-3824C>T|||||3766|	LOC_Os10g27280	thaumatin, putative, expressed
Chr10	14404755	T	TG	7,0	7	2,3	5	TG|upstream_gene_variant|MODIFIER|LOC_Os10g27280|LOC_Os10g27280|transcript|LOC_Os10g27280.1|protein_coding||c.-4119_-4118insC|||||4061|	LOC_Os10g27280	thaumatin, putative, expressed
Chr10	14405116	G	A	11,0	11	7,11	18	A|upstream_gene_variant|MODIFIER|LOC_Os10g27280|LOC_Os10g27280|transcript|LOC_Os10g27280.1|protein_coding||c.-4479C>T|||||4421|	LOC_Os10g27280	thaumatin, putative, expressed
Chr10	14405490	T	A	9,0	9	4,10	14	A|3_prime_UTR_variant|MODIFIER|LOC_Os10g27300|LOC_Os10g27300|transcript|LOC_Os10g27300.1|protein_coding|5|6|c.*560T>A|||||1778|	LOC_Os10g27300	expressed protein
Chr10	14406296	A	T	9,0	9	2,8	10	T|3_prime_UTR_variant|MODIFIER|LOC_Os10g27300|LOC_Os10g27300|transcript|LOC_Os10g27300.1|protein_coding|5|6|c.*1366A>T|||||2584|	LOC_Os10g27300	expressed protein
Chr10	14406429	T	C	12,0	12	3,7	10	C|3_prime_UTR_variant|MODIFIER|LOC_Os10g27300|LOC_Os10g27300|transcript|LOC_Os10g27300.1|protein_coding|5|6|c.*1499T>C|||||2717|	LOC_Os10g27300	expressed protein
Chr10	14406466	G	T	10,0	10	4,6	10	T|3_prime_UTR_variant|MODIFIER|LOC_Os10g27300|LOC_Os10g27300|transcript|LOC_Os10g27300.1|protein_coding|5|6|c.*1536G>T|||||2754|	LOC_Os10g27300	expressed protein
Chr10	14406992	A	T	7,0	7	3,5	8	T|3_prime_UTR_variant|MODIFIER|LOC_Os10g27300|LOC_Os10g27300|transcript|LOC_Os10g27300.1|protein_coding|6|6|c.*1975A>T|||||3280|	LOC_Os10g27300	expressed protein
Chr10	14407199	T	G	14,0	14	5,9	14	G|downstream_gene_variant|MODIFIER|LOC_Os10g27300|LOC_Os10g27300|transcript|LOC_Os10g27300.1|protein_coding||c.*3487T>G|||||17|	LOC_Os10g27300	expressed protein
Chr10	14407254	G	A	12,0	12	1,9	10	A|downstream_gene_variant|MODIFIER|LOC_Os10g27300|LOC_Os10g27300|transcript|LOC_Os10g27300.1|protein_coding||c.*3542G>A|||||72|	LOC_Os10g27300	expressed protein
Chr10	14407336	T	A	11,0	11	4,9	13	A|downstream_gene_variant|MODIFIER|LOC_Os10g27300|LOC_Os10g27300|transcript|LOC_Os10g27300.1|protein_coding||c.*3624T>A|||||154|	LOC_Os10g27300	expressed protein
Chr10	14407561	A	AT	6,1	7	2,11	13	AT|downstream_gene_variant|MODIFIER|LOC_Os10g27300|LOC_Os10g27300|transcript|LOC_Os10g27300.1|protein_coding||c.*3849_*3850insT|||||380|	LOC_Os10g27300	expressed protein
Chr10	14407785	T	C	11,0	11	3,8	11	C|3_prime_UTR_variant|MODIFIER|LOC_Os10g27310|LOC_Os10g27310|transcript|LOC_Os10g27310.1|protein_coding|1|1|c.*1534A>G|||||1534|	LOC_Os10g27310	expressed protein
Chr10	14407796	A	C	10,0	10	3,8	11	C|3_prime_UTR_variant|MODIFIER|LOC_Os10g27310|LOC_Os10g27310|transcript|LOC_Os10g27310.1|protein_coding|1|1|c.*1523T>G|||||1523|	LOC_Os10g27310	expressed protein
Chr10	14407871	CA	C	11,0	11	5,4	9	C|3_prime_UTR_variant|MODIFIER|LOC_Os10g27310|LOC_Os10g27310|transcript|LOC_Os10g27310.1|protein_coding|1|1|c.*1447delT|||||1447|	LOC_Os10g27310	expressed protein
Chr10	14407893	C	A	10,0	10	5,4	9	A|3_prime_UTR_variant|MODIFIER|LOC_Os10g27310|LOC_Os10g27310|transcript|LOC_Os10g27310.1|protein_coding|1|1|c.*1426G>T|||||1426|	LOC_Os10g27310	expressed protein
Chr10	14408002	AACGACTCGC	A	16,0	16	3,8	11	A|3_prime_UTR_variant|MODIFIER|LOC_Os10g27310|LOC_Os10g27310|transcript|LOC_Os10g27310.1|protein_coding|1|1|c.*1308_*1316delGCGAGTCGT|||||1308|	LOC_Os10g27310	expressed protein
Chr10	14408059	A	G	18,0	18	4,10	14	G|3_prime_UTR_variant|MODIFIER|LOC_Os10g27310|LOC_Os10g27310|transcript|LOC_Os10g27310.1|protein_coding|1|1|c.*1260T>C|||||1260|	LOC_Os10g27310	expressed protein
Chr10	14408071	G	T	23,0	23	4,9	13	T|3_prime_UTR_variant|MODIFIER|LOC_Os10g27310|LOC_Os10g27310|transcript|LOC_Os10g27310.1|protein_coding|1|1|c.*1248C>A|||||1248|	LOC_Os10g27310	expressed protein
Chr10	14408072	A	T	25,0	25	4,9	13	T|3_prime_UTR_variant|MODIFIER|LOC_Os10g27310|LOC_Os10g27310|transcript|LOC_Os10g27310.1|protein_coding|1|1|c.*1247T>A|||||1247|	LOC_Os10g27310	expressed protein
Chr10	14408075	A	G	24,0	24	4,9	13	G|3_prime_UTR_variant|MODIFIER|LOC_Os10g27310|LOC_Os10g27310|transcript|LOC_Os10g27310.1|protein_coding|1|1|c.*1244T>C|||||1244|	LOC_Os10g27310	expressed protein
Chr10	14408128	AACAC	A	21,0	21	4,8	12	A|3_prime_UTR_variant|MODIFIER|LOC_Os10g27310|LOC_Os10g27310|transcript|LOC_Os10g27310.1|protein_coding|1|1|c.*1187_*1190delGTGT|||||1187|	LOC_Os10g27310	expressed protein
Chr10	14408163	A	G	21,0	21	4,8	12	G|3_prime_UTR_variant|MODIFIER|LOC_Os10g27310|LOC_Os10g27310|transcript|LOC_Os10g27310.1|protein_coding|1|1|c.*1156T>C|||||1156|	LOC_Os10g27310	expressed protein
Chr10	14408229	C	T	12,0	12	2,8	10	T|3_prime_UTR_variant|MODIFIER|LOC_Os10g27310|LOC_Os10g27310|transcript|LOC_Os10g27310.1|protein_coding|1|1|c.*1090G>A|||||1090|	LOC_Os10g27310	expressed protein
Chr10	14408403	A	G	13,0	13	5,5	10	G|3_prime_UTR_variant|MODIFIER|LOC_Os10g27310|LOC_Os10g27310|transcript|LOC_Os10g27310.1|protein_coding|1|1|c.*916T>C|||||916|	LOC_Os10g27310	expressed protein
Chr10	14408429	T	C	14,0	14	4,4	8	C|3_prime_UTR_variant|MODIFIER|LOC_Os10g27310|LOC_Os10g27310|transcript|LOC_Os10g27310.1|protein_coding|1|1|c.*890A>G|||||890|	LOC_Os10g27310	expressed protein
Chr10	14408460	C	T	12,0	12	5,5	10	T|3_prime_UTR_variant|MODIFIER|LOC_Os10g27310|LOC_Os10g27310|transcript|LOC_Os10g27310.1|protein_coding|1|1|c.*859G>A|||||859|	LOC_Os10g27310	expressed protein
Chr10	14408478	T	C	13,0	13	5,5	10	C|3_prime_UTR_variant|MODIFIER|LOC_Os10g27310|LOC_Os10g27310|transcript|LOC_Os10g27310.1|protein_coding|1|1|c.*841A>G|||||841|	LOC_Os10g27310	expressed protein
Chr10	14408508	C	T	10,0	10	3,4	7	T|3_prime_UTR_variant|MODIFIER|LOC_Os10g27310|LOC_Os10g27310|transcript|LOC_Os10g27310.1|protein_coding|1|1|c.*811G>A|||||811|	LOC_Os10g27310	expressed protein
Chr10	14408523	T	C	10,0	10	3,4	7	C|3_prime_UTR_variant|MODIFIER|LOC_Os10g27310|LOC_Os10g27310|transcript|LOC_Os10g27310.1|protein_coding|1|1|c.*796A>G|||||796|	LOC_Os10g27310	expressed protein
Chr10	14408544	T	C	11,0	11	2,3	5	C|3_prime_UTR_variant|MODIFIER|LOC_Os10g27310|LOC_Os10g27310|transcript|LOC_Os10g27310.1|protein_coding|1|1|c.*775A>G|||||775|	LOC_Os10g27310	expressed protein
Chr10	14408563	C	T	12,0	12	3,3	6	T|3_prime_UTR_variant|MODIFIER|LOC_Os10g27310|LOC_Os10g27310|transcript|LOC_Os10g27310.1|protein_coding|1|1|c.*756G>A|||||756|	LOC_Os10g27310	expressed protein
Chr10	14408569	C	T	11,0	11	3,3	6	T|3_prime_UTR_variant|MODIFIER|LOC_Os10g27310|LOC_Os10g27310|transcript|LOC_Os10g27310.1|protein_coding|1|1|c.*750G>A|||||750|	LOC_Os10g27310	expressed protein
Chr10	14408845	C	T	9,0	9	1,3	4	T|3_prime_UTR_variant|MODIFIER|LOC_Os10g27310|LOC_Os10g27310|transcript|LOC_Os10g27310.1|protein_coding|1|1|c.*474G>A|||||474|	LOC_Os10g27310	expressed protein
Chr10	14408852	C	T	9,0	9	1,3	4	T|3_prime_UTR_variant|MODIFIER|LOC_Os10g27310|LOC_Os10g27310|transcript|LOC_Os10g27310.1|protein_coding|1|1|c.*467G>A|||||467|	LOC_Os10g27310	expressed protein
Chr10	14408877	T	C	10,0	10	2,2	4	C|3_prime_UTR_variant|MODIFIER|LOC_Os10g27310|LOC_Os10g27310|transcript|LOC_Os10g27310.1|protein_coding|1|1|c.*442A>G|||||442|	LOC_Os10g27310	expressed protein
Chr10	14408895	C	T	12,0	12	3,2	5	T|3_prime_UTR_variant|MODIFIER|LOC_Os10g27310|LOC_Os10g27310|transcript|LOC_Os10g27310.1|protein_coding|1|1|c.*424G>A|||||424|	LOC_Os10g27310	expressed protein
Chr10	14408914	A	G	14,0	14	3,2	5	G|3_prime_UTR_variant|MODIFIER|LOC_Os10g27310|LOC_Os10g27310|transcript|LOC_Os10g27310.1|protein_coding|1|1|c.*405T>C|||||405|	LOC_Os10g27310	expressed protein
Chr10	14409024	G	A	14,0	14	2,4	6	A|3_prime_UTR_variant|MODIFIER|LOC_Os10g27310|LOC_Os10g27310|transcript|LOC_Os10g27310.1|protein_coding|1|1|c.*295C>T|||||295|	LOC_Os10g27310	expressed protein
Chr10	14409045	T	C	11,0	11	1,5	6	C|3_prime_UTR_variant|MODIFIER|LOC_Os10g27310|LOC_Os10g27310|transcript|LOC_Os10g27310.1|protein_coding|1|1|c.*274A>G|||||274|	LOC_Os10g27310	expressed protein
Chr10	14409049	C	T	11,0	11	1,5	6	T|3_prime_UTR_variant|MODIFIER|LOC_Os10g27310|LOC_Os10g27310|transcript|LOC_Os10g27310.1|protein_coding|1|1|c.*270G>A|||||270|	LOC_Os10g27310	expressed protein
Chr10	14409087	G	T	9,0	9	2,4	6	T|3_prime_UTR_variant|MODIFIER|LOC_Os10g27310|LOC_Os10g27310|transcript|LOC_Os10g27310.1|protein_coding|1|1|c.*232C>A|||||232|	LOC_Os10g27310	expressed protein
Chr10	14409147	C	A	4,0	4	3,4	7	A|3_prime_UTR_variant|MODIFIER|LOC_Os10g27310|LOC_Os10g27310|transcript|LOC_Os10g27310.1|protein_coding|1|1|c.*172G>T|||||172|	LOC_Os10g27310	expressed protein
Chr10	14409162	C	T	5,0	5	4,3	7	T|3_prime_UTR_variant|MODIFIER|LOC_Os10g27310|LOC_Os10g27310|transcript|LOC_Os10g27310.1|protein_coding|1|1|c.*157G>A|||||157|	LOC_Os10g27310	expressed protein
Chr10	14409187	T	C	7,0	7	4,2	6	C|3_prime_UTR_variant|MODIFIER|LOC_Os10g27310|LOC_Os10g27310|transcript|LOC_Os10g27310.1|protein_coding|1|1|c.*132A>G|||||132|	LOC_Os10g27310	expressed protein
Chr10	14409208	G	A	7,0	7	3,3	6	A|3_prime_UTR_variant|MODIFIER|LOC_Os10g27310|LOC_Os10g27310|transcript|LOC_Os10g27310.1|protein_coding|1|1|c.*111C>T|||||111|	LOC_Os10g27310	expressed protein
Chr10	14409215	C	T	7,0	7	3,3	6	T|3_prime_UTR_variant|MODIFIER|LOC_Os10g27310|LOC_Os10g27310|transcript|LOC_Os10g27310.1|protein_coding|1|1|c.*104G>A|||||104|	LOC_Os10g27310	expressed protein
Chr10	14409242	G	A	7,0	7	3,2	5	A|3_prime_UTR_variant|MODIFIER|LOC_Os10g27310|LOC_Os10g27310|transcript|LOC_Os10g27310.1|protein_coding|1|1|c.*77C>T|||||77|	LOC_Os10g27310	expressed protein
Chr10	14409366	C	T	6,0	6	2,2	4	T|missense_variant|MODERATE|LOC_Os10g27310|LOC_Os10g27310|transcript|LOC_Os10g27310.1|protein_coding|1|1|c.226G>A|p.Ala76Thr|551|2158|226|273|76|90||	LOC_Os10g27310	expressed protein
Chr10	14409412	C	T	6,0	6	4,2	6	T|synonymous_variant|LOW|LOC_Os10g27310|LOC_Os10g27310|transcript|LOC_Os10g27310.1|protein_coding|1|1|c.180G>A|p.Leu60Leu|505|2158|180|273|60|90||	LOC_Os10g27310	expressed protein
Chr10	14409437	C	G	5,0	5	3,2	5	G|missense_variant|MODERATE|LOC_Os10g27310|LOC_Os10g27310|transcript|LOC_Os10g27310.1|protein_coding|1|1|c.155G>C|p.Gly52Ala|480|2158|155|273|52|90||	LOC_Os10g27310	expressed protein
Chr10	14409461	T	C	6,0	6	6,3	9	C|missense_variant|MODERATE|LOC_Os10g27310|LOC_Os10g27310|transcript|LOC_Os10g27310.1|protein_coding|1|1|c.131A>G|p.Gln44Arg|456|2158|131|273|44|90||	LOC_Os10g27310	expressed protein
Chr10	14409474	A	C	6,0	6	6,3	9	C|missense_variant|MODERATE|LOC_Os10g27310|LOC_Os10g27310|transcript|LOC_Os10g27310.1|protein_coding|1|1|c.118T>G|p.Trp40Gly|443|2158|118|273|40|90||	LOC_Os10g27310	expressed protein
Chr10	14409493	C	T	6,0	6	6,3	9	T|synonymous_variant|LOW|LOC_Os10g27310|LOC_Os10g27310|transcript|LOC_Os10g27310.1|protein_coding|1|1|c.99G>A|p.Ser33Ser|424|2158|99|273|33|90||	LOC_Os10g27310	expressed protein
Chr10	14409671	C	A	8,0	8	4,2	6	A|5_prime_UTR_premature_start_codon_gain_variant|LOW|LOC_Os10g27310|LOC_Os10g27310|transcript|LOC_Os10g27310.1|protein_coding|1|1|c.-80G>T||||||	LOC_Os10g27310	expressed protein
Chr10	14409688	G	A	9,0	9	4,2	6	A|5_prime_UTR_premature_start_codon_gain_variant|LOW|LOC_Os10g27310|LOC_Os10g27310|transcript|LOC_Os10g27310.1|protein_coding|1|1|c.-97C>T||||||	LOC_Os10g27310	expressed protein
Chr10	14409724	C	T	9,0	9	4,3	7	T|5_prime_UTR_variant|MODIFIER|LOC_Os10g27310|LOC_Os10g27310|transcript|LOC_Os10g27310.1|protein_coding|1|1|c.-133G>A|||||133|	LOC_Os10g27310	expressed protein
Chr10	14409747	T	C	9,0	9	3,3	6	C|5_prime_UTR_variant|MODIFIER|LOC_Os10g27310|LOC_Os10g27310|transcript|LOC_Os10g27310.1|protein_coding|1|1|c.-156A>G|||||156|	LOC_Os10g27310	expressed protein
Chr10	14409792	A	G	10,0	10	5,2	7	G|5_prime_UTR_variant|MODIFIER|LOC_Os10g27310|LOC_Os10g27310|transcript|LOC_Os10g27310.1|protein_coding|1|1|c.-201T>C|||||201|	LOC_Os10g27310	expressed protein
Chr10	14409847	G	A	13,0	13	7,3	10	A|5_prime_UTR_premature_start_codon_gain_variant|LOW|LOC_Os10g27310|LOC_Os10g27310|transcript|LOC_Os10g27310.1|protein_coding|1|1|c.-256C>T||||||	LOC_Os10g27310	expressed protein
Chr10	14409857	G	GC	13,0	13	7,2	9	GC|5_prime_UTR_variant|MODIFIER|LOC_Os10g27310|LOC_Os10g27310|transcript|LOC_Os10g27310.1|protein_coding|1|1|c.-267dupG|||||267|	LOC_Os10g27310	expressed protein
Chr10	14410105	TTCC	T	10,0	10	5,5	10	T|upstream_gene_variant|MODIFIER|LOC_Os10g27310|LOC_Os10g27310|transcript|LOC_Os10g27310.1|protein_coding||c.-517_-515delGGA|||||190|	LOC_Os10g27310	expressed protein
Chr10	14410318	C	T	9,0	9	3,2	5	T|upstream_gene_variant|MODIFIER|LOC_Os10g27310|LOC_Os10g27310|transcript|LOC_Os10g27310.1|protein_coding||c.-727G>A|||||402|	LOC_Os10g27310	expressed protein
Chr10	14410443	C	T	17,0	17	1,6	7	T|upstream_gene_variant|MODIFIER|LOC_Os10g27310|LOC_Os10g27310|transcript|LOC_Os10g27310.1|protein_coding||c.-852G>A|||||527|	LOC_Os10g27310	expressed protein
Chr10	14410505	A	G	14,0	14	3,5	8	G|upstream_gene_variant|MODIFIER|LOC_Os10g27310|LOC_Os10g27310|transcript|LOC_Os10g27310.1|protein_coding||c.-914T>C|||||589|	LOC_Os10g27310	expressed protein
Chr10	14410603	C	G	13,0	13	5,6	11	G|upstream_gene_variant|MODIFIER|LOC_Os10g27310|LOC_Os10g27310|transcript|LOC_Os10g27310.1|protein_coding||c.-1012G>C|||||687|	LOC_Os10g27310	expressed protein
Chr10	14410768	C	A	12,0	12	8,7	15	A|upstream_gene_variant|MODIFIER|LOC_Os10g27310|LOC_Os10g27310|transcript|LOC_Os10g27310.1|protein_coding||c.-1177G>T|||||852|	LOC_Os10g27310	expressed protein
Chr10	14410855	G	A	12,0	12	5,7	12	A|upstream_gene_variant|MODIFIER|LOC_Os10g27310|LOC_Os10g27310|transcript|LOC_Os10g27310.1|protein_coding||c.-1264C>T|||||939|	LOC_Os10g27310	expressed protein
Chr10	14410862	T	G	12,0	12	4,5	9	G|upstream_gene_variant|MODIFIER|LOC_Os10g27310|LOC_Os10g27310|transcript|LOC_Os10g27310.1|protein_coding||c.-1271A>C|||||946|	LOC_Os10g27310	expressed protein
Chr10	14410873	C	T	11,0	11	4,6	10	T|upstream_gene_variant|MODIFIER|LOC_Os10g27310|LOC_Os10g27310|transcript|LOC_Os10g27310.1|protein_coding||c.-1282G>A|||||957|	LOC_Os10g27310	expressed protein
Chr10	14410878	A	G	13,0	13	4,6	10	G|upstream_gene_variant|MODIFIER|LOC_Os10g27310|LOC_Os10g27310|transcript|LOC_Os10g27310.1|protein_coding||c.-1287T>C|||||962|	LOC_Os10g27310	expressed protein
Chr10	14410896	G	A	14,0	14	3,5	8	A|upstream_gene_variant|MODIFIER|LOC_Os10g27310|LOC_Os10g27310|transcript|LOC_Os10g27310.1|protein_coding||c.-1305C>T|||||980|	LOC_Os10g27310	expressed protein
Chr10	14410903	G	A	15,0	15	3,5	8	A|upstream_gene_variant|MODIFIER|LOC_Os10g27310|LOC_Os10g27310|transcript|LOC_Os10g27310.1|protein_coding||c.-1312C>T|||||987|	LOC_Os10g27310	expressed protein
Chr10	14410927	GA	G	13,0	13	3,6	9	G|upstream_gene_variant|MODIFIER|LOC_Os10g27310|LOC_Os10g27310|transcript|LOC_Os10g27310.1|protein_coding||c.-1337delT|||||1012|	LOC_Os10g27310	expressed protein
Chr10	14410990	A	G	11,0	11	8,4	12	G|upstream_gene_variant|MODIFIER|LOC_Os10g27310|LOC_Os10g27310|transcript|LOC_Os10g27310.1|protein_coding||c.-1399T>C|||||1074|	LOC_Os10g27310	expressed protein
Chr10	14411015	G	T	8,0	8	8,5	13	T|upstream_gene_variant|MODIFIER|LOC_Os10g27310|LOC_Os10g27310|transcript|LOC_Os10g27310.1|protein_coding||c.-1424C>A|||||1099|	LOC_Os10g27310	expressed protein
Chr10	14411036	G	GC	6,0	6	7,4	11	GC|upstream_gene_variant|MODIFIER|LOC_Os10g27310|LOC_Os10g27310|transcript|LOC_Os10g27310.1|protein_coding||c.-1446_-1445insG|||||1121|	LOC_Os10g27310	expressed protein
Chr10	14411059	A	T	5,0	5	8,4	12	T|upstream_gene_variant|MODIFIER|LOC_Os10g27310|LOC_Os10g27310|transcript|LOC_Os10g27310.1|protein_coding||c.-1468T>A|||||1143|	LOC_Os10g27310	expressed protein
Chr10	14411071	A	G	5,0	5	8,7	15	G|upstream_gene_variant|MODIFIER|LOC_Os10g27310|LOC_Os10g27310|transcript|LOC_Os10g27310.1|protein_coding||c.-1480T>C|||||1155|	LOC_Os10g27310	expressed protein
Chr10	14411235	A	C	9,0	9	7,4	11	C|upstream_gene_variant|MODIFIER|LOC_Os10g27310|LOC_Os10g27310|transcript|LOC_Os10g27310.1|protein_coding||c.-1644T>G|||||1319|	LOC_Os10g27310	expressed protein
Chr10	14411368	C	T	12,0	12	9,10	19	T|upstream_gene_variant|MODIFIER|LOC_Os10g27310|LOC_Os10g27310|transcript|LOC_Os10g27310.1|protein_coding||c.-1777G>A|||||1452|	LOC_Os10g27310	expressed protein
Chr10	14411377	TAA	T	11,0	11	10,10	20	T|upstream_gene_variant|MODIFIER|LOC_Os10g27310|LOC_Os10g27310|transcript|LOC_Os10g27310.1|protein_coding||c.-1788_-1787delTT|||||1462|	LOC_Os10g27310	expressed protein
Chr10	14411418	C	T	12,0	12	11,11	22	T|upstream_gene_variant|MODIFIER|LOC_Os10g27310|LOC_Os10g27310|transcript|LOC_Os10g27310.1|protein_coding||c.-1827G>A|||||1502|	LOC_Os10g27310	expressed protein
Chr10	14411479	G	A	9,0	9	8,9	17	A|upstream_gene_variant|MODIFIER|LOC_Os10g27310|LOC_Os10g27310|transcript|LOC_Os10g27310.1|protein_coding||c.-1888C>T|||||1563|	LOC_Os10g27310	expressed protein
Chr10	14411573	CT	C	8,0	8	6,6	12	C|upstream_gene_variant|MODIFIER|LOC_Os10g27310|LOC_Os10g27310|transcript|LOC_Os10g27310.1|protein_coding||c.-1983delA|||||1658|	LOC_Os10g27310	expressed protein
Chr10	14411803	C	A	8,0	8	4,3	7	A|upstream_gene_variant|MODIFIER|LOC_Os10g27310|LOC_Os10g27310|transcript|LOC_Os10g27310.1|protein_coding||c.-2212G>T|||||1887|	LOC_Os10g27310	expressed protein
Chr10	14411955	A	G	7,0	7	4,5	9	G|upstream_gene_variant|MODIFIER|LOC_Os10g27310|LOC_Os10g27310|transcript|LOC_Os10g27310.1|protein_coding||c.-2364T>C|||||2039|	LOC_Os10g27310	expressed protein
Chr10	14411995	T	C	11,0	11	4,5	9	C|upstream_gene_variant|MODIFIER|LOC_Os10g27310|LOC_Os10g27310|transcript|LOC_Os10g27310.1|protein_coding||c.-2404A>G|||||2079|	LOC_Os10g27310	expressed protein
Chr10	14412010	C	T	14,0	14	6,5	11	T|upstream_gene_variant|MODIFIER|LOC_Os10g27310|LOC_Os10g27310|transcript|LOC_Os10g27310.1|protein_coding||c.-2419G>A|||||2094|	LOC_Os10g27310	expressed protein
Chr10	14412081	C	T	19,0	19	8,11	19	T|upstream_gene_variant|MODIFIER|LOC_Os10g27310|LOC_Os10g27310|transcript|LOC_Os10g27310.1|protein_coding||c.-2490G>A|||||2165|	LOC_Os10g27310	expressed protein
Chr10	14412099	G	A	18,0	18	6,11	17	A|upstream_gene_variant|MODIFIER|LOC_Os10g27310|LOC_Os10g27310|transcript|LOC_Os10g27310.1|protein_coding||c.-2508C>T|||||2183|	LOC_Os10g27310	expressed protein
Chr10	14412141	G	A	15,0	15	7,8	15	A|upstream_gene_variant|MODIFIER|LOC_Os10g27310|LOC_Os10g27310|transcript|LOC_Os10g27310.1|protein_coding||c.-2550C>T|||||2225|	LOC_Os10g27310	expressed protein
Chr10	14412174	G	A	15,0	15	5,5	10	A|upstream_gene_variant|MODIFIER|LOC_Os10g27310|LOC_Os10g27310|transcript|LOC_Os10g27310.1|protein_coding||c.-2583C>T|||||2258|	LOC_Os10g27310	expressed protein
Chr10	14412266	T	C	12,0	12	2,7	9	C|upstream_gene_variant|MODIFIER|LOC_Os10g27310|LOC_Os10g27310|transcript|LOC_Os10g27310.1|protein_coding||c.-2675A>G|||||2350|	LOC_Os10g27310	expressed protein
Chr10	14412313	G	A	11,0	11	1,8	9	A|upstream_gene_variant|MODIFIER|LOC_Os10g27310|LOC_Os10g27310|transcript|LOC_Os10g27310.1|protein_coding||c.-2722C>T|||||2397|	LOC_Os10g27310	expressed protein
Chr10	14412350	T	C	7,0	7	1,10	11	C|upstream_gene_variant|MODIFIER|LOC_Os10g27310|LOC_Os10g27310|transcript|LOC_Os10g27310.1|protein_coding||c.-2759A>G|||||2434|	LOC_Os10g27310	expressed protein
Chr10	14412609	GA	G	4,0	4	4,11	15	G|upstream_gene_variant|MODIFIER|LOC_Os10g27310|LOC_Os10g27310|transcript|LOC_Os10g27310.1|protein_coding||c.-3019delT|||||2694|	LOC_Os10g27310	expressed protein
Chr10	14412643	A	T	3,0	3	6,12	18	T|upstream_gene_variant|MODIFIER|LOC_Os10g27310|LOC_Os10g27310|transcript|LOC_Os10g27310.1|protein_coding||c.-3052T>A|||||2727|	LOC_Os10g27310	expressed protein
Chr10	14412756	C	T	8,0	8	3,10	13	T|upstream_gene_variant|MODIFIER|LOC_Os10g27310|LOC_Os10g27310|transcript|LOC_Os10g27310.1|protein_coding||c.-3165G>A|||||2840|	LOC_Os10g27310	expressed protein
Chr10	14412798	A	G	10,0	10	3,10	13	G|upstream_gene_variant|MODIFIER|LOC_Os10g27310|LOC_Os10g27310|transcript|LOC_Os10g27310.1|protein_coding||c.-3207T>C|||||2882|	LOC_Os10g27310	expressed protein
Chr10	14412908	A	C	15,0	15	6,6	12	C|upstream_gene_variant|MODIFIER|LOC_Os10g27310|LOC_Os10g27310|transcript|LOC_Os10g27310.1|protein_coding||c.-3317T>G|||||2992|	LOC_Os10g27310	expressed protein
Chr10	14412958	C	T	18,0	18	5,4	9	T|upstream_gene_variant|MODIFIER|LOC_Os10g27310|LOC_Os10g27310|transcript|LOC_Os10g27310.1|protein_coding||c.-3367G>A|||||3042|	LOC_Os10g27310	expressed protein
Chr10	14413011	G	A	15,0	15	4,7	11	A|upstream_gene_variant|MODIFIER|LOC_Os10g27310|LOC_Os10g27310|transcript|LOC_Os10g27310.1|protein_coding||c.-3420C>T|||||3095|	LOC_Os10g27310	expressed protein
Chr10	14413054	C	T	17,0	17	3,7	10	T|upstream_gene_variant|MODIFIER|LOC_Os10g27310|LOC_Os10g27310|transcript|LOC_Os10g27310.1|protein_coding||c.-3463G>A|||||3138|	LOC_Os10g27310	expressed protein
Chr10	14413120	A	AATAAAAAGTGAACCAAAG	13,0	13	4,8	12	AATAAAAAGTGAACCAAAG|upstream_gene_variant|MODIFIER|LOC_Os10g27310|LOC_Os10g27310|transcript|LOC_Os10g27310.1|protein_coding||c.-3530_-3529insCTTTGGTTCACTTTTTAT|||||3205|	LOC_Os10g27310	expressed protein
Chr10	14413122	T	G	14,0	14	5,5	10	G|upstream_gene_variant|MODIFIER|LOC_Os10g27310|LOC_Os10g27310|transcript|LOC_Os10g27310.1|protein_coding||c.-3531A>C|||||3206|	LOC_Os10g27310	expressed protein
Chr10	14413280	AT	A	14,0	14	4,7	11	A|upstream_gene_variant|MODIFIER|LOC_Os10g27310|LOC_Os10g27310|transcript|LOC_Os10g27310.1|protein_coding||c.-3690delA|||||3365|	LOC_Os10g27310	expressed protein
Chr10	14413297	A	AT	13,0	13	4,6	10	AT|upstream_gene_variant|MODIFIER|LOC_Os10g27310|LOC_Os10g27310|transcript|LOC_Os10g27310.1|protein_coding||c.-3707_-3706insA|||||3382|	LOC_Os10g27310	expressed protein
Chr10	14413329	GT	G	10,0	10	4,6	10	G|upstream_gene_variant|MODIFIER|LOC_Os10g27310|LOC_Os10g27310|transcript|LOC_Os10g27310.1|protein_coding||c.-3739delA|||||3414|	LOC_Os10g27310	expressed protein
Chr10	14413331	GAAGAGAGTCGAGA	G	12,0	12	4,6	10	G|upstream_gene_variant|MODIFIER|LOC_Os10g27310|LOC_Os10g27310|transcript|LOC_Os10g27310.1|protein_coding||c.-3753_-3741delTCTCGACTCTCTT|||||3416|	LOC_Os10g27310	expressed protein
Chr10	14413385	G	T	9,0	9	4,9	13	T|upstream_gene_variant|MODIFIER|LOC_Os10g27310|LOC_Os10g27310|transcript|LOC_Os10g27310.1|protein_coding||c.-3794C>A|||||3469|	LOC_Os10g27310	expressed protein
Chr10	14413402	T	TA	10,0	10	5,10	15	TA|upstream_gene_variant|MODIFIER|LOC_Os10g27310|LOC_Os10g27310|transcript|LOC_Os10g27310.1|protein_coding||c.-3812_-3811insT|||||3487|	LOC_Os10g27310	expressed protein
Chr10	14413450	G	A	10,0	10	6,10	16	A|upstream_gene_variant|MODIFIER|LOC_Os10g27310|LOC_Os10g27310|transcript|LOC_Os10g27310.1|protein_coding||c.-3859C>T|||||3534|	LOC_Os10g27310	expressed protein
Chr10	14413484	A	T	10,0	10	8,10	18	T|upstream_gene_variant|MODIFIER|LOC_Os10g27310|LOC_Os10g27310|transcript|LOC_Os10g27310.1|protein_coding||c.-3893T>A|||||3568|	LOC_Os10g27310	expressed protein
Chr10	14413669	T	C	10,0	10	6,10	16	C|upstream_gene_variant|MODIFIER|LOC_Os10g27310|LOC_Os10g27310|transcript|LOC_Os10g27310.1|protein_coding||c.-4078A>G|||||3753|	LOC_Os10g27310	expressed protein
Chr10	14413702	G	A	12,0	12	4,8	12	A|upstream_gene_variant|MODIFIER|LOC_Os10g27310|LOC_Os10g27310|transcript|LOC_Os10g27310.1|protein_coding||c.-4111C>T|||||3786|	LOC_Os10g27310	expressed protein
Chr10	14413760	T	C	16,0	16	4,5	9	C|upstream_gene_variant|MODIFIER|LOC_Os10g27310|LOC_Os10g27310|transcript|LOC_Os10g27310.1|protein_coding||c.-4169A>G|||||3844|	LOC_Os10g27310	expressed protein
Chr10	14413777	C	T	19,0	19	4,4	8	T|upstream_gene_variant|MODIFIER|LOC_Os10g27310|LOC_Os10g27310|transcript|LOC_Os10g27310.1|protein_coding||c.-4186G>A|||||3861|	LOC_Os10g27310	expressed protein
Chr10	14413857	C	T	20,0	20	6,8	14	T|upstream_gene_variant|MODIFIER|LOC_Os10g27310|LOC_Os10g27310|transcript|LOC_Os10g27310.1|protein_coding||c.-4266G>A|||||3941|	LOC_Os10g27310	expressed protein
Chr10	14413888	ATT	A	13,0	13	4,7	11	A|upstream_gene_variant|MODIFIER|LOC_Os10g27310|LOC_Os10g27310|transcript|LOC_Os10g27310.1|protein_coding||c.-4299_-4298delAA|||||3973|	LOC_Os10g27310	expressed protein
Chr10	14413920	C	G	11,0	11	5,8	13	G|upstream_gene_variant|MODIFIER|LOC_Os10g27310|LOC_Os10g27310|transcript|LOC_Os10g27310.1|protein_coding||c.-4329G>C|||||4004|	LOC_Os10g27310	expressed protein
Chr10	14413937	G	T	13,0	13	5,8	13	T|upstream_gene_variant|MODIFIER|LOC_Os10g27310|LOC_Os10g27310|transcript|LOC_Os10g27310.1|protein_coding||c.-4346C>A|||||4021|	LOC_Os10g27310	expressed protein
Chr10	14413942	T	C	13,0	13	5,6	11	C|upstream_gene_variant|MODIFIER|LOC_Os10g27310|LOC_Os10g27310|transcript|LOC_Os10g27310.1|protein_coding||c.-4351A>G|||||4026|	LOC_Os10g27310	expressed protein
Chr10	14413957	T	C	13,0	13	4,5	9	C|upstream_gene_variant|MODIFIER|LOC_Os10g27310|LOC_Os10g27310|transcript|LOC_Os10g27310.1|protein_coding||c.-4366A>G|||||4041|	LOC_Os10g27310	expressed protein
Chr10	14413970	T	A	11,0	11	4,5	9	A|upstream_gene_variant|MODIFIER|LOC_Os10g27310|LOC_Os10g27310|transcript|LOC_Os10g27310.1|protein_coding||c.-4379A>T|||||4054|	LOC_Os10g27310	expressed protein
Chr10	14414018	C	T	13,0	13	3,3	6	T|upstream_gene_variant|MODIFIER|LOC_Os10g27310|LOC_Os10g27310|transcript|LOC_Os10g27310.1|protein_coding||c.-4427G>A|||||4102|	LOC_Os10g27310	expressed protein
Chr10	14414039	A	G	16,0	16	3,3	6	G|upstream_gene_variant|MODIFIER|LOC_Os10g27310|LOC_Os10g27310|transcript|LOC_Os10g27310.1|protein_coding||c.-4448T>C|||||4123|	LOC_Os10g27310	expressed protein
Chr10	14414201	T	TACTTTATATTGCGGGTG	12,0	12	4,2	6	TACTTTATATTGCGGGTG|upstream_gene_variant|MODIFIER|LOC_Os10g27310|LOC_Os10g27310|transcript|LOC_Os10g27310.1|protein_coding||c.-4611_-4610insCACCCGCAATATAAAGT|||||4286|	LOC_Os10g27310	expressed protein
Chr10	14414409	T	G	15,0	15	5,5	10	G|upstream_gene_variant|MODIFIER|LOC_Os10g27310|LOC_Os10g27310|transcript|LOC_Os10g27310.1|protein_coding||c.-4818A>C|||||4493|	LOC_Os10g27310	expressed protein
Chr10	14414516	C	T	16,0	16	5,10	15	T|upstream_gene_variant|MODIFIER|LOC_Os10g27310|LOC_Os10g27310|transcript|LOC_Os10g27310.1|protein_coding||c.-4925G>A|||||4600|	LOC_Os10g27310	expressed protein
Chr10	14414612	C	T	13,0	13	6,8	14	T|upstream_gene_variant|MODIFIER|LOC_Os10g27310|LOC_Os10g27310|transcript|LOC_Os10g27310.1|protein_coding||c.-5021G>A|||||4696|	LOC_Os10g27310	expressed protein
Chr10	14414629	A	G	14,0	14	6,9	15	G|upstream_gene_variant|MODIFIER|LOC_Os10g27310|LOC_Os10g27310|transcript|LOC_Os10g27310.1|protein_coding||c.-5038T>C|||||4713|	LOC_Os10g27310	expressed protein
Chr10	14414631	C	T	14,0	14	6,9	15	T|upstream_gene_variant|MODIFIER|LOC_Os10g27310|LOC_Os10g27310|transcript|LOC_Os10g27310.1|protein_coding||c.-5040G>A|||||4715|	LOC_Os10g27310	expressed protein
Chr10	14414870	A	G	5,0	5	2,9	11	G|upstream_gene_variant|MODIFIER|LOC_Os10g27310|LOC_Os10g27310|transcript|LOC_Os10g27310.1|protein_coding||c.-5279T>C|||||4954|	LOC_Os10g27310	expressed protein
Chr10	14414958	T	C	7,0	7	3,4	7	C|intergenic_region|MODIFIER|LOC_Os10g27310-LOC_Os10g27320|LOC_Os10g27310-LOC_Os10g27320|intergenic_region|LOC_Os10g27310-LOC_Os10g27320|||n.14414958T>C||||||	LOC_Os10g27310-LOC_Os10g27320	#N/A
Chr10	14415105	TCACA	T	3,0	3	1,7	8	T|intergenic_region|MODIFIER|LOC_Os10g27310-LOC_Os10g27320|LOC_Os10g27310-LOC_Os10g27320|intergenic_region|LOC_Os10g27310-LOC_Os10g27320|||n.14415106_14415109delCACA||||||	LOC_Os10g27310-LOC_Os10g27320	#N/A
Chr10	14415408	AAAACTCTAGAACTGGGAGATTTTAGAAAAAAACTTATTATTACCTATCATTAGG	A	15,0	15	8,9	17	A|intergenic_region|MODIFIER|LOC_Os10g27310-LOC_Os10g27320|LOC_Os10g27310-LOC_Os10g27320|intergenic_region|LOC_Os10g27310-LOC_Os10g27320|||n.14415409_14415462delAAACTCTAGAACTGGGAGATTTTAGAAAAAAACTTATTATTACCTATCATTAGG||||||	LOC_Os10g27310-LOC_Os10g27320	#N/A
Chr10	14415642	A	G	4,0	4	4,3	7	G|intergenic_region|MODIFIER|LOC_Os10g27310-LOC_Os10g27320|LOC_Os10g27310-LOC_Os10g27320|intergenic_region|LOC_Os10g27310-LOC_Os10g27320|||n.14415642A>G||||||	LOC_Os10g27310-LOC_Os10g27320	#N/A
Chr10	14415732	C	G	5,0	5	2,2	4	G|intergenic_region|MODIFIER|LOC_Os10g27310-LOC_Os10g27320|LOC_Os10g27310-LOC_Os10g27320|intergenic_region|LOC_Os10g27310-LOC_Os10g27320|||n.14415732C>G||||||	LOC_Os10g27310-LOC_Os10g27320	#N/A
Chr10	14415740	A	G	6,0	6	2,3	5	G|intergenic_region|MODIFIER|LOC_Os10g27310-LOC_Os10g27320|LOC_Os10g27310-LOC_Os10g27320|intergenic_region|LOC_Os10g27310-LOC_Os10g27320|||n.14415740A>G||||||	LOC_Os10g27310-LOC_Os10g27320	#N/A
Chr10	14415741	G	A	6,0	6	2,3	5	A|intergenic_region|MODIFIER|LOC_Os10g27310-LOC_Os10g27320|LOC_Os10g27310-LOC_Os10g27320|intergenic_region|LOC_Os10g27310-LOC_Os10g27320|||n.14415741G>A||||||	LOC_Os10g27310-LOC_Os10g27320	#N/A
Chr10	14415756	G	A	6,0	6	2,3	5	A|intergenic_region|MODIFIER|LOC_Os10g27310-LOC_Os10g27320|LOC_Os10g27310-LOC_Os10g27320|intergenic_region|LOC_Os10g27310-LOC_Os10g27320|||n.14415756G>A||||||	LOC_Os10g27310-LOC_Os10g27320	#N/A
Chr10	14415833	C	CGTCT	5,0	5	3,2	5	CGTCT|intergenic_region|MODIFIER|LOC_Os10g27310-LOC_Os10g27320|LOC_Os10g27310-LOC_Os10g27320|intergenic_region|LOC_Os10g27310-LOC_Os10g27320|||n.14415833_14415834insGTCT||||||	LOC_Os10g27310-LOC_Os10g27320	#N/A
Chr10	14416383	A	C	15,0	15	4,3	7	C|upstream_gene_variant|MODIFIER|LOC_Os10g27320|LOC_Os10g27320|transcript|LOC_Os10g27320.1|protein_coding||c.-4932A>C|||||4932|	LOC_Os10g27320	expressed protein
Chr10	14416394	G	A	15,0	15	4,3	7	A|upstream_gene_variant|MODIFIER|LOC_Os10g27320|LOC_Os10g27320|transcript|LOC_Os10g27320.1|protein_coding||c.-4921G>A|||||4921|	LOC_Os10g27320	expressed protein
Chr10	14416416	T	G	14,0	14	4,3	7	G|upstream_gene_variant|MODIFIER|LOC_Os10g27320|LOC_Os10g27320|transcript|LOC_Os10g27320.1|protein_coding||c.-4899T>G|||||4899|	LOC_Os10g27320	expressed protein
Chr10	14416431	T	C	12,0	12	4,3	7	C|upstream_gene_variant|MODIFIER|LOC_Os10g27320|LOC_Os10g27320|transcript|LOC_Os10g27320.1|protein_coding||c.-4884T>C|||||4884|	LOC_Os10g27320	expressed protein
Chr10	14416449	A	G	11,0	11	4,5	9	G|upstream_gene_variant|MODIFIER|LOC_Os10g27320|LOC_Os10g27320|transcript|LOC_Os10g27320.1|protein_coding||c.-4866A>G|||||4866|	LOC_Os10g27320	expressed protein
Chr10	14416450	C	T	12,0	12	4,5	9	T|upstream_gene_variant|MODIFIER|LOC_Os10g27320|LOC_Os10g27320|transcript|LOC_Os10g27320.1|protein_coding||c.-4865C>T|||||4865|	LOC_Os10g27320	expressed protein
Chr10	14416453	C	T	12,0	12	4,5	9	T|upstream_gene_variant|MODIFIER|LOC_Os10g27320|LOC_Os10g27320|transcript|LOC_Os10g27320.1|protein_coding||c.-4862C>T|||||4862|	LOC_Os10g27320	expressed protein
Chr10	14416460	G	A	11,0	11	6,5	11	A|upstream_gene_variant|MODIFIER|LOC_Os10g27320|LOC_Os10g27320|transcript|LOC_Os10g27320.1|protein_coding||c.-4855G>A|||||4855|	LOC_Os10g27320	expressed protein
Chr10	14416477	C	T	13,0	13	4,5	9	T|upstream_gene_variant|MODIFIER|LOC_Os10g27320|LOC_Os10g27320|transcript|LOC_Os10g27320.1|protein_coding||c.-4838C>T|||||4838|	LOC_Os10g27320	expressed protein
Chr10	14416492	T	A	14,0	14	4,5	9	A|upstream_gene_variant|MODIFIER|LOC_Os10g27320|LOC_Os10g27320|transcript|LOC_Os10g27320.1|protein_coding||c.-4823T>A|||||4823|	LOC_Os10g27320	expressed protein
Chr10	14416507	G	A	12,0	12	4,5	9	A|upstream_gene_variant|MODIFIER|LOC_Os10g27320|LOC_Os10g27320|transcript|LOC_Os10g27320.1|protein_coding||c.-4808G>A|||||4808|	LOC_Os10g27320	expressed protein
Chr10	14416512	T	C	12,0	12	4,4	8	C|upstream_gene_variant|MODIFIER|LOC_Os10g27320|LOC_Os10g27320|transcript|LOC_Os10g27320.1|protein_coding||c.-4803T>C|||||4803|	LOC_Os10g27320	expressed protein
Chr10	14416514	G	T	12,0	12	4,4	8	T|upstream_gene_variant|MODIFIER|LOC_Os10g27320|LOC_Os10g27320|transcript|LOC_Os10g27320.1|protein_coding||c.-4801G>T|||||4801|	LOC_Os10g27320	expressed protein
Chr10	14416525	C	T	11,0	11	4,5	9	T|upstream_gene_variant|MODIFIER|LOC_Os10g27320|LOC_Os10g27320|transcript|LOC_Os10g27320.1|protein_coding||c.-4790C>T|||||4790|	LOC_Os10g27320	expressed protein
Chr10	14416587	C	A	13,0	13	7,7	14	A|upstream_gene_variant|MODIFIER|LOC_Os10g27320|LOC_Os10g27320|transcript|LOC_Os10g27320.1|protein_coding||c.-4728C>A|||||4728|	LOC_Os10g27320	expressed protein
Chr10	14416638	T	C	11,0	11	5,5	10	C|upstream_gene_variant|MODIFIER|LOC_Os10g27320|LOC_Os10g27320|transcript|LOC_Os10g27320.1|protein_coding||c.-4677T>C|||||4677|	LOC_Os10g27320	expressed protein
Chr10	14416639	A	G	11,0	11	5,5	10	G|upstream_gene_variant|MODIFIER|LOC_Os10g27320|LOC_Os10g27320|transcript|LOC_Os10g27320.1|protein_coding||c.-4676A>G|||||4676|	LOC_Os10g27320	expressed protein
Chr10	14416668	T	C	12,0	12	5,4	9	C|upstream_gene_variant|MODIFIER|LOC_Os10g27320|LOC_Os10g27320|transcript|LOC_Os10g27320.1|protein_coding||c.-4647T>C|||||4647|	LOC_Os10g27320	expressed protein
Chr10	14416670	T	C	11,0	11	5,4	9	C|upstream_gene_variant|MODIFIER|LOC_Os10g27320|LOC_Os10g27320|transcript|LOC_Os10g27320.1|protein_coding||c.-4645T>C|||||4645|	LOC_Os10g27320	expressed protein
Chr10	14416699	G	A	15,0	15	2,2	4	A|upstream_gene_variant|MODIFIER|LOC_Os10g27320|LOC_Os10g27320|transcript|LOC_Os10g27320.1|protein_coding||c.-4616G>A|||||4616|	LOC_Os10g27320	expressed protein
Chr10	14416724	A	G	17,0	17	2,3	5	G|upstream_gene_variant|MODIFIER|LOC_Os10g27320|LOC_Os10g27320|transcript|LOC_Os10g27320.1|protein_coding||c.-4591A>G|||||4591|	LOC_Os10g27320	expressed protein
Chr10	14416728	T	C	17,0	17	2,3	5	C|upstream_gene_variant|MODIFIER|LOC_Os10g27320|LOC_Os10g27320|transcript|LOC_Os10g27320.1|protein_coding||c.-4587T>C|||||4587|	LOC_Os10g27320	expressed protein
Chr10	14416750	AAC	A	15,0	15	4,6	10	A|upstream_gene_variant|MODIFIER|LOC_Os10g27320|LOC_Os10g27320|transcript|LOC_Os10g27320.1|protein_coding||c.-4564_-4563delAC|||||4564|	LOC_Os10g27320	expressed protein
Chr10	14416776	G	GTCTT	16,0	16	4,8	12	GTCTT|upstream_gene_variant|MODIFIER|LOC_Os10g27320|LOC_Os10g27320|transcript|LOC_Os10g27320.1|protein_coding||c.-4539_-4538insTCTT|||||4538|	LOC_Os10g27320	expressed protein
Chr10	14416791	C	T	15,0	15	5,7	12	T|upstream_gene_variant|MODIFIER|LOC_Os10g27320|LOC_Os10g27320|transcript|LOC_Os10g27320.1|protein_coding||c.-4524C>T|||||4524|	LOC_Os10g27320	expressed protein
Chr10	14416860	T	C	11,0	11	6,10	16	C|upstream_gene_variant|MODIFIER|LOC_Os10g27320|LOC_Os10g27320|transcript|LOC_Os10g27320.1|protein_coding||c.-4455T>C|||||4455|	LOC_Os10g27320	expressed protein
Chr10	14416882	A	G	9,0	9	5,11	16	G|upstream_gene_variant|MODIFIER|LOC_Os10g27320|LOC_Os10g27320|transcript|LOC_Os10g27320.1|protein_coding||c.-4433A>G|||||4433|	LOC_Os10g27320	expressed protein
Chr10	14416896	G	T	10,1	11	4,9	13	T|upstream_gene_variant|MODIFIER|LOC_Os10g27320|LOC_Os10g27320|transcript|LOC_Os10g27320.1|protein_coding||c.-4419G>T|||||4419|	LOC_Os10g27320	expressed protein
Chr10	14416901	CTT	C	11,0	11	3,8	11	C|upstream_gene_variant|MODIFIER|LOC_Os10g27320|LOC_Os10g27320|transcript|LOC_Os10g27320.1|protein_coding||c.-4413_-4412delTT|||||4413|	LOC_Os10g27320	expressed protein
Chr10	14416932	T	A	12,0	12	5,6	11	A|upstream_gene_variant|MODIFIER|LOC_Os10g27320|LOC_Os10g27320|transcript|LOC_Os10g27320.1|protein_coding||c.-4383T>A|||||4383|	LOC_Os10g27320	expressed protein
Chr10	14416939	G	A	12,0	12	5,6	11	A|upstream_gene_variant|MODIFIER|LOC_Os10g27320|LOC_Os10g27320|transcript|LOC_Os10g27320.1|protein_coding||c.-4376G>A|||||4376|	LOC_Os10g27320	expressed protein
Chr10	14417130	T	C	12,0	12	2,8	10	C|upstream_gene_variant|MODIFIER|LOC_Os10g27320|LOC_Os10g27320|transcript|LOC_Os10g27320.1|protein_coding||c.-4185T>C|||||4185|	LOC_Os10g27320	expressed protein
Chr10	14417167	T	C	10,0	10	1,8	9	C|upstream_gene_variant|MODIFIER|LOC_Os10g27320|LOC_Os10g27320|transcript|LOC_Os10g27320.1|protein_coding||c.-4148T>C|||||4148|	LOC_Os10g27320	expressed protein
Chr10	14417201	A	G	10,0	10	2,11	13	G|upstream_gene_variant|MODIFIER|LOC_Os10g27320|LOC_Os10g27320|transcript|LOC_Os10g27320.1|protein_coding||c.-4114A>G|||||4114|	LOC_Os10g27320	expressed protein
Chr10	14417218	C	A	10,0	10	2,12	14	A|upstream_gene_variant|MODIFIER|LOC_Os10g27320|LOC_Os10g27320|transcript|LOC_Os10g27320.1|protein_coding||c.-4097C>A|||||4097|	LOC_Os10g27320	expressed protein
Chr10	14417223	TA	T	9,0	9	2,12	14	T|upstream_gene_variant|MODIFIER|LOC_Os10g27320|LOC_Os10g27320|transcript|LOC_Os10g27320.1|protein_coding||c.-4091delA|||||4091|	LOC_Os10g27320	expressed protein
Chr10	14417238	A	C	10,0	10	3,13	16	C|upstream_gene_variant|MODIFIER|LOC_Os10g27320|LOC_Os10g27320|transcript|LOC_Os10g27320.1|protein_coding||c.-4077A>C|||||4077|	LOC_Os10g27320	expressed protein
Chr10	14417301	C	T	11,0	11	3,10	13	T|upstream_gene_variant|MODIFIER|LOC_Os10g27320|LOC_Os10g27320|transcript|LOC_Os10g27320.1|protein_coding||c.-4014C>T|||||4014|	LOC_Os10g27320	expressed protein
Chr10	14417309	T	G	10,0	10	3,12	15	G|upstream_gene_variant|MODIFIER|LOC_Os10g27320|LOC_Os10g27320|transcript|LOC_Os10g27320.1|protein_coding||c.-4006T>G|||||4006|	LOC_Os10g27320	expressed protein
Chr10	14417315	T	G	10,0	10	3,12	15	G|upstream_gene_variant|MODIFIER|LOC_Os10g27320|LOC_Os10g27320|transcript|LOC_Os10g27320.1|protein_coding||c.-4000T>G|||||4000|	LOC_Os10g27320	expressed protein
Chr10	14417335	G	A	10,0	10	1,12	13	A|upstream_gene_variant|MODIFIER|LOC_Os10g27320|LOC_Os10g27320|transcript|LOC_Os10g27320.1|protein_coding||c.-3980G>A|||||3980|	LOC_Os10g27320	expressed protein
Chr10	14417336	A	AT	10,0	10	1,12	13	AT|upstream_gene_variant|MODIFIER|LOC_Os10g27320|LOC_Os10g27320|transcript|LOC_Os10g27320.1|protein_coding||c.-3979_-3978insT|||||3978|	LOC_Os10g27320	expressed protein
Chr10	14417365	G	A	10,0	10	1,9	10	A|upstream_gene_variant|MODIFIER|LOC_Os10g27320|LOC_Os10g27320|transcript|LOC_Os10g27320.1|protein_coding||c.-3950G>A|||||3950|	LOC_Os10g27320	expressed protein
Chr10	14417429	C	G	8,0	8	3,8	11	G|upstream_gene_variant|MODIFIER|LOC_Os10g27320|LOC_Os10g27320|transcript|LOC_Os10g27320.1|protein_coding||c.-3886C>G|||||3886|	LOC_Os10g27320	expressed protein
Chr10	14417459	G	A	12,0	12	3,7	10	A|upstream_gene_variant|MODIFIER|LOC_Os10g27320|LOC_Os10g27320|transcript|LOC_Os10g27320.1|protein_coding||c.-3856G>A|||||3856|	LOC_Os10g27320	expressed protein
Chr10	14417587	T	C	18,0	18	2,7	9	C|upstream_gene_variant|MODIFIER|LOC_Os10g27320|LOC_Os10g27320|transcript|LOC_Os10g27320.1|protein_coding||c.-3728T>C|||||3728|	LOC_Os10g27320	expressed protein
Chr10	14417617	G	A	23,0	23	2,6	8	A|upstream_gene_variant|MODIFIER|LOC_Os10g27320|LOC_Os10g27320|transcript|LOC_Os10g27320.1|protein_coding||c.-3698G>A|||||3698|	LOC_Os10g27320	expressed protein
Chr10	14417618	G	A	22,0	22	2,6	8	A|upstream_gene_variant|MODIFIER|LOC_Os10g27320|LOC_Os10g27320|transcript|LOC_Os10g27320.1|protein_coding||c.-3697G>A|||||3697|	LOC_Os10g27320	expressed protein
Chr10	14417634	G	A	18,0	18	2,6	8	A|upstream_gene_variant|MODIFIER|LOC_Os10g27320|LOC_Os10g27320|transcript|LOC_Os10g27320.1|protein_coding||c.-3681G>A|||||3681|	LOC_Os10g27320	expressed protein
Chr10	14417650	A	G	19,0	19	2,5	7	G|upstream_gene_variant|MODIFIER|LOC_Os10g27320|LOC_Os10g27320|transcript|LOC_Os10g27320.1|protein_coding||c.-3665A>G|||||3665|	LOC_Os10g27320	expressed protein
Chr10	14417655	C	CG	19,0	19	2,5	7	CG|upstream_gene_variant|MODIFIER|LOC_Os10g27320|LOC_Os10g27320|transcript|LOC_Os10g27320.1|protein_coding||c.-3660_-3659insG|||||3659|	LOC_Os10g27320	expressed protein
Chr10	14417719	C	T	17,0	17	1,9	10	T|upstream_gene_variant|MODIFIER|LOC_Os10g27320|LOC_Os10g27320|transcript|LOC_Os10g27320.1|protein_coding||c.-3596C>T|||||3596|	LOC_Os10g27320	expressed protein
Chr10	14417792	C	T	12,0	12	1,9	10	T|upstream_gene_variant|MODIFIER|LOC_Os10g27320|LOC_Os10g27320|transcript|LOC_Os10g27320.1|protein_coding||c.-3523C>T|||||3523|	LOC_Os10g27320	expressed protein
Chr10	14417828	G	A	14,0	14	3,9	12	A|upstream_gene_variant|MODIFIER|LOC_Os10g27320|LOC_Os10g27320|transcript|LOC_Os10g27320.1|protein_coding||c.-3487G>A|||||3487|	LOC_Os10g27320	expressed protein
Chr10	14418086	G	T	14,0	14	5,9	14	T|upstream_gene_variant|MODIFIER|LOC_Os10g27320|LOC_Os10g27320|transcript|LOC_Os10g27320.1|protein_coding||c.-3229G>T|||||3229|	LOC_Os10g27320	expressed protein
Chr10	14418314	A	T	16,0	16	4,4	8	T|upstream_gene_variant|MODIFIER|LOC_Os10g27320|LOC_Os10g27320|transcript|LOC_Os10g27320.1|protein_coding||c.-3001A>T|||||3001|	LOC_Os10g27320	expressed protein
Chr10	14418445	A	AACAAAACAAC	12,0	12	8,2	10	AACAAAACAAC|upstream_gene_variant|MODIFIER|LOC_Os10g27320|LOC_Os10g27320|transcript|LOC_Os10g27320.1|protein_coding||c.-2870_-2869insACAAAACAAC|||||2869|	LOC_Os10g27320	expressed protein
Chr10	14418463	C	T	11,0	11	7,3	10	T|upstream_gene_variant|MODIFIER|LOC_Os10g27320|LOC_Os10g27320|transcript|LOC_Os10g27320.1|protein_coding||c.-2852C>T|||||2852|	LOC_Os10g27320	expressed protein
Chr10	14418476	G	A	11,0	11	7,3	10	A|upstream_gene_variant|MODIFIER|LOC_Os10g27320|LOC_Os10g27320|transcript|LOC_Os10g27320.1|protein_coding||c.-2839G>A|||||2839|	LOC_Os10g27320	expressed protein
Chr10	14418528	G	C	10,0	10	1,4	5	C|upstream_gene_variant|MODIFIER|LOC_Os10g27320|LOC_Os10g27320|transcript|LOC_Os10g27320.1|protein_coding||c.-2787G>C|||||2787|	LOC_Os10g27320	expressed protein
Chr10	14418547	C	T	5,0	5	1,3	4	T|upstream_gene_variant|MODIFIER|LOC_Os10g27320|LOC_Os10g27320|transcript|LOC_Os10g27320.1|protein_coding||c.-2768C>T|||||2768|	LOC_Os10g27320	expressed protein
Chr10	14418575	G	T	4,0	4	1,7	8	T|upstream_gene_variant|MODIFIER|LOC_Os10g27320|LOC_Os10g27320|transcript|LOC_Os10g27320.1|protein_coding||c.-2740G>T|||||2740|	LOC_Os10g27320	expressed protein
Chr10	14418599	TA	T	3,0	3	1,10	11	T|upstream_gene_variant|MODIFIER|LOC_Os10g27320|LOC_Os10g27320|transcript|LOC_Os10g27320.1|protein_coding||c.-2715delA|||||2715|	LOC_Os10g27320	expressed protein
Chr10	14418609	C	A	3,0	3	1,11	12	A|upstream_gene_variant|MODIFIER|LOC_Os10g27320|LOC_Os10g27320|transcript|LOC_Os10g27320.1|protein_coding||c.-2706C>A|||||2706|	LOC_Os10g27320	expressed protein
Chr10	14418732	T	C	8,0	8	5,5	10	C|upstream_gene_variant|MODIFIER|LOC_Os10g27320|LOC_Os10g27320|transcript|LOC_Os10g27320.1|protein_coding||c.-2583T>C|||||2583|	LOC_Os10g27320	expressed protein
Chr10	14418781	T	C	6,0	6	3,8	11	C|upstream_gene_variant|MODIFIER|LOC_Os10g27320|LOC_Os10g27320|transcript|LOC_Os10g27320.1|protein_coding||c.-2534T>C|||||2534|	LOC_Os10g27320	expressed protein
Chr10	14418790	C	A	5,0	5	2,8	10	A|upstream_gene_variant|MODIFIER|LOC_Os10g27320|LOC_Os10g27320|transcript|LOC_Os10g27320.1|protein_coding||c.-2525C>A|||||2525|	LOC_Os10g27320	expressed protein
Chr10	14418830	G	A	4,0	4	4,11	15	A|upstream_gene_variant|MODIFIER|LOC_Os10g27320|LOC_Os10g27320|transcript|LOC_Os10g27320.1|protein_coding||c.-2485G>A|||||2485|	LOC_Os10g27320	expressed protein
Chr10	14418856	G	A	7,0	7	3,10	13	A|upstream_gene_variant|MODIFIER|LOC_Os10g27320|LOC_Os10g27320|transcript|LOC_Os10g27320.1|protein_coding||c.-2459G>A|||||2459|	LOC_Os10g27320	expressed protein
Chr10	14418867	A	T	7,0	7	4,11	15	T|upstream_gene_variant|MODIFIER|LOC_Os10g27320|LOC_Os10g27320|transcript|LOC_Os10g27320.1|protein_coding||c.-2448A>T|||||2448|	LOC_Os10g27320	expressed protein
Chr10	14418890	G	T	8,0	8	4,10	14	T|upstream_gene_variant|MODIFIER|LOC_Os10g27320|LOC_Os10g27320|transcript|LOC_Os10g27320.1|protein_coding||c.-2425G>T|||||2425|	LOC_Os10g27320	expressed protein
Chr10	14418894	C	G	8,0	8	4,11	15	G|upstream_gene_variant|MODIFIER|LOC_Os10g27320|LOC_Os10g27320|transcript|LOC_Os10g27320.1|protein_coding||c.-2421C>G|||||2421|	LOC_Os10g27320	expressed protein
Chr10	14419125	A	G	9,0	9	5,6	11	G|upstream_gene_variant|MODIFIER|LOC_Os10g27320|LOC_Os10g27320|transcript|LOC_Os10g27320.1|protein_coding||c.-2190A>G|||||2190|	LOC_Os10g27320	expressed protein
Chr10	14419184	T	C	11,0	11	4,6	10	C|upstream_gene_variant|MODIFIER|LOC_Os10g27320|LOC_Os10g27320|transcript|LOC_Os10g27320.1|protein_coding||c.-2131T>C|||||2131|	LOC_Os10g27320	expressed protein
Chr10	14419308	A	G	7,0	7	4,8	12	G|upstream_gene_variant|MODIFIER|LOC_Os10g27320|LOC_Os10g27320|transcript|LOC_Os10g27320.1|protein_coding||c.-2007A>G|||||2007|	LOC_Os10g27320	expressed protein
Chr10	14419375	GT	G	8,0	8	3,7	10	G|upstream_gene_variant|MODIFIER|LOC_Os10g27320|LOC_Os10g27320|transcript|LOC_Os10g27320.1|protein_coding||c.-1939delT|||||1939|	LOC_Os10g27320	expressed protein
Chr10	14419505	A	ACCTTAGAGAAAAGTAG	6,0	6	1,7	8	ACCTTAGAGAAAAGTAG|upstream_gene_variant|MODIFIER|LOC_Os10g27320|LOC_Os10g27320|transcript|LOC_Os10g27320.1|protein_coding||c.-1810_-1809insCCTTAGAGAAAAGTAG|||||1809|	LOC_Os10g27320	expressed protein
Chr10	14419578	T	C	10,0	10	2,8	10	C|upstream_gene_variant|MODIFIER|LOC_Os10g27320|LOC_Os10g27320|transcript|LOC_Os10g27320.1|protein_coding||c.-1737T>C|||||1737|	LOC_Os10g27320	expressed protein
Chr10	14419609	C	T	9,0	9	2,9	11	T|upstream_gene_variant|MODIFIER|LOC_Os10g27320|LOC_Os10g27320|transcript|LOC_Os10g27320.1|protein_coding||c.-1706C>T|||||1706|	LOC_Os10g27320	expressed protein
Chr10	14419617	T	C	9,0	9	2,9	11	C|upstream_gene_variant|MODIFIER|LOC_Os10g27320|LOC_Os10g27320|transcript|LOC_Os10g27320.1|protein_coding||c.-1698T>C|||||1698|	LOC_Os10g27320	expressed protein
Chr10	14419663	A	G	9,0	9	2,14	16	G|upstream_gene_variant|MODIFIER|LOC_Os10g27320|LOC_Os10g27320|transcript|LOC_Os10g27320.1|protein_coding||c.-1652A>G|||||1652|	LOC_Os10g27320	expressed protein
Chr10	14419667	T	C	10,0	10	2,13	15	C|upstream_gene_variant|MODIFIER|LOC_Os10g27320|LOC_Os10g27320|transcript|LOC_Os10g27320.1|protein_coding||c.-1648T>C|||||1648|	LOC_Os10g27320	expressed protein
Chr10	14419683	G	A	11,0	11	2,11	13	A|upstream_gene_variant|MODIFIER|LOC_Os10g27320|LOC_Os10g27320|transcript|LOC_Os10g27320.1|protein_coding||c.-1632G>A|||||1632|	LOC_Os10g27320	expressed protein
Chr10	14419695	A	G	12,0	12	4,11	15	G|upstream_gene_variant|MODIFIER|LOC_Os10g27320|LOC_Os10g27320|transcript|LOC_Os10g27320.1|protein_coding||c.-1620A>G|||||1620|	LOC_Os10g27320	expressed protein
Chr10	14419763	A	T	8,0	8	2,14	16	T|upstream_gene_variant|MODIFIER|LOC_Os10g27320|LOC_Os10g27320|transcript|LOC_Os10g27320.1|protein_coding||c.-1552A>T|||||1552|	LOC_Os10g27320	expressed protein
Chr10	14419883	T	C	12,0	12	2,8	10	C|upstream_gene_variant|MODIFIER|LOC_Os10g27320|LOC_Os10g27320|transcript|LOC_Os10g27320.1|protein_coding||c.-1432T>C|||||1432|	LOC_Os10g27320	expressed protein
Chr10	14420735	C	G	8,0	8	2,8	10	G|upstream_gene_variant|MODIFIER|LOC_Os10g27320|LOC_Os10g27320|transcript|LOC_Os10g27320.1|protein_coding||c.-580C>G|||||580|	LOC_Os10g27320	expressed protein
Chr10	14420887	A	ACATCGTGCC	11,0	11	2,6	8	ACATCGTGCC|upstream_gene_variant|MODIFIER|LOC_Os10g27320|LOC_Os10g27320|transcript|LOC_Os10g27320.1|protein_coding||c.-428_-427insCATCGTGCC|||||427|	LOC_Os10g27320	expressed protein
Chr10	14420888	TTA	T	11,0	11	2,6	8	T|upstream_gene_variant|MODIFIER|LOC_Os10g27320|LOC_Os10g27320|transcript|LOC_Os10g27320.1|protein_coding||c.-426_-425delTA|||||426|	LOC_Os10g27320	expressed protein
Chr10	14420893	T	C	11,0	11	2,6	8	C|upstream_gene_variant|MODIFIER|LOC_Os10g27320|LOC_Os10g27320|transcript|LOC_Os10g27320.1|protein_coding||c.-422T>C|||||422|	LOC_Os10g27320	expressed protein
Chr10	14420895	A	AAGGACATCGTG	11,0	11	2,6	8	AAGGACATCGTG|upstream_gene_variant|MODIFIER|LOC_Os10g27320|LOC_Os10g27320|transcript|LOC_Os10g27320.1|protein_coding||c.-420_-419insAGGACATCGTG|||||419|	LOC_Os10g27320	expressed protein
Chr10	14420918	C	T	12,0	12	3,5	8	T|upstream_gene_variant|MODIFIER|LOC_Os10g27320|LOC_Os10g27320|transcript|LOC_Os10g27320.1|protein_coding||c.-397C>T|||||397|	LOC_Os10g27320	expressed protein
Chr10	14420990	A	C	10,0	10	4,5	9	C|upstream_gene_variant|MODIFIER|LOC_Os10g27320|LOC_Os10g27320|transcript|LOC_Os10g27320.1|protein_coding||c.-325A>C|||||325|	LOC_Os10g27320	expressed protein
Chr10	14421191	T	C	5,0	5	5,8	13	C|upstream_gene_variant|MODIFIER|LOC_Os10g27320|LOC_Os10g27320|transcript|LOC_Os10g27320.1|protein_coding||c.-124T>C|||||124|	LOC_Os10g27320	expressed protein
Chr10	14421196	C	T	4,0	4	5,8	13	T|upstream_gene_variant|MODIFIER|LOC_Os10g27320|LOC_Os10g27320|transcript|LOC_Os10g27320.1|protein_coding||c.-119C>T|||||119|	LOC_Os10g27320	expressed protein
Chr10	14421228	C	T	5,0	5	4,9	13	T|upstream_gene_variant|MODIFIER|LOC_Os10g27320|LOC_Os10g27320|transcript|LOC_Os10g27320.1|protein_coding||c.-87C>T|||||87|	LOC_Os10g27320	expressed protein
Chr10	14421244	T	G	4,0	4	3,9	12	G|upstream_gene_variant|MODIFIER|LOC_Os10g27320|LOC_Os10g27320|transcript|LOC_Os10g27320.1|protein_coding||c.-71T>G|||||71|	LOC_Os10g27320	expressed protein
Chr10	14421257	G	A	4,0	4	4,8	12	A|upstream_gene_variant|MODIFIER|LOC_Os10g27320|LOC_Os10g27320|transcript|LOC_Os10g27320.1|protein_coding||c.-58G>A|||||58|	LOC_Os10g27320	expressed protein
Chr10	14421277	T	C	4,0	4	3,8	11	C|upstream_gene_variant|MODIFIER|LOC_Os10g27320|LOC_Os10g27320|transcript|LOC_Os10g27320.1|protein_coding||c.-38T>C|||||38|	LOC_Os10g27320	expressed protein
Chr10	14421281	CAACATTTTCTTTAAAT	C	8,0	8	4,8	12	C|upstream_gene_variant|MODIFIER|LOC_Os10g27320|LOC_Os10g27320|transcript|LOC_Os10g27320.1|protein_coding||c.-33_-18delAACATTTTCTTTAAAT|||||33|	LOC_Os10g27320	expressed protein
Chr10	14421330	C	T	10,0	10	5,5	10	T|missense_variant|MODERATE|LOC_Os10g27320|LOC_Os10g27320|transcript|LOC_Os10g27320.1|protein_coding|1|2|c.16C>T|p.Leu6Phe|16|543|16|543|6|180||	LOC_Os10g27320	expressed protein
Chr10	14421339	A	ACT	11,0	11	5,4	9	ACT|frameshift_variant|HIGH|LOC_Os10g27320|LOC_Os10g27320|transcript|LOC_Os10g27320.1|protein_coding|1|2|c.35_36dupTC|p.Ala13fs|37|543|37|543|13|180||INFO_REALIGN_3_PRIME;LOF=(LOC_Os10g27320|LOC_Os10g27320|1|1.00)	LOC_Os10g27320	expressed protein
Chr10	14421351	G	GCTCT	11,0	11	5,5	10	GCTCT|frameshift_variant|HIGH|LOC_Os10g27320|LOC_Os10g27320|transcript|LOC_Os10g27320.1|protein_coding|1|2|c.51_54dupTCTC|p.Arg19fs|55|543|55|543|19|180||INFO_REALIGN_3_PRIME;LOF=(LOC_Os10g27320|LOC_Os10g27320|1|1.00)	LOC_Os10g27320	expressed protein
Chr10	14421373	G	A	13,0	13	5,4	9	A|missense_variant|MODERATE|LOC_Os10g27320|LOC_Os10g27320|transcript|LOC_Os10g27320.1|protein_coding|1|2|c.59G>A|p.Arg20His|59|543|59|543|20|180||	LOC_Os10g27320	expressed protein
Chr10	14421409	T	C	11,0	11	6,5	11	C|missense_variant|MODERATE|LOC_Os10g27320|LOC_Os10g27320|transcript|LOC_Os10g27320.1|protein_coding|1|2|c.95T>C|p.Val32Ala|95|543|95|543|32|180||	LOC_Os10g27320	expressed protein
Chr10	14421417	G	A	11,0	11	6,5	11	A|missense_variant|MODERATE|LOC_Os10g27320|LOC_Os10g27320|transcript|LOC_Os10g27320.1|protein_coding|1|2|c.103G>A|p.Gly35Arg|103|543|103|543|35|180||	LOC_Os10g27320	expressed protein
Chr10	14421429	A	G	11,0	11	6,5	11	G|missense_variant|MODERATE|LOC_Os10g27320|LOC_Os10g27320|transcript|LOC_Os10g27320.1|protein_coding|1|2|c.115A>G|p.Ser39Gly|115|543|115|543|39|180||	LOC_Os10g27320	expressed protein
Chr10	14421458	T	C	7,0	7	4,5	9	C|synonymous_variant|LOW|LOC_Os10g27320|LOC_Os10g27320|transcript|LOC_Os10g27320.1|protein_coding|1|2|c.144T>C|p.Asp48Asp|144|543|144|543|48|180||	LOC_Os10g27320	expressed protein
Chr10	14421503	G	C	7,0	7	2,4	6	C|missense_variant|MODERATE|LOC_Os10g27320|LOC_Os10g27320|transcript|LOC_Os10g27320.1|protein_coding|1|2|c.189G>C|p.Arg63Ser|189|543|189|543|63|180||	LOC_Os10g27320	expressed protein
Chr10	14421519	C	T	8,0	8	3,5	8	T|missense_variant|MODERATE|LOC_Os10g27320|LOC_Os10g27320|transcript|LOC_Os10g27320.1|protein_coding|1|2|c.205C>T|p.Arg69Cys|205|543|205|543|69|180||	LOC_Os10g27320	expressed protein
Chr10	14421542	G	A	8,0	8	5,5	10	A|synonymous_variant|LOW|LOC_Os10g27320|LOC_Os10g27320|transcript|LOC_Os10g27320.1|protein_coding|1|2|c.228G>A|p.Thr76Thr|228|543|228|543|76|180||	LOC_Os10g27320	expressed protein
Chr10	14421652	G	A	11,0	11	5,9	14	A|upstream_gene_variant|MODIFIER|LOC_Os10g27330|LOC_Os10g27330|transcript|LOC_Os10g27330.1|protein_coding||c.-2570G>A|||||2570|	LOC_Os10g27330	glycerol-3-phosphate acyltransferase, putative, expressed
Chr10	14421699	A	G	12,0	12	3,9	12	G|upstream_gene_variant|MODIFIER|LOC_Os10g27330|LOC_Os10g27330|transcript|LOC_Os10g27330.1|protein_coding||c.-2523A>G|||||2523|	LOC_Os10g27330	glycerol-3-phosphate acyltransferase, putative, expressed
Chr10	14421742	G	A	16,0	16	5,7	12	A|upstream_gene_variant|MODIFIER|LOC_Os10g27330|LOC_Os10g27330|transcript|LOC_Os10g27330.1|protein_coding||c.-2480G>A|||||2480|	LOC_Os10g27330	glycerol-3-phosphate acyltransferase, putative, expressed
Chr10	14421776	A	T	19,0	19	4,6	10	T|upstream_gene_variant|MODIFIER|LOC_Os10g27330|LOC_Os10g27330|transcript|LOC_Os10g27330.1|protein_coding||c.-2446A>T|||||2446|	LOC_Os10g27330	glycerol-3-phosphate acyltransferase, putative, expressed
Chr10	14421780	A	G	19,0	19	4,6	10	G|upstream_gene_variant|MODIFIER|LOC_Os10g27330|LOC_Os10g27330|transcript|LOC_Os10g27330.1|protein_coding||c.-2442A>G|||||2442|	LOC_Os10g27330	glycerol-3-phosphate acyltransferase, putative, expressed
Chr10	14421834	C	T	17,0	17	5,9	14	T|upstream_gene_variant|MODIFIER|LOC_Os10g27330|LOC_Os10g27330|transcript|LOC_Os10g27330.1|protein_coding||c.-2388C>T|||||2388|	LOC_Os10g27330	glycerol-3-phosphate acyltransferase, putative, expressed
Chr10	14421910	A	G	16,0	16	5,8	13	G|upstream_gene_variant|MODIFIER|LOC_Os10g27330|LOC_Os10g27330|transcript|LOC_Os10g27330.1|protein_coding||c.-2312A>G|||||2312|	LOC_Os10g27330	glycerol-3-phosphate acyltransferase, putative, expressed
Chr10	14421952	G	A	17,0	17	6,9	15	A|splice_acceptor_variant&intron_variant|HIGH|LOC_Os10g27320|LOC_Os10g27320|transcript|LOC_Os10g27320.1|protein_coding|1|1|c.276-1G>A||||||;LOF=(LOC_Os10g27320|LOC_Os10g27320|1|1.00)	LOC_Os10g27320	expressed protein
Chr10	14422012	G	A	16,0	16	6,5	11	A|missense_variant|MODERATE|LOC_Os10g27320|LOC_Os10g27320|transcript|LOC_Os10g27320.1|protein_coding|2|2|c.335G>A|p.Arg112His|335|543|335|543|112|180||	LOC_Os10g27320	expressed protein
Chr10	14422024	C	T	14,0	14	5,5	10	T|missense_variant|MODERATE|LOC_Os10g27320|LOC_Os10g27320|transcript|LOC_Os10g27320.1|protein_coding|2|2|c.347C>T|p.Thr116Ile|347|543|347|543|116|180||	LOC_Os10g27320	expressed protein
Chr10	14422089	T	C	14,0	14	5,6	11	C|missense_variant|MODERATE|LOC_Os10g27320|LOC_Os10g27320|transcript|LOC_Os10g27320.1|protein_coding|2|2|c.412T>C|p.Tyr138His|412|543|412|543|138|180||	LOC_Os10g27320	expressed protein
Chr10	14422135	A	AAGAG	14,0	14	3,5	8	AAGAG|frameshift_variant|HIGH|LOC_Os10g27320|LOC_Os10g27320|transcript|LOC_Os10g27320.1|protein_coding|2|2|c.465_468dupAGAG|p.Gly157fs|469|543|469|543|157|180||INFO_REALIGN_3_PRIME;LOF=(LOC_Os10g27320|LOC_Os10g27320|1|1.00)	LOC_Os10g27320	expressed protein
Chr10	14422175	AT	A	13,0	13	5,7	12	A|frameshift_variant|HIGH|LOC_Os10g27320|LOC_Os10g27320|transcript|LOC_Os10g27320.1|protein_coding|2|2|c.500delT|p.Leu167fs|500|543|500|543|167|180||INFO_REALIGN_3_PRIME;LOF=(LOC_Os10g27320|LOC_Os10g27320|1|1.00)	LOC_Os10g27320	expressed protein
Chr10	14422178	A	G	13,0	13	5,7	12	G|synonymous_variant|LOW|LOC_Os10g27320|LOC_Os10g27320|transcript|LOC_Os10g27320.1|protein_coding|2|2|c.501A>G|p.Leu167Leu|501|543|501|543|167|180||	LOC_Os10g27320	expressed protein
Chr10	14422270	A	C	8,0	8	5,8	13	C|upstream_gene_variant|MODIFIER|LOC_Os10g27330|LOC_Os10g27330|transcript|LOC_Os10g27330.1|protein_coding||c.-1952A>C|||||1952|	LOC_Os10g27330	glycerol-3-phosphate acyltransferase, putative, expressed
Chr10	14422282	G	C	7,0	7	5,7	12	C|upstream_gene_variant|MODIFIER|LOC_Os10g27330|LOC_Os10g27330|transcript|LOC_Os10g27330.1|protein_coding||c.-1940G>C|||||1940|	LOC_Os10g27330	glycerol-3-phosphate acyltransferase, putative, expressed
Chr10	14422357	C	T	3,0	3	5,9	14	T|upstream_gene_variant|MODIFIER|LOC_Os10g27330|LOC_Os10g27330|transcript|LOC_Os10g27330.1|protein_coding||c.-1865C>T|||||1865|	LOC_Os10g27330	glycerol-3-phosphate acyltransferase, putative, expressed
Chr10	14422361	T	G	3,0	3	5,9	14	G|upstream_gene_variant|MODIFIER|LOC_Os10g27330|LOC_Os10g27330|transcript|LOC_Os10g27330.1|protein_coding||c.-1861T>G|||||1861|	LOC_Os10g27330	glycerol-3-phosphate acyltransferase, putative, expressed
Chr10	14422383	T	C	5,0	5	4,8	12	C|upstream_gene_variant|MODIFIER|LOC_Os10g27330|LOC_Os10g27330|transcript|LOC_Os10g27330.1|protein_coding||c.-1839T>C|||||1839|	LOC_Os10g27330	glycerol-3-phosphate acyltransferase, putative, expressed
Chr10	14422586	T	C	9,0	9	6,8	14	C|upstream_gene_variant|MODIFIER|LOC_Os10g27330|LOC_Os10g27330|transcript|LOC_Os10g27330.1|protein_coding||c.-1636T>C|||||1636|	LOC_Os10g27330	glycerol-3-phosphate acyltransferase, putative, expressed
Chr10	14422617	A	C	12,0	12	5,8	13	C|upstream_gene_variant|MODIFIER|LOC_Os10g27330|LOC_Os10g27330|transcript|LOC_Os10g27330.1|protein_coding||c.-1605A>C|||||1605|	LOC_Os10g27330	glycerol-3-phosphate acyltransferase, putative, expressed
Chr10	14422755	A	G	10,0	10	3,7	10	G|upstream_gene_variant|MODIFIER|LOC_Os10g27330|LOC_Os10g27330|transcript|LOC_Os10g27330.1|protein_coding||c.-1467A>G|||||1467|	LOC_Os10g27330	glycerol-3-phosphate acyltransferase, putative, expressed
Chr10	14423105	C	T	10,0	10	7,11	18	T|upstream_gene_variant|MODIFIER|LOC_Os10g27330|LOC_Os10g27330|transcript|LOC_Os10g27330.1|protein_coding||c.-1117C>T|||||1117|	LOC_Os10g27330	glycerol-3-phosphate acyltransferase, putative, expressed
Chr10	14423149	GCCACT	G	10,0	10	6,11	17	G|upstream_gene_variant|MODIFIER|LOC_Os10g27330|LOC_Os10g27330|transcript|LOC_Os10g27330.1|protein_coding||c.-1072_-1068delCCACT|||||1072|	LOC_Os10g27330	glycerol-3-phosphate acyltransferase, putative, expressed
Chr10	14423170	G	A	10,0	10	9,9	18	A|upstream_gene_variant|MODIFIER|LOC_Os10g27330|LOC_Os10g27330|transcript|LOC_Os10g27330.1|protein_coding||c.-1052G>A|||||1052|	LOC_Os10g27330	glycerol-3-phosphate acyltransferase, putative, expressed
Chr10	14423296	T	C	11,0	11	7,9	16	C|upstream_gene_variant|MODIFIER|LOC_Os10g27330|LOC_Os10g27330|transcript|LOC_Os10g27330.1|protein_coding||c.-926T>C|||||926|	LOC_Os10g27330	glycerol-3-phosphate acyltransferase, putative, expressed
Chr10	14423300	G	A	11,0	11	7,8	15	A|upstream_gene_variant|MODIFIER|LOC_Os10g27330|LOC_Os10g27330|transcript|LOC_Os10g27330.1|protein_coding||c.-922G>A|||||922|	LOC_Os10g27330	glycerol-3-phosphate acyltransferase, putative, expressed
Chr10	14423373	CAA	C	14,0	14	3,3	6	C|upstream_gene_variant|MODIFIER|LOC_Os10g27330|LOC_Os10g27330|transcript|LOC_Os10g27330.1|protein_coding||c.-848_-847delAA|||||848|	LOC_Os10g27330	glycerol-3-phosphate acyltransferase, putative, expressed
Chr10	14423457	C	A	11,0	11	3,4	7	A|upstream_gene_variant|MODIFIER|LOC_Os10g27330|LOC_Os10g27330|transcript|LOC_Os10g27330.1|protein_coding||c.-765C>A|||||765|	LOC_Os10g27330	glycerol-3-phosphate acyltransferase, putative, expressed
Chr10	14423514	T	A	9,0	9	3,5	8	A|upstream_gene_variant|MODIFIER|LOC_Os10g27330|LOC_Os10g27330|transcript|LOC_Os10g27330.1|protein_coding||c.-708T>A|||||708|	LOC_Os10g27330	glycerol-3-phosphate acyltransferase, putative, expressed
Chr10	14423653	A	G	17,0	17	2,7	9	G|upstream_gene_variant|MODIFIER|LOC_Os10g27330|LOC_Os10g27330|transcript|LOC_Os10g27330.1|protein_coding||c.-569A>G|||||569|	LOC_Os10g27330	glycerol-3-phosphate acyltransferase, putative, expressed
Chr10	14423665	G	T	16,0	16	2,8	10	T|upstream_gene_variant|MODIFIER|LOC_Os10g27330|LOC_Os10g27330|transcript|LOC_Os10g27330.1|protein_coding||c.-557G>T|||||557|	LOC_Os10g27330	glycerol-3-phosphate acyltransferase, putative, expressed
Chr10	14423734	A	G	10,0	10	2,12	14	G|upstream_gene_variant|MODIFIER|LOC_Os10g27330|LOC_Os10g27330|transcript|LOC_Os10g27330.1|protein_coding||c.-488A>G|||||488|	LOC_Os10g27330	glycerol-3-phosphate acyltransferase, putative, expressed
Chr10	14423794	TAA	T	11,0	11	4,11	15	T|upstream_gene_variant|MODIFIER|LOC_Os10g27330|LOC_Os10g27330|transcript|LOC_Os10g27330.1|protein_coding||c.-427_-426delAA|||||427|	LOC_Os10g27330	glycerol-3-phosphate acyltransferase, putative, expressed
Chr10	14423906	CT	C	8,0	8	4,7	11	C|upstream_gene_variant|MODIFIER|LOC_Os10g27330|LOC_Os10g27330|transcript|LOC_Os10g27330.1|protein_coding||c.-315delT|||||315|	LOC_Os10g27330	glycerol-3-phosphate acyltransferase, putative, expressed
Chr10	14424067	C	A	11,0	11	4,9	13	A|upstream_gene_variant|MODIFIER|LOC_Os10g27330|LOC_Os10g27330|transcript|LOC_Os10g27330.1|protein_coding||c.-155C>A|||||155|	LOC_Os10g27330	glycerol-3-phosphate acyltransferase, putative, expressed
Chr10	14424218	G	A	13,0	13	5,10	15	A|upstream_gene_variant|MODIFIER|LOC_Os10g27330|LOC_Os10g27330|transcript|LOC_Os10g27330.1|protein_coding||c.-4G>A|||||4|	LOC_Os10g27330	glycerol-3-phosphate acyltransferase, putative, expressed
Chr10	14424401	T	C	9,0	9	4,4	8	C|synonymous_variant|LOW|LOC_Os10g27330|LOC_Os10g27330|transcript|LOC_Os10g27330.1|protein_coding|1|2|c.180T>C|p.Cys60Cys|180|1814|180|1593|60|530||	LOC_Os10g27330	glycerol-3-phosphate acyltransferase, putative, expressed
Chr10	14425106	C	T	10,0	10	6,9	15	T|downstream_gene_variant|MODIFIER|LOC_Os10g27320|LOC_Os10g27320|transcript|LOC_Os10g27320.1|protein_coding||c.*2886C>T|||||2886|	LOC_Os10g27320	expressed protein
Chr10	14425169	C	T	9,0	9	6,8	14	T|downstream_gene_variant|MODIFIER|LOC_Os10g27320|LOC_Os10g27320|transcript|LOC_Os10g27320.1|protein_coding||c.*2949C>T|||||2949|	LOC_Os10g27320	expressed protein
Chr10	14425224	C	A	10,0	10	7,4	11	A|downstream_gene_variant|MODIFIER|LOC_Os10g27320|LOC_Os10g27320|transcript|LOC_Os10g27320.1|protein_coding||c.*3004C>A|||||3004|	LOC_Os10g27320	expressed protein
Chr10	14425356	A	AAT	9,0	9	3,6	9	AAT|downstream_gene_variant|MODIFIER|LOC_Os10g27320|LOC_Os10g27320|transcript|LOC_Os10g27320.1|protein_coding||c.*3136_*3137insAT|||||3137|	LOC_Os10g27320	expressed protein
Chr10	14425585	C	CT	10,0	10	4,9	13	CT|downstream_gene_variant|MODIFIER|LOC_Os10g27320|LOC_Os10g27320|transcript|LOC_Os10g27320.1|protein_coding||c.*3365_*3366insT|||||3366|	LOC_Os10g27320	expressed protein
Chr10	14425596	A	T	11,0	11	5,9	14	T|downstream_gene_variant|MODIFIER|LOC_Os10g27320|LOC_Os10g27320|transcript|LOC_Os10g27320.1|protein_coding||c.*3376A>T|||||3376|	LOC_Os10g27320	expressed protein
Chr10	14425648	A	G	7,0	7	5,10	15	G|downstream_gene_variant|MODIFIER|LOC_Os10g27320|LOC_Os10g27320|transcript|LOC_Os10g27320.1|protein_coding||c.*3428A>G|||||3428|	LOC_Os10g27320	expressed protein
Chr10	14425733	G	A	10,0	10	5,7	12	A|downstream_gene_variant|MODIFIER|LOC_Os10g27320|LOC_Os10g27320|transcript|LOC_Os10g27320.1|protein_coding||c.*3513G>A|||||3513|	LOC_Os10g27320	expressed protein
Chr10	14425757	A	G	12,0	12	6,6	12	G|downstream_gene_variant|MODIFIER|LOC_Os10g27320|LOC_Os10g27320|transcript|LOC_Os10g27320.1|protein_coding||c.*3537A>G|||||3537|	LOC_Os10g27320	expressed protein
Chr10	14425758	C	T	12,0	12	6,7	13	T|downstream_gene_variant|MODIFIER|LOC_Os10g27320|LOC_Os10g27320|transcript|LOC_Os10g27320.1|protein_coding||c.*3538C>T|||||3538|	LOC_Os10g27320	expressed protein
Chr10	14425828	G	A	9,0	9	5,7	12	A|downstream_gene_variant|MODIFIER|LOC_Os10g27320|LOC_Os10g27320|transcript|LOC_Os10g27320.1|protein_coding||c.*3608G>A|||||3608|	LOC_Os10g27320	expressed protein
Chr10	14426121	C	T	10,0	10	3,4	7	T|downstream_gene_variant|MODIFIER|LOC_Os10g27320|LOC_Os10g27320|transcript|LOC_Os10g27320.1|protein_coding||c.*3901C>T|||||3901|	LOC_Os10g27320	expressed protein
Chr10	14426340	C	T	10,0	10	5,9	14	T|downstream_gene_variant|MODIFIER|LOC_Os10g27320|LOC_Os10g27320|transcript|LOC_Os10g27320.1|protein_coding||c.*4120C>T|||||4120|	LOC_Os10g27320	expressed protein
Chr10	14426361	AC	A	8,0	8	5,8	13	A|downstream_gene_variant|MODIFIER|LOC_Os10g27320|LOC_Os10g27320|transcript|LOC_Os10g27320.1|protein_coding||c.*4142delC|||||4142|	LOC_Os10g27320	expressed protein
Chr10	14426635	C	T	12,0	12	6,3	9	T|downstream_gene_variant|MODIFIER|LOC_Os10g27320|LOC_Os10g27320|transcript|LOC_Os10g27320.1|protein_coding||c.*4415C>T|||||4415|	LOC_Os10g27320	expressed protein
Chr10	14426650	A	G	12,0	12	5,5	10	G|downstream_gene_variant|MODIFIER|LOC_Os10g27320|LOC_Os10g27320|transcript|LOC_Os10g27320.1|protein_coding||c.*4430A>G|||||4430|	LOC_Os10g27320	expressed protein
Chr10	14426815	A	ACAC	9,0	9	3,3	6	ACAC|downstream_gene_variant|MODIFIER|LOC_Os10g27320|LOC_Os10g27320|transcript|LOC_Os10g27320.1|protein_coding||c.*4595_*4596insCAC|||||4596|	LOC_Os10g27320	expressed protein
Chr10	14427007	T	TGCATGGGCATG	7,0	7	7,7	14	TGCATGGGCATG|downstream_gene_variant|MODIFIER|LOC_Os10g27320|LOC_Os10g27320|transcript|LOC_Os10g27320.1|protein_coding||c.*4787_*4788insGCATGGGCATG|||||4788|	LOC_Os10g27320	expressed protein
Chr10	14427094	G	A	7,0	7	6,8	14	A|missense_variant|MODERATE|LOC_Os10g27330|LOC_Os10g27330|transcript|LOC_Os10g27330.1|protein_coding|2|2|c.711G>A|p.Met237Ile|711|1814|711|1593|237|530||	LOC_Os10g27330	glycerol-3-phosphate acyltransferase, putative, expressed
Chr10	14427361	T	C	4,0	4	4,5	9	C|synonymous_variant|LOW|LOC_Os10g27330|LOC_Os10g27330|transcript|LOC_Os10g27330.1|protein_coding|2|2|c.978T>C|p.Arg326Arg|978|1814|978|1593|326|530||	LOC_Os10g27330	glycerol-3-phosphate acyltransferase, putative, expressed
Chr10	14427984	G	GA	16,0	16	2,7	9	GA|3_prime_UTR_variant|MODIFIER|LOC_Os10g27330|LOC_Os10g27330|transcript|LOC_Os10g27330.1|protein_coding|2|2|c.*16dupA|||||17|INFO_REALIGN_3_PRIME	LOC_Os10g27330	glycerol-3-phosphate acyltransferase, putative, expressed
Chr10	14428007	T	C	16,0	16	2,6	8	C|3_prime_UTR_variant|MODIFIER|LOC_Os10g27330|LOC_Os10g27330|transcript|LOC_Os10g27330.1|protein_coding|2|2|c.*31T>C|||||31|	LOC_Os10g27330	glycerol-3-phosphate acyltransferase, putative, expressed
Chr10	14428467	A	T	18,0	18	4,9	13	T|3_prime_UTR_variant|MODIFIER|LOC_Os10g27340|LOC_Os10g27340|transcript|LOC_Os10g27340.2|protein_coding|7|7|c.*304T>A|||||304|	LOC_Os10g27340	oxidoreductase, putative, expressed
Chr10	14428627	T	G	10,0	10	1,13	14	G|3_prime_UTR_variant|MODIFIER|LOC_Os10g27340|LOC_Os10g27340|transcript|LOC_Os10g27340.2|protein_coding|7|7|c.*144A>C|||||144|	LOC_Os10g27340	oxidoreductase, putative, expressed
Chr10	14428685	G	C	12,0	12	3,13	16	C|3_prime_UTR_variant|MODIFIER|LOC_Os10g27340|LOC_Os10g27340|transcript|LOC_Os10g27340.2|protein_coding|7|7|c.*86C>G|||||86|	LOC_Os10g27340	oxidoreductase, putative, expressed
Chr10	14428735	G	A	11,0	11	2,8	10	A|3_prime_UTR_variant|MODIFIER|LOC_Os10g27340|LOC_Os10g27340|transcript|LOC_Os10g27340.2|protein_coding|7|7|c.*36C>T|||||36|	LOC_Os10g27340	oxidoreductase, putative, expressed
Chr10	14429687	G	A	3,0	3	5,2	7	A|downstream_gene_variant|MODIFIER|LOC_Os10g27330|LOC_Os10g27330|transcript|LOC_Os10g27330.1|protein_coding||c.*1711G>A|||||1490|	LOC_Os10g27330	glycerol-3-phosphate acyltransferase, putative, expressed
Chr10	14430074	G	A	12,0	12	8,6	14	A|downstream_gene_variant|MODIFIER|LOC_Os10g27330|LOC_Os10g27330|transcript|LOC_Os10g27330.1|protein_coding||c.*2098G>A|||||1877|	LOC_Os10g27330	glycerol-3-phosphate acyltransferase, putative, expressed
Chr10	14430383	C	T	12,0	12	5,4	9	T|downstream_gene_variant|MODIFIER|LOC_Os10g27330|LOC_Os10g27330|transcript|LOC_Os10g27330.1|protein_coding||c.*2407C>T|||||2186|	LOC_Os10g27330	glycerol-3-phosphate acyltransferase, putative, expressed
Chr10	14430470	G	T	6,0	6	7,3	10	T|downstream_gene_variant|MODIFIER|LOC_Os10g27330|LOC_Os10g27330|transcript|LOC_Os10g27330.1|protein_coding||c.*2494G>T|||||2273|	LOC_Os10g27330	glycerol-3-phosphate acyltransferase, putative, expressed
Chr10	14430629	G	A	8,0	8	7,5	12	A|downstream_gene_variant|MODIFIER|LOC_Os10g27330|LOC_Os10g27330|transcript|LOC_Os10g27330.1|protein_coding||c.*2653G>A|||||2432|	LOC_Os10g27330	glycerol-3-phosphate acyltransferase, putative, expressed
Chr10	14430699	A	G	8,0	8	5,9	14	G|downstream_gene_variant|MODIFIER|LOC_Os10g27330|LOC_Os10g27330|transcript|LOC_Os10g27330.1|protein_coding||c.*2723A>G|||||2502|	LOC_Os10g27330	glycerol-3-phosphate acyltransferase, putative, expressed
Chr10	14430946	A	T	12,0	12	4,7	11	T|downstream_gene_variant|MODIFIER|LOC_Os10g27330|LOC_Os10g27330|transcript|LOC_Os10g27330.1|protein_coding||c.*2970A>T|||||2749|	LOC_Os10g27330	glycerol-3-phosphate acyltransferase, putative, expressed
Chr10	14431098	C	CA	15,1	16	5,4	9	CA|downstream_gene_variant|MODIFIER|LOC_Os10g27330|LOC_Os10g27330|transcript|LOC_Os10g27330.1|protein_coding||c.*3122_*3123insA|||||2902|	LOC_Os10g27330	glycerol-3-phosphate acyltransferase, putative, expressed
Chr10	14431127	T	C	18,0	18	2,6	8	C|downstream_gene_variant|MODIFIER|LOC_Os10g27330|LOC_Os10g27330|transcript|LOC_Os10g27330.1|protein_coding||c.*3151T>C|||||2930|	LOC_Os10g27330	glycerol-3-phosphate acyltransferase, putative, expressed
Chr10	14431409	T	G	11,0	11	5,6	11	G|downstream_gene_variant|MODIFIER|LOC_Os10g27330|LOC_Os10g27330|transcript|LOC_Os10g27330.1|protein_coding||c.*3433T>G|||||3212|	LOC_Os10g27330	glycerol-3-phosphate acyltransferase, putative, expressed
Chr10	14431507	T	C	9,0	9	3,7	10	C|downstream_gene_variant|MODIFIER|LOC_Os10g27330|LOC_Os10g27330|transcript|LOC_Os10g27330.1|protein_coding||c.*3531T>C|||||3310|	LOC_Os10g27330	glycerol-3-phosphate acyltransferase, putative, expressed
Chr10	14431984	G	A	14,0	14	4,10	14	A|upstream_gene_variant|MODIFIER|LOC_Os10g27360|LOC_Os10g27360|transcript|LOC_Os10g27360.1|protein_coding||c.-5055G>A|||||4888|	LOC_Os10g27360	no apical meristem protein, putative, expressed
Chr10	14432314	C	A	8,0	8	6,16	22	A|missense_variant|MODERATE|LOC_Os10g27340|LOC_Os10g27340|transcript|LOC_Os10g27340.2|protein_coding|1|7|c.26G>T|p.Arg9Leu|68|1512|26|927|9|308||	LOC_Os10g27340	oxidoreductase, putative, expressed
Chr10	14432315	G	A	8,0	8	6,16	22	A|missense_variant|MODERATE|LOC_Os10g27340|LOC_Os10g27340|transcript|LOC_Os10g27340.2|protein_coding|1|7|c.25C>T|p.Arg9Cys|67|1512|25|927|9|308||	LOC_Os10g27340	oxidoreductase, putative, expressed
Chr10	14432359	CGGA	C	6,0	6	5,14	19	C|5_prime_UTR_variant|MODIFIER|LOC_Os10g27340|LOC_Os10g27340|transcript|LOC_Os10g27340.2|protein_coding|1|7|c.-23_-21delTCC|||||21|	LOC_Os10g27340	oxidoreductase, putative, expressed
Chr10	14432381	A	AAGGGGG	5,0	5	5,12	17	AAGGGGG|upstream_gene_variant|MODIFIER|LOC_Os10g27340|LOC_Os10g27340|transcript|LOC_Os10g27340.2|protein_coding||c.-43_-42insCCCCCT|||||1|	LOC_Os10g27340	oxidoreductase, putative, expressed
Chr10	14432405	C	T	6,0	6	6,10	16	T|upstream_gene_variant|MODIFIER|LOC_Os10g27340|LOC_Os10g27340|transcript|LOC_Os10g27340.2|protein_coding||c.-66G>A|||||24|	LOC_Os10g27340	oxidoreductase, putative, expressed
Chr10	14432408	T	TGTA	7,0	7	6,8	14	TGTA|upstream_gene_variant|MODIFIER|LOC_Os10g27340|LOC_Os10g27340|transcript|LOC_Os10g27340.2|protein_coding||c.-70_-69insTAC|||||28|	LOC_Os10g27340	oxidoreductase, putative, expressed
Chr10	14432466	C	G	8,0	8	5,8	13	G|upstream_gene_variant|MODIFIER|LOC_Os10g27340|LOC_Os10g27340|transcript|LOC_Os10g27340.2|protein_coding||c.-127G>C|||||85|	LOC_Os10g27340	oxidoreductase, putative, expressed
Chr10	14432597	T	A	9,0	9	3,5	8	A|upstream_gene_variant|MODIFIER|LOC_Os10g27340|LOC_Os10g27340|transcript|LOC_Os10g27340.2|protein_coding||c.-258A>T|||||216|	LOC_Os10g27340	oxidoreductase, putative, expressed
Chr10	14432600	T	A	10,0	10	3,5	8	A|upstream_gene_variant|MODIFIER|LOC_Os10g27340|LOC_Os10g27340|transcript|LOC_Os10g27340.2|protein_coding||c.-261A>T|||||219|	LOC_Os10g27340	oxidoreductase, putative, expressed
Chr10	14432673	CGT	C	11,0	11	2,4	6	C|upstream_gene_variant|MODIFIER|LOC_Os10g27340|LOC_Os10g27340|transcript|LOC_Os10g27340.2|protein_coding||c.-336_-335delAC|||||293|	LOC_Os10g27340	oxidoreductase, putative, expressed
Chr10	14432931	CCAGAGT	C	11,0	11	2,4	6	C|upstream_gene_variant|MODIFIER|LOC_Os10g27340|LOC_Os10g27340|transcript|LOC_Os10g27340.2|protein_coding||c.-598_-593delACTCTG|||||551|	LOC_Os10g27340	oxidoreductase, putative, expressed
Chr10	14433013	G	GT	11,0	11	2,8	10	GT|upstream_gene_variant|MODIFIER|LOC_Os10g27340|LOC_Os10g27340|transcript|LOC_Os10g27340.2|protein_coding||c.-675_-674insA|||||633|	LOC_Os10g27340	oxidoreductase, putative, expressed
Chr10	14433182	CT	C	9,0	9	1,4	5	C|upstream_gene_variant|MODIFIER|LOC_Os10g27340|LOC_Os10g27340|transcript|LOC_Os10g27340.2|protein_coding||c.-844delA|||||802|	LOC_Os10g27340	oxidoreductase, putative, expressed
Chr10	14433364	G	A	10,0	10	3,5	8	A|upstream_gene_variant|MODIFIER|LOC_Os10g27340|LOC_Os10g27340|transcript|LOC_Os10g27340.2|protein_coding||c.-1025C>T|||||983|	LOC_Os10g27340	oxidoreductase, putative, expressed
Chr10	14433768	T	C	18,0	18	2,8	10	C|upstream_gene_variant|MODIFIER|LOC_Os10g27340|LOC_Os10g27340|transcript|LOC_Os10g27340.2|protein_coding||c.-1429A>G|||||1387|	LOC_Os10g27340	oxidoreductase, putative, expressed
Chr10	14434237	A	T	10,0	10	6,6	12	T|upstream_gene_variant|MODIFIER|LOC_Os10g27340|LOC_Os10g27340|transcript|LOC_Os10g27340.2|protein_coding||c.-1898T>A|||||1856|	LOC_Os10g27340	oxidoreductase, putative, expressed
Chr10	14434586	G	A	10,0	10	3,6	9	A|synonymous_variant|LOW|LOC_Os10g27350|LOC_Os10g27350|transcript|LOC_Os10g27350.1|protein_coding|1|1|c.624C>T|p.Arg208Arg|624|759|624|759|208|252||	LOC_Os10g27350	DUF584 domain containing protein, putative, expressed
Chr10	14434713	G	C	10,0	10	1,4	5	C|missense_variant|MODERATE|LOC_Os10g27350|LOC_Os10g27350|transcript|LOC_Os10g27350.1|protein_coding|1|1|c.497C>G|p.Pro166Arg|497|759|497|759|166|252||	LOC_Os10g27350	DUF584 domain containing protein, putative, expressed
Chr10	14434805	T	C	5,0	5	3,5	8	C|synonymous_variant|LOW|LOC_Os10g27350|LOC_Os10g27350|transcript|LOC_Os10g27350.1|protein_coding|1|1|c.405A>G|p.Pro135Pro|405|759|405|759|135|252||	LOC_Os10g27350	DUF584 domain containing protein, putative, expressed
Chr10	14434854	A	G	0,8	8	0,10	10	G|missense_variant|MODERATE|LOC_Os10g27350|LOC_Os10g27350|transcript|LOC_Os10g27350.1|protein_coding|1|1|c.356T>C|p.Leu119Ser|356|759|356|759|119|252||	LOC_Os10g27350	DUF584 domain containing protein, putative, expressed
Chr10	14434956	T	C	7,0	7	4,5	9	C|missense_variant|MODERATE|LOC_Os10g27350|LOC_Os10g27350|transcript|LOC_Os10g27350.1|protein_coding|1|1|c.254A>G|p.Lys85Arg|254|759|254|759|85|252||	LOC_Os10g27350	DUF584 domain containing protein, putative, expressed
Chr10	14434991	T	A	7,0	7	3,5	8	A|synonymous_variant|LOW|LOC_Os10g27350|LOC_Os10g27350|transcript|LOC_Os10g27350.1|protein_coding|1|1|c.219A>T|p.Val73Val|219|759|219|759|73|252||	LOC_Os10g27350	DUF584 domain containing protein, putative, expressed
Chr10	14435102	G	A	9,0	9	2,7	9	A|synonymous_variant|LOW|LOC_Os10g27350|LOC_Os10g27350|transcript|LOC_Os10g27350.1|protein_coding|1|1|c.108C>T|p.Asp36Asp|108|759|108|759|36|252||	LOC_Os10g27350	DUF584 domain containing protein, putative, expressed
Chr10	14435187	A	C	13,0	13	1,5	6	C|missense_variant|MODERATE|LOC_Os10g27350|LOC_Os10g27350|transcript|LOC_Os10g27350.1|protein_coding|1|1|c.23T>G|p.Leu8Arg|23|759|23|759|8|252||	LOC_Os10g27350	DUF584 domain containing protein, putative, expressed
Chr10	14435204	G	A	14,0	14	1,5	6	A|synonymous_variant|LOW|LOC_Os10g27350|LOC_Os10g27350|transcript|LOC_Os10g27350.1|protein_coding|1|1|c.6C>T|p.Asp2Asp|6|759|6|759|2|252||	LOC_Os10g27350	DUF584 domain containing protein, putative, expressed
Chr10	14435336	A	G	5,0	5	1,4	5	G|upstream_gene_variant|MODIFIER|LOC_Os10g27340|LOC_Os10g27340|transcript|LOC_Os10g27340.2|protein_coding||c.-2997T>C|||||2955|	LOC_Os10g27340	oxidoreductase, putative, expressed
Chr10	14435461	A	G	13,0	13	3,5	8	G|upstream_gene_variant|MODIFIER|LOC_Os10g27340|LOC_Os10g27340|transcript|LOC_Os10g27340.2|protein_coding||c.-3122T>C|||||3080|	LOC_Os10g27340	oxidoreductase, putative, expressed
Chr10	14435462	C	T	14,0	14	4,4	8	T|upstream_gene_variant|MODIFIER|LOC_Os10g27340|LOC_Os10g27340|transcript|LOC_Os10g27340.2|protein_coding||c.-3123G>A|||||3081|	LOC_Os10g27340	oxidoreductase, putative, expressed
Chr10	14435478	G	A	15,0	15	6,3	9	A|upstream_gene_variant|MODIFIER|LOC_Os10g27340|LOC_Os10g27340|transcript|LOC_Os10g27340.2|protein_coding||c.-3139C>T|||||3097|	LOC_Os10g27340	oxidoreductase, putative, expressed
Chr10	14435481	T	TC	16,0	16	6,3	9	TC|upstream_gene_variant|MODIFIER|LOC_Os10g27340|LOC_Os10g27340|transcript|LOC_Os10g27340.2|protein_coding||c.-3143_-3142insG|||||3101|	LOC_Os10g27340	oxidoreductase, putative, expressed
Chr10	14435485	C	T	16,0	16	3,6	9	T|upstream_gene_variant|MODIFIER|LOC_Os10g27340|LOC_Os10g27340|transcript|LOC_Os10g27340.2|protein_coding||c.-3146G>A|||||3104|	LOC_Os10g27340	oxidoreductase, putative, expressed
Chr10	14435486	G	A	16,0	16	6,3	9	A|upstream_gene_variant|MODIFIER|LOC_Os10g27340|LOC_Os10g27340|transcript|LOC_Os10g27340.2|protein_coding||c.-3147C>T|||||3105|	LOC_Os10g27340	oxidoreductase, putative, expressed
Chr10	14435492	TA	T	15,0	15	6,4	10	T|upstream_gene_variant|MODIFIER|LOC_Os10g27340|LOC_Os10g27340|transcript|LOC_Os10g27340.2|protein_coding||c.-3154delT|||||3112|	LOC_Os10g27340	oxidoreductase, putative, expressed
Chr10	14435500	C	G	16,0	16	6,4	10	G|upstream_gene_variant|MODIFIER|LOC_Os10g27340|LOC_Os10g27340|transcript|LOC_Os10g27340.2|protein_coding||c.-3161G>C|||||3119|	LOC_Os10g27340	oxidoreductase, putative, expressed
Chr10	14435521	A	G	16,0	16	8,3	11	G|upstream_gene_variant|MODIFIER|LOC_Os10g27340|LOC_Os10g27340|transcript|LOC_Os10g27340.2|protein_coding||c.-3182T>C|||||3140|	LOC_Os10g27340	oxidoreductase, putative, expressed
Chr10	14435527	G	A	16,0	16	6,6	12	A|upstream_gene_variant|MODIFIER|LOC_Os10g27340|LOC_Os10g27340|transcript|LOC_Os10g27340.2|protein_coding||c.-3188C>T|||||3146|	LOC_Os10g27340	oxidoreductase, putative, expressed
Chr10	14435533	A	G	15,0	15	7,7	14	G|upstream_gene_variant|MODIFIER|LOC_Os10g27340|LOC_Os10g27340|transcript|LOC_Os10g27340.2|protein_coding||c.-3194T>C|||||3152|	LOC_Os10g27340	oxidoreductase, putative, expressed
Chr10	14435542	T	C	15,0	15	7,7	14	C|upstream_gene_variant|MODIFIER|LOC_Os10g27340|LOC_Os10g27340|transcript|LOC_Os10g27340.2|protein_coding||c.-3203A>G|||||3161|	LOC_Os10g27340	oxidoreductase, putative, expressed
Chr10	14435548	A	G	12,0	12	7,8	15	G|upstream_gene_variant|MODIFIER|LOC_Os10g27340|LOC_Os10g27340|transcript|LOC_Os10g27340.2|protein_coding||c.-3209T>C|||||3167|	LOC_Os10g27340	oxidoreductase, putative, expressed
Chr10	14435549	G	A	12,0	12	11,3	14	A|upstream_gene_variant|MODIFIER|LOC_Os10g27340|LOC_Os10g27340|transcript|LOC_Os10g27340.2|protein_coding||c.-3210C>T|||||3168|	LOC_Os10g27340	oxidoreductase, putative, expressed
Chr10	14435553	A	C	12,0	12	7,8	15	C|upstream_gene_variant|MODIFIER|LOC_Os10g27340|LOC_Os10g27340|transcript|LOC_Os10g27340.2|protein_coding||c.-3214T>G|||||3172|	LOC_Os10g27340	oxidoreductase, putative, expressed
Chr10	14435598	C	T	10,0	10	8,3	11	T|upstream_gene_variant|MODIFIER|LOC_Os10g27340|LOC_Os10g27340|transcript|LOC_Os10g27340.2|protein_coding||c.-3259G>A|||||3217|	LOC_Os10g27340	oxidoreductase, putative, expressed
Chr10	14435602	CTTT	C	11,0	11	8,3	11	C|upstream_gene_variant|MODIFIER|LOC_Os10g27340|LOC_Os10g27340|transcript|LOC_Os10g27340.2|protein_coding||c.-3266_-3264delAAA|||||3222|	LOC_Os10g27340	oxidoreductase, putative, expressed
Chr10	14435797	C	T	11,0	11	4,3	7	T|upstream_gene_variant|MODIFIER|LOC_Os10g27340|LOC_Os10g27340|transcript|LOC_Os10g27340.2|protein_coding||c.-3458G>A|||||3416|	LOC_Os10g27340	oxidoreductase, putative, expressed
Chr10	14435858	C	T	8,0	8	4,6	10	T|upstream_gene_variant|MODIFIER|LOC_Os10g27340|LOC_Os10g27340|transcript|LOC_Os10g27340.2|protein_coding||c.-3519G>A|||||3477|	LOC_Os10g27340	oxidoreductase, putative, expressed
Chr10	14435859	T	G	7,0	7	4,6	10	G|upstream_gene_variant|MODIFIER|LOC_Os10g27340|LOC_Os10g27340|transcript|LOC_Os10g27340.2|protein_coding||c.-3520A>C|||||3478|	LOC_Os10g27340	oxidoreductase, putative, expressed
Chr10	14435868	T	C	7,0	7	6,6	12	C|upstream_gene_variant|MODIFIER|LOC_Os10g27340|LOC_Os10g27340|transcript|LOC_Os10g27340.2|protein_coding||c.-3529A>G|||||3487|	LOC_Os10g27340	oxidoreductase, putative, expressed
Chr10	14435894	T	C	10,0	10	6,6	12	C|upstream_gene_variant|MODIFIER|LOC_Os10g27340|LOC_Os10g27340|transcript|LOC_Os10g27340.2|protein_coding||c.-3555A>G|||||3513|	LOC_Os10g27340	oxidoreductase, putative, expressed
Chr10	14435915	C	T	9,0	9	5,5	10	T|upstream_gene_variant|MODIFIER|LOC_Os10g27340|LOC_Os10g27340|transcript|LOC_Os10g27340.2|protein_coding||c.-3576G>A|||||3534|	LOC_Os10g27340	oxidoreductase, putative, expressed
Chr10	14435916	A	G	9,0	9	5,4	9	G|upstream_gene_variant|MODIFIER|LOC_Os10g27340|LOC_Os10g27340|transcript|LOC_Os10g27340.2|protein_coding||c.-3577T>C|||||3535|	LOC_Os10g27340	oxidoreductase, putative, expressed
Chr10	14435917	G	A	9,0	9	5,4	9	A|upstream_gene_variant|MODIFIER|LOC_Os10g27340|LOC_Os10g27340|transcript|LOC_Os10g27340.2|protein_coding||c.-3578C>T|||||3536|	LOC_Os10g27340	oxidoreductase, putative, expressed
Chr10	14435935	G	A	9,0	9	6,6	12	A|upstream_gene_variant|MODIFIER|LOC_Os10g27340|LOC_Os10g27340|transcript|LOC_Os10g27340.2|protein_coding||c.-3596C>T|||||3554|	LOC_Os10g27340	oxidoreductase, putative, expressed
Chr10	14435949	T	C	9,0	9	5,5	10	C|upstream_gene_variant|MODIFIER|LOC_Os10g27340|LOC_Os10g27340|transcript|LOC_Os10g27340.2|protein_coding||c.-3610A>G|||||3568|	LOC_Os10g27340	oxidoreductase, putative, expressed
Chr10	14435968	G	A	10,0	10	4,4	8	A|upstream_gene_variant|MODIFIER|LOC_Os10g27340|LOC_Os10g27340|transcript|LOC_Os10g27340.2|protein_coding||c.-3629C>T|||||3587|	LOC_Os10g27340	oxidoreductase, putative, expressed
Chr10	14436068	G	A	9,0	9	2,9	11	A|upstream_gene_variant|MODIFIER|LOC_Os10g27340|LOC_Os10g27340|transcript|LOC_Os10g27340.2|protein_coding||c.-3729C>T|||||3687|	LOC_Os10g27340	oxidoreductase, putative, expressed
Chr10	14436107	G	A	8,0	8	2,11	13	A|upstream_gene_variant|MODIFIER|LOC_Os10g27340|LOC_Os10g27340|transcript|LOC_Os10g27340.2|protein_coding||c.-3768C>T|||||3726|	LOC_Os10g27340	oxidoreductase, putative, expressed
Chr10	14436127	T	A	8,0	8	1,12	13	A|upstream_gene_variant|MODIFIER|LOC_Os10g27340|LOC_Os10g27340|transcript|LOC_Os10g27340.2|protein_coding||c.-3788A>T|||||3746|	LOC_Os10g27340	oxidoreductase, putative, expressed
Chr10	14436173	G	A	7,0	7	1,10	11	A|upstream_gene_variant|MODIFIER|LOC_Os10g27340|LOC_Os10g27340|transcript|LOC_Os10g27340.2|protein_coding||c.-3834C>T|||||3792|	LOC_Os10g27340	oxidoreductase, putative, expressed
Chr10	14436205	C	T	7,0	7	1,11	12	T|upstream_gene_variant|MODIFIER|LOC_Os10g27340|LOC_Os10g27340|transcript|LOC_Os10g27340.2|protein_coding||c.-3866G>A|||||3824|	LOC_Os10g27340	oxidoreductase, putative, expressed
Chr10	14436284	C	T	9,0	9	1,9	10	T|upstream_gene_variant|MODIFIER|LOC_Os10g27340|LOC_Os10g27340|transcript|LOC_Os10g27340.2|protein_coding||c.-3945G>A|||||3903|	LOC_Os10g27340	oxidoreductase, putative, expressed
Chr10	14436315	C	T	10,0	10	1,8	9	T|upstream_gene_variant|MODIFIER|LOC_Os10g27340|LOC_Os10g27340|transcript|LOC_Os10g27340.2|protein_coding||c.-3976G>A|||||3934|	LOC_Os10g27340	oxidoreductase, putative, expressed
Chr10	14436454	T	C	8,0	8	2,8	10	C|upstream_gene_variant|MODIFIER|LOC_Os10g27340|LOC_Os10g27340|transcript|LOC_Os10g27340.2|protein_coding||c.-4115A>G|||||4073|	LOC_Os10g27340	oxidoreductase, putative, expressed
Chr10	14436471	T	C	6,0	6	2,7	9	C|upstream_gene_variant|MODIFIER|LOC_Os10g27340|LOC_Os10g27340|transcript|LOC_Os10g27340.2|protein_coding||c.-4132A>G|||||4090|	LOC_Os10g27340	oxidoreductase, putative, expressed
Chr10	14436512	T	C	6,0	6	2,7	9	C|upstream_gene_variant|MODIFIER|LOC_Os10g27340|LOC_Os10g27340|transcript|LOC_Os10g27340.2|protein_coding||c.-4173A>G|||||4131|	LOC_Os10g27340	oxidoreductase, putative, expressed
Chr10	14436560	A	G	5,0	5	2,7	9	G|upstream_gene_variant|MODIFIER|LOC_Os10g27340|LOC_Os10g27340|transcript|LOC_Os10g27340.2|protein_coding||c.-4221T>C|||||4179|	LOC_Os10g27340	oxidoreductase, putative, expressed
Chr10	14436606	C	T	3,0	3	1,5	6	T|upstream_gene_variant|MODIFIER|LOC_Os10g27340|LOC_Os10g27340|transcript|LOC_Os10g27340.2|protein_coding||c.-4267G>A|||||4225|	LOC_Os10g27340	oxidoreductase, putative, expressed
Chr10	14436678	A	C	2,0	2	1,3	4	C|upstream_gene_variant|MODIFIER|LOC_Os10g27340|LOC_Os10g27340|transcript|LOC_Os10g27340.2|protein_coding||c.-4339T>G|||||4297|	LOC_Os10g27340	oxidoreductase, putative, expressed
Chr10	14436684	CT	C	2,0	2	1,3	4	C|upstream_gene_variant|MODIFIER|LOC_Os10g27340|LOC_Os10g27340|transcript|LOC_Os10g27340.2|protein_coding||c.-4346delA|||||4304|	LOC_Os10g27340	oxidoreductase, putative, expressed
Chr10	14436717	TC	T	1,0	1	1,7	8	T|upstream_gene_variant|MODIFIER|LOC_Os10g27340|LOC_Os10g27340|transcript|LOC_Os10g27340.2|protein_coding||c.-4379delG|||||4337|	LOC_Os10g27340	oxidoreductase, putative, expressed
Chr10	14436723	G	A	1,0	1	0,8	8	A|upstream_gene_variant|MODIFIER|LOC_Os10g27340|LOC_Os10g27340|transcript|LOC_Os10g27340.2|protein_coding||c.-4384C>T|||||4342|	LOC_Os10g27340	oxidoreductase, putative, expressed
Chr10	14436752	TTGGGGTTGGGGG	T	NA	NA	0,7	7	T|upstream_gene_variant|MODIFIER|LOC_Os10g27340|LOC_Os10g27340|transcript|LOC_Os10g27340.2|protein_coding||c.-4425_-4414delCCCCCAACCCCA|||||4372|	LOC_Os10g27340	oxidoreductase, putative, expressed
Chr10	14436766	G	A	NA	NA	0,7	7	A|upstream_gene_variant|MODIFIER|LOC_Os10g27340|LOC_Os10g27340|transcript|LOC_Os10g27340.2|protein_coding||c.-4427C>T|||||4385|	LOC_Os10g27340	oxidoreductase, putative, expressed
Chr10	14436780	AC	A	2,0	2	0,7	7	A|upstream_gene_variant|MODIFIER|LOC_Os10g27340|LOC_Os10g27340|transcript|LOC_Os10g27340.2|protein_coding||c.-4442delG|||||4400|	LOC_Os10g27340	oxidoreductase, putative, expressed
Chr10	14436789	AT	A	2,0	2	0,8	8	A|upstream_gene_variant|MODIFIER|LOC_Os10g27340|LOC_Os10g27340|transcript|LOC_Os10g27340.2|protein_coding||c.-4451delA|||||4409|	LOC_Os10g27340	oxidoreductase, putative, expressed
Chr10	14436821	G	C	5,0	5	1,5	6	C|upstream_gene_variant|MODIFIER|LOC_Os10g27340|LOC_Os10g27340|transcript|LOC_Os10g27340.2|protein_coding||c.-4482C>G|||||4440|	LOC_Os10g27340	oxidoreductase, putative, expressed
Chr10	14436826	GC	G	5,0	5	1,5	6	G|upstream_gene_variant|MODIFIER|LOC_Os10g27340|LOC_Os10g27340|transcript|LOC_Os10g27340.2|protein_coding||c.-4488delG|||||4446|	LOC_Os10g27340	oxidoreductase, putative, expressed
Chr10	14436871	C	A	6,0	6	4,7	11	A|upstream_gene_variant|MODIFIER|LOC_Os10g27340|LOC_Os10g27340|transcript|LOC_Os10g27340.2|protein_coding||c.-4532G>T|||||4490|	LOC_Os10g27340	oxidoreductase, putative, expressed
Chr10	14436914	C	A	7,0	7	10,10	20	A|5_prime_UTR_variant|MODIFIER|LOC_Os10g27360|LOC_Os10g27360|transcript|LOC_Os10g27360.1|protein_coding|1|3|c.-125C>A|||||125|	LOC_Os10g27360	no apical meristem protein, putative, expressed
Chr10	14436919	G	T	7,0	7	10,10	20	T|5_prime_UTR_variant|MODIFIER|LOC_Os10g27360|LOC_Os10g27360|transcript|LOC_Os10g27360.1|protein_coding|1|3|c.-120G>T|||||120|	LOC_Os10g27360	no apical meristem protein, putative, expressed
Chr10	14437016	AGGCGC	A	4,0	4	11,9	20	A|5_prime_UTR_variant|MODIFIER|LOC_Os10g27360|LOC_Os10g27360|transcript|LOC_Os10g27360.1|protein_coding|1|3|c.-13_-9delCGGCG|||||9|INFO_REALIGN_3_PRIME	LOC_Os10g27360	no apical meristem protein, putative, expressed
Chr10	14437071	G	GGGC	16,0	16	9,6	15	GGGC|disruptive_inframe_insertion|MODERATE|LOC_Os10g27360|LOC_Os10g27360|transcript|LOC_Os10g27360.1|protein_coding|1|3|c.34_35insGCG|p.Lys11_Ala12insGly|202|1717|35|1266|12|421||INFO_REALIGN_3_PRIME	LOC_Os10g27360	no apical meristem protein, putative, expressed
Chr10	14437085	G	A	16,0	16	11,6	17	A|missense_variant|MODERATE|LOC_Os10g27360|LOC_Os10g27360|transcript|LOC_Os10g27360.1|protein_coding|1|3|c.47G>A|p.Arg16Lys|214|1717|47|1266|16|421||	LOC_Os10g27360	no apical meristem protein, putative, expressed
Chr10	14437099	T	C	18,0	18	13,6	19	C|missense_variant|MODERATE|LOC_Os10g27360|LOC_Os10g27360|transcript|LOC_Os10g27360.1|protein_coding|1|3|c.61T>C|p.Phe21Leu|228|1717|61|1266|21|421||	LOC_Os10g27360	no apical meristem protein, putative, expressed
Chr10	14437127	G	A	21,0	21	15,5	20	A|missense_variant|MODERATE|LOC_Os10g27360|LOC_Os10g27360|transcript|LOC_Os10g27360.1|protein_coding|1|3|c.89G>A|p.Arg30Gln|256|1717|89|1266|30|421||	LOC_Os10g27360	no apical meristem protein, putative, expressed
Chr10	14437165	C	G	19,0	19	15,4	19	G|missense_variant|MODERATE|LOC_Os10g27360|LOC_Os10g27360|transcript|LOC_Os10g27360.1|protein_coding|1|3|c.127C>G|p.Arg43Gly|294|1717|127|1266|43|421||	LOC_Os10g27360	no apical meristem protein, putative, expressed
Chr10	14437251	C	T	16,0	16	9,9	18	T|splice_region_variant&intron_variant|LOW|LOC_Os10g27360|LOC_Os10g27360|transcript|LOC_Os10g27360.1|protein_coding|1|2|c.208+5C>T||||||	LOC_Os10g27360	no apical meristem protein, putative, expressed
Chr10	14437634	C	T	12,0	12	1,22	23	T|synonymous_variant|LOW|LOC_Os10g27360|LOC_Os10g27360|transcript|LOC_Os10g27360.1|protein_coding|2|3|c.459C>T|p.Gly153Gly|626|1717|459|1266|153|421||	LOC_Os10g27360	no apical meristem protein, putative, expressed
Chr10	14438189	T	C	9,0	9	4,11	15	C|missense_variant|MODERATE|LOC_Os10g27360|LOC_Os10g27360|transcript|LOC_Os10g27360.1|protein_coding|3|3|c.890T>C|p.Val297Ala|1057|1717|890|1266|297|421||	LOC_Os10g27360	no apical meristem protein, putative, expressed
Chr10	14438341	CCGCCGCCGACGACGACTA	C	11,0	11	3,12	15	C|conservative_inframe_deletion|MODERATE|LOC_Os10g27360|LOC_Os10g27360|transcript|LOC_Os10g27360.1|protein_coding|3|3|c.1051_1068delACGACGACTACGCCGCCG|p.Thr351_Pro356del|1218|1717|1051|1266|351|421||INFO_REALIGN_3_PRIME	LOC_Os10g27360	no apical meristem protein, putative, expressed
Chr10	14438395	C	T	11,0	11	2,13	15	T|missense_variant|MODERATE|LOC_Os10g27360|LOC_Os10g27360|transcript|LOC_Os10g27360.1|protein_coding|3|3|c.1096C>T|p.Pro366Ser|1263|1717|1096|1266|366|421||	LOC_Os10g27360	no apical meristem protein, putative, expressed
Chr10	14438407	G	A	11,0	11	2,12	14	A|missense_variant|MODERATE|LOC_Os10g27360|LOC_Os10g27360|transcript|LOC_Os10g27360.1|protein_coding|3|3|c.1108G>A|p.Val370Ile|1275|1717|1108|1266|370|421||	LOC_Os10g27360	no apical meristem protein, putative, expressed
Chr10	14438437	A	G	9,0	9	3,15	18	G|missense_variant|MODERATE|LOC_Os10g27360|LOC_Os10g27360|transcript|LOC_Os10g27360.1|protein_coding|3|3|c.1138A>G|p.Ile380Val|1305|1717|1138|1266|380|421||	LOC_Os10g27360	no apical meristem protein, putative, expressed
Chr10	14438487	G	GGAC	8,0	8	15,4	19	GGAC|disruptive_inframe_insertion|MODERATE|LOC_Os10g27360|LOC_Os10g27360|transcript|LOC_Os10g27360.1|protein_coding|3|3|c.1190_1191insCGA|p.Asp397dup|1358|1717|1191|1266|397|421||INFO_REALIGN_3_PRIME	LOC_Os10g27360	no apical meristem protein, putative, expressed
Chr10	14438490	T	C	8,0	8	15,4	19	C|synonymous_variant|LOW|LOC_Os10g27360|LOC_Os10g27360|transcript|LOC_Os10g27360.1|protein_coding|3|3|c.1191T>C|p.Asp397Asp|1358|1717|1191|1266|397|421||	LOC_Os10g27360	no apical meristem protein, putative, expressed
Chr10	14438582	G	A	5,0	5	7,6	13	A|3_prime_UTR_variant|MODIFIER|LOC_Os10g27360|LOC_Os10g27360|transcript|LOC_Os10g27360.1|protein_coding|3|3|c.*17G>A|||||17|	LOC_Os10g27360	no apical meristem protein, putative, expressed
Chr10	14438597	T	C	4,0	4	7,6	13	C|3_prime_UTR_variant|MODIFIER|LOC_Os10g27360|LOC_Os10g27360|transcript|LOC_Os10g27360.1|protein_coding|3|3|c.*32T>C|||||32|	LOC_Os10g27360	no apical meristem protein, putative, expressed
Chr10	14438613	A	G	5,0	5	6,6	12	G|3_prime_UTR_variant|MODIFIER|LOC_Os10g27360|LOC_Os10g27360|transcript|LOC_Os10g27360.1|protein_coding|3|3|c.*48A>G|||||48|	LOC_Os10g27360	no apical meristem protein, putative, expressed
Chr10	14438614	T	C	5,0	5	6,6	12	C|3_prime_UTR_variant|MODIFIER|LOC_Os10g27360|LOC_Os10g27360|transcript|LOC_Os10g27360.1|protein_coding|3|3|c.*49T>C|||||49|	LOC_Os10g27360	no apical meristem protein, putative, expressed
Chr10	14438622	GTAGTTAC	G	7,0	7	7,6	13	G|3_prime_UTR_variant|MODIFIER|LOC_Os10g27360|LOC_Os10g27360|transcript|LOC_Os10g27360.1|protein_coding|3|3|c.*64_*70delCTAGTTA|||||64|INFO_REALIGN_3_PRIME	LOC_Os10g27360	no apical meristem protein, putative, expressed
Chr10	14438643	A	AT	6,0	6	10,8	18	AT|3_prime_UTR_variant|MODIFIER|LOC_Os10g27360|LOC_Os10g27360|transcript|LOC_Os10g27360.1|protein_coding|3|3|c.*81dupT|||||82|INFO_REALIGN_3_PRIME	LOC_Os10g27360	no apical meristem protein, putative, expressed
Chr10	14438661	C	T	10,0	10	12,6	18	T|3_prime_UTR_variant|MODIFIER|LOC_Os10g27360|LOC_Os10g27360|transcript|LOC_Os10g27360.1|protein_coding|3|3|c.*96C>T|||||96|	LOC_Os10g27360	no apical meristem protein, putative, expressed
Chr10	14438677	C	T	9,0	9	13,4	17	T|3_prime_UTR_variant|MODIFIER|LOC_Os10g27360|LOC_Os10g27360|transcript|LOC_Os10g27360.1|protein_coding|3|3|c.*112C>T|||||112|	LOC_Os10g27360	no apical meristem protein, putative, expressed
Chr10	14438686	G	A	9,0	9	14,6	20	A|3_prime_UTR_variant|MODIFIER|LOC_Os10g27360|LOC_Os10g27360|transcript|LOC_Os10g27360.1|protein_coding|3|3|c.*121G>A|||||121|	LOC_Os10g27360	no apical meristem protein, putative, expressed
Chr10	14438744	T	C	7,0	7	14,8	22	C|3_prime_UTR_variant|MODIFIER|LOC_Os10g27360|LOC_Os10g27360|transcript|LOC_Os10g27360.1|protein_coding|3|3|c.*179T>C|||||179|	LOC_Os10g27360	no apical meristem protein, putative, expressed
Chr10	14438745	G	A	7,0	7	14,8	22	A|3_prime_UTR_variant|MODIFIER|LOC_Os10g27360|LOC_Os10g27360|transcript|LOC_Os10g27360.1|protein_coding|3|3|c.*180G>A|||||180|	LOC_Os10g27360	no apical meristem protein, putative, expressed
Chr10	14438756	C	CCGTTGGG	7,0	7	10,11	21	CCGTTGGG|3_prime_UTR_variant|MODIFIER|LOC_Os10g27360|LOC_Os10g27360|transcript|LOC_Os10g27360.1|protein_coding|3|3|c.*197_*198insGCGTTGG|||||198|INFO_REALIGN_3_PRIME	LOC_Os10g27360	no apical meristem protein, putative, expressed
Chr10	14438758	G	A	8,0	8	13,7	20	A|3_prime_UTR_variant|MODIFIER|LOC_Os10g27360|LOC_Os10g27360|transcript|LOC_Os10g27360.1|protein_coding|3|3|c.*193G>A|||||193|	LOC_Os10g27360	no apical meristem protein, putative, expressed
Chr10	14438780	C	CTA	7,0	7	11,6	17	CTA|3_prime_UTR_variant|MODIFIER|LOC_Os10g27360|LOC_Os10g27360|transcript|LOC_Os10g27360.1|protein_coding|3|3|c.*216_*217dupTA|||||218|INFO_REALIGN_3_PRIME	LOC_Os10g27360	no apical meristem protein, putative, expressed
Chr10	14438789	A	AC	7,0	7	10,5	15	AC|3_prime_UTR_variant|MODIFIER|LOC_Os10g27360|LOC_Os10g27360|transcript|LOC_Os10g27360.1|protein_coding|3|3|c.*224_*225insC|||||225|	LOC_Os10g27360	no apical meristem protein, putative, expressed
Chr10	14438790	T	TGAGAC	7,0	7	10,4	14	TGAGAC|3_prime_UTR_variant|MODIFIER|LOC_Os10g27360|LOC_Os10g27360|transcript|LOC_Os10g27360.1|protein_coding|3|3|c.*225_*226insGAGAC|||||226|	LOC_Os10g27360	no apical meristem protein, putative, expressed
Chr10	14438798	C	G	7,0	7	9,4	13	G|3_prime_UTR_variant|MODIFIER|LOC_Os10g27360|LOC_Os10g27360|transcript|LOC_Os10g27360.1|protein_coding|3|3|c.*233C>G|||||233|	LOC_Os10g27360	no apical meristem protein, putative, expressed
Chr10	14438801	A	ATCTGCATT	7,0	7	10,5	15	ATCTGCATT|3_prime_UTR_variant|MODIFIER|LOC_Os10g27360|LOC_Os10g27360|transcript|LOC_Os10g27360.1|protein_coding|3|3|c.*242_*243insTTTCTGCA|||||243|INFO_REALIGN_3_PRIME	LOC_Os10g27360	no apical meristem protein, putative, expressed
Chr10	14438843	C	G	5,0	5	4,6	10	G|3_prime_UTR_variant|MODIFIER|LOC_Os10g27360|LOC_Os10g27360|transcript|LOC_Os10g27360.1|protein_coding|3|3|c.*278C>G|||||278|	LOC_Os10g27360	no apical meristem protein, putative, expressed
Chr10	14438852	G	A	8,0	8	10,4	14	A|upstream_gene_variant|MODIFIER|LOC_Os10g27350|LOC_Os10g27350|transcript|LOC_Os10g27350.1|protein_coding||c.-3643C>T|||||3643|	LOC_Os10g27350	DUF584 domain containing protein, putative, expressed
Chr10	14438855	T	TGTG	8,0	8	10,4	14	TGTG|upstream_gene_variant|MODIFIER|LOC_Os10g27350|LOC_Os10g27350|transcript|LOC_Os10g27350.1|protein_coding||c.-3647_-3646insCAC|||||3647|	LOC_Os10g27350	DUF584 domain containing protein, putative, expressed
Chr10	14438894	C	T	10,0	10	16,6	22	T|upstream_gene_variant|MODIFIER|LOC_Os10g27350|LOC_Os10g27350|transcript|LOC_Os10g27350.1|protein_coding||c.-3685G>A|||||3685|	LOC_Os10g27350	DUF584 domain containing protein, putative, expressed
Chr10	14438900	G	T	10,0	10	12,10	22	T|upstream_gene_variant|MODIFIER|LOC_Os10g27350|LOC_Os10g27350|transcript|LOC_Os10g27350.1|protein_coding||c.-3691C>A|||||3691|	LOC_Os10g27350	DUF584 domain containing protein, putative, expressed
Chr10	14438919	AAATT	A	9,0	9	16,8	24	A|upstream_gene_variant|MODIFIER|LOC_Os10g27350|LOC_Os10g27350|transcript|LOC_Os10g27350.1|protein_coding||c.-3714_-3711delAATT|||||3711|	LOC_Os10g27350	DUF584 domain containing protein, putative, expressed
Chr10	14438932	A	G	7,0	7	15,10	25	G|upstream_gene_variant|MODIFIER|LOC_Os10g27350|LOC_Os10g27350|transcript|LOC_Os10g27350.1|protein_coding||c.-3723T>C|||||3723|	LOC_Os10g27350	DUF584 domain containing protein, putative, expressed
Chr10	14438946	C	CTTTTTTTT	7,0	7	16,9	25	CTTTTTTTT|upstream_gene_variant|MODIFIER|LOC_Os10g27350|LOC_Os10g27350|transcript|LOC_Os10g27350.1|protein_coding||c.-3738_-3737insAAAAAAAA|||||3738|	LOC_Os10g27350	DUF584 domain containing protein, putative, expressed
Chr10	14438956	A	T	8,0	8	17,7	24	T|upstream_gene_variant|MODIFIER|LOC_Os10g27350|LOC_Os10g27350|transcript|LOC_Os10g27350.1|protein_coding||c.-3747T>A|||||3747|	LOC_Os10g27350	DUF584 domain containing protein, putative, expressed
Chr10	14438968	T	G	10,0	10	15,7	22	G|upstream_gene_variant|MODIFIER|LOC_Os10g27350|LOC_Os10g27350|transcript|LOC_Os10g27350.1|protein_coding||c.-3759A>C|||||3759|	LOC_Os10g27350	DUF584 domain containing protein, putative, expressed
Chr10	14438973	A	G	10,0	10	5,18	23	G|upstream_gene_variant|MODIFIER|LOC_Os10g27350|LOC_Os10g27350|transcript|LOC_Os10g27350.1|protein_coding||c.-3764T>C|||||3764|	LOC_Os10g27350	DUF584 domain containing protein, putative, expressed
Chr10	14439000	A	T	7,0	7	12,8	20	T|upstream_gene_variant|MODIFIER|LOC_Os10g27350|LOC_Os10g27350|transcript|LOC_Os10g27350.1|protein_coding||c.-3791T>A|||||3791|	LOC_Os10g27350	DUF584 domain containing protein, putative, expressed
Chr10	14439011	TC	T	8,0	8	11,8	19	T|upstream_gene_variant|MODIFIER|LOC_Os10g27350|LOC_Os10g27350|transcript|LOC_Os10g27350.1|protein_coding||c.-3803delG|||||3803|	LOC_Os10g27350	DUF584 domain containing protein, putative, expressed
Chr10	14439015	A	G	8,0	8	11,8	19	G|upstream_gene_variant|MODIFIER|LOC_Os10g27350|LOC_Os10g27350|transcript|LOC_Os10g27350.1|protein_coding||c.-3806T>C|||||3806|	LOC_Os10g27350	DUF584 domain containing protein, putative, expressed
Chr10	14439023	T	C	8,0	8	10,8	18	C|upstream_gene_variant|MODIFIER|LOC_Os10g27350|LOC_Os10g27350|transcript|LOC_Os10g27350.1|protein_coding||c.-3814A>G|||||3814|	LOC_Os10g27350	DUF584 domain containing protein, putative, expressed
Chr10	14439029	A	C	8,0	8	9,7	16	C|upstream_gene_variant|MODIFIER|LOC_Os10g27350|LOC_Os10g27350|transcript|LOC_Os10g27350.1|protein_coding||c.-3820T>G|||||3820|	LOC_Os10g27350	DUF584 domain containing protein, putative, expressed
Chr10	14439041	A	G	8,0	8	4,11	15	G|upstream_gene_variant|MODIFIER|LOC_Os10g27350|LOC_Os10g27350|transcript|LOC_Os10g27350.1|protein_coding||c.-3832T>C|||||3832|	LOC_Os10g27350	DUF584 domain containing protein, putative, expressed
Chr10	14439042	A	C	8,0	8	8,7	15	C|upstream_gene_variant|MODIFIER|LOC_Os10g27350|LOC_Os10g27350|transcript|LOC_Os10g27350.1|protein_coding||c.-3833T>G|||||3833|	LOC_Os10g27350	DUF584 domain containing protein, putative, expressed
Chr10	14439062	T	G	8,0	8	11,7	18	G|upstream_gene_variant|MODIFIER|LOC_Os10g27350|LOC_Os10g27350|transcript|LOC_Os10g27350.1|protein_coding||c.-3853A>C|||||3853|	LOC_Os10g27350	DUF584 domain containing protein, putative, expressed
Chr10	14439121	G	T	8,0	8	18,5	23	T|upstream_gene_variant|MODIFIER|LOC_Os10g27350|LOC_Os10g27350|transcript|LOC_Os10g27350.1|protein_coding||c.-3912C>A|||||3912|	LOC_Os10g27350	DUF584 domain containing protein, putative, expressed
Chr10	14439132	C	T	9,0	9	16,2	18	T|upstream_gene_variant|MODIFIER|LOC_Os10g27350|LOC_Os10g27350|transcript|LOC_Os10g27350.1|protein_coding||c.-3923G>A|||||3923|	LOC_Os10g27350	DUF584 domain containing protein, putative, expressed
Chr10	14439184	C	T	9,0	9	9,9	18	T|upstream_gene_variant|MODIFIER|LOC_Os10g27350|LOC_Os10g27350|transcript|LOC_Os10g27350.1|protein_coding||c.-3975G>A|||||3975|	LOC_Os10g27350	DUF584 domain containing protein, putative, expressed
Chr10	14439196	C	T	10,0	10	8,9	17	T|upstream_gene_variant|MODIFIER|LOC_Os10g27350|LOC_Os10g27350|transcript|LOC_Os10g27350.1|protein_coding||c.-3987G>A|||||3987|	LOC_Os10g27350	DUF584 domain containing protein, putative, expressed
Chr10	14439250	C	T	14,0	14	4,9	13	T|upstream_gene_variant|MODIFIER|LOC_Os10g27350|LOC_Os10g27350|transcript|LOC_Os10g27350.1|protein_coding||c.-4041G>A|||||4041|	LOC_Os10g27350	DUF584 domain containing protein, putative, expressed
Chr10	14439261	T	C	15,0	15	4,9	13	C|upstream_gene_variant|MODIFIER|LOC_Os10g27350|LOC_Os10g27350|transcript|LOC_Os10g27350.1|protein_coding||c.-4052A>G|||||4052|	LOC_Os10g27350	DUF584 domain containing protein, putative, expressed
Chr10	14439288	T	C	13,0	13	3,10	13	C|upstream_gene_variant|MODIFIER|LOC_Os10g27350|LOC_Os10g27350|transcript|LOC_Os10g27350.1|protein_coding||c.-4079A>G|||||4079|	LOC_Os10g27350	DUF584 domain containing protein, putative, expressed
Chr10	14439297	C	T	12,0	12	3,9	12	T|upstream_gene_variant|MODIFIER|LOC_Os10g27350|LOC_Os10g27350|transcript|LOC_Os10g27350.1|protein_coding||c.-4088G>A|||||4088|	LOC_Os10g27350	DUF584 domain containing protein, putative, expressed
Chr10	14439422	G	A	11,0	11	3,10	13	A|upstream_gene_variant|MODIFIER|LOC_Os10g27350|LOC_Os10g27350|transcript|LOC_Os10g27350.1|protein_coding||c.-4213C>T|||||4213|	LOC_Os10g27350	DUF584 domain containing protein, putative, expressed
Chr10	14439478	T	G	11,0	11	4,6	10	G|upstream_gene_variant|MODIFIER|LOC_Os10g27350|LOC_Os10g27350|transcript|LOC_Os10g27350.1|protein_coding||c.-4269A>C|||||4269|	LOC_Os10g27350	DUF584 domain containing protein, putative, expressed
Chr10	14439633	C	T	12,0	12	3,12	15	T|upstream_gene_variant|MODIFIER|LOC_Os10g27350|LOC_Os10g27350|transcript|LOC_Os10g27350.1|protein_coding||c.-4424G>A|||||4424|	LOC_Os10g27350	DUF584 domain containing protein, putative, expressed
Chr10	14439660	G	A	13,0	13	3,15	18	A|upstream_gene_variant|MODIFIER|LOC_Os10g27350|LOC_Os10g27350|transcript|LOC_Os10g27350.1|protein_coding||c.-4451C>T|||||4451|	LOC_Os10g27350	DUF584 domain containing protein, putative, expressed
Chr10	14439752	C	T	9,0	9	7,7	14	T|upstream_gene_variant|MODIFIER|LOC_Os10g27350|LOC_Os10g27350|transcript|LOC_Os10g27350.1|protein_coding||c.-4543G>A|||||4543|	LOC_Os10g27350	DUF584 domain containing protein, putative, expressed
Chr10	14439774	T	C	8,0	8	7,9	16	C|upstream_gene_variant|MODIFIER|LOC_Os10g27350|LOC_Os10g27350|transcript|LOC_Os10g27350.1|protein_coding||c.-4565A>G|||||4565|	LOC_Os10g27350	DUF584 domain containing protein, putative, expressed
Chr10	14439775	G	A	8,0	8	6,8	14	A|upstream_gene_variant|MODIFIER|LOC_Os10g27350|LOC_Os10g27350|transcript|LOC_Os10g27350.1|protein_coding||c.-4566C>T|||||4566|	LOC_Os10g27350	DUF584 domain containing protein, putative, expressed
Chr10	14439781	G	A	8,0	8	6,7	13	A|upstream_gene_variant|MODIFIER|LOC_Os10g27350|LOC_Os10g27350|transcript|LOC_Os10g27350.1|protein_coding||c.-4572C>T|||||4572|	LOC_Os10g27350	DUF584 domain containing protein, putative, expressed
Chr10	14439792	G	A	8,0	8	8,6	14	A|upstream_gene_variant|MODIFIER|LOC_Os10g27350|LOC_Os10g27350|transcript|LOC_Os10g27350.1|protein_coding||c.-4583C>T|||||4583|	LOC_Os10g27350	DUF584 domain containing protein, putative, expressed
Chr10	14439871	A	G	9,0	9	6,7	13	G|upstream_gene_variant|MODIFIER|LOC_Os10g27350|LOC_Os10g27350|transcript|LOC_Os10g27350.1|protein_coding||c.-4662T>C|||||4662|	LOC_Os10g27350	DUF584 domain containing protein, putative, expressed
Chr10	14439900	T	G	9,0	9	5,11	16	G|upstream_gene_variant|MODIFIER|LOC_Os10g27350|LOC_Os10g27350|transcript|LOC_Os10g27350.1|protein_coding||c.-4691A>C|||||4691|	LOC_Os10g27350	DUF584 domain containing protein, putative, expressed
Chr10	14440065	C	T	15,0	15	5,12	17	T|upstream_gene_variant|MODIFIER|LOC_Os10g27350|LOC_Os10g27350|transcript|LOC_Os10g27350.1|protein_coding||c.-4856G>A|||||4856|	LOC_Os10g27350	DUF584 domain containing protein, putative, expressed
Chr10	14440177	C	A	14,0	14	5,7	12	A|upstream_gene_variant|MODIFIER|LOC_Os10g27350|LOC_Os10g27350|transcript|LOC_Os10g27350.1|protein_coding||c.-4968G>T|||||4968|	LOC_Os10g27350	DUF584 domain containing protein, putative, expressed
Chr10	14440327	A	G	7,0	7	6,4	10	G|upstream_gene_variant|MODIFIER|LOC_Os10g27380|LOC_Os10g27380|transcript|LOC_Os10g27380.1|protein_coding||c.-3661A>G|||||3458|	LOC_Os10g27380	expressed protein
Chr10	14440349	G	T	6,0	6	7,5	12	T|upstream_gene_variant|MODIFIER|LOC_Os10g27380|LOC_Os10g27380|transcript|LOC_Os10g27380.1|protein_coding||c.-3639G>T|||||3436|	LOC_Os10g27380	expressed protein
Chr10	14440379	C	A	5,0	5	6,7	13	A|upstream_gene_variant|MODIFIER|LOC_Os10g27380|LOC_Os10g27380|transcript|LOC_Os10g27380.1|protein_coding||c.-3609C>A|||||3406|	LOC_Os10g27380	expressed protein
Chr10	14440632	T	C	11,0	11	5,2	7	C|upstream_gene_variant|MODIFIER|LOC_Os10g27380|LOC_Os10g27380|transcript|LOC_Os10g27380.1|protein_coding||c.-3356T>C|||||3153|	LOC_Os10g27380	expressed protein
Chr10	14440741	G	A	11,0	11	4,4	8	A|upstream_gene_variant|MODIFIER|LOC_Os10g27380|LOC_Os10g27380|transcript|LOC_Os10g27380.1|protein_coding||c.-3247G>A|||||3044|	LOC_Os10g27380	expressed protein
Chr10	14440856	C	T	13,0	13	6,7	13	T|upstream_gene_variant|MODIFIER|LOC_Os10g27380|LOC_Os10g27380|transcript|LOC_Os10g27380.1|protein_coding||c.-3132C>T|||||2929|	LOC_Os10g27380	expressed protein
Chr10	14440871	C	T	13,0	13	5,7	12	T|upstream_gene_variant|MODIFIER|LOC_Os10g27380|LOC_Os10g27380|transcript|LOC_Os10g27380.1|protein_coding||c.-3117C>T|||||2914|	LOC_Os10g27380	expressed protein
Chr10	14440971	C	T	16,0	16	5,5	10	T|upstream_gene_variant|MODIFIER|LOC_Os10g27380|LOC_Os10g27380|transcript|LOC_Os10g27380.1|protein_coding||c.-3017C>T|||||2814|	LOC_Os10g27380	expressed protein
Chr10	14441248	A	AATG	10,0	10	2,12	14	AATG|upstream_gene_variant|MODIFIER|LOC_Os10g27380|LOC_Os10g27380|transcript|LOC_Os10g27380.1|protein_coding||c.-2740_-2739insATG|||||2536|	LOC_Os10g27380	expressed protein
Chr10	14441355	C	A	7,0	7	3,9	12	A|3_prime_UTR_variant|MODIFIER|LOC_Os10g27370|LOC_Os10g27370|transcript|LOC_Os10g27370.1|protein_coding|3|3|c.*83G>T|||||83|	LOC_Os10g27370	transposon protein, putative, Pong sub-class, expressed
Chr10	14441477	C	T	5,0	5	0,5	5	T|synonymous_variant|LOW|LOC_Os10g27370|LOC_Os10g27370|transcript|LOC_Os10g27370.1|protein_coding|3|3|c.1074G>A|p.Leu358Leu|1074|1290|1074|1113|358|370||	LOC_Os10g27370	transposon protein, putative, Pong sub-class, expressed
Chr10	14441667	G	A	10,0	10	2,4	6	A|missense_variant|MODERATE|LOC_Os10g27370|LOC_Os10g27370|transcript|LOC_Os10g27370.1|protein_coding|3|3|c.884C>T|p.Ser295Leu|884|1290|884|1113|295|370||	LOC_Os10g27370	transposon protein, putative, Pong sub-class, expressed
Chr10	14442028	AT	A	9,0	9	6,5	11	A|upstream_gene_variant|MODIFIER|LOC_Os10g27380|LOC_Os10g27380|transcript|LOC_Os10g27380.1|protein_coding||c.-1959delT|||||1756|	LOC_Os10g27380	expressed protein
Chr10	14442100	C	T	8,0	8	7,8	15	T|missense_variant|MODERATE|LOC_Os10g27370|LOC_Os10g27370|transcript|LOC_Os10g27370.1|protein_coding|2|3|c.529G>A|p.Gly177Arg|529|1290|529|1113|177|370||	LOC_Os10g27370	transposon protein, putative, Pong sub-class, expressed
Chr10	14442186	T	C	9,0	9	4,7	11	C|missense_variant|MODERATE|LOC_Os10g27370|LOC_Os10g27370|transcript|LOC_Os10g27370.1|protein_coding|2|3|c.443A>G|p.Gln148Arg|443|1290|443|1113|148|370||	LOC_Os10g27370	transposon protein, putative, Pong sub-class, expressed
Chr10	14442274	C	T	14,0	14	2,8	10	T|missense_variant|MODERATE|LOC_Os10g27370|LOC_Os10g27370|transcript|LOC_Os10g27370.1|protein_coding|2|3|c.355G>A|p.Ala119Thr|355|1290|355|1113|119|370||	LOC_Os10g27370	transposon protein, putative, Pong sub-class, expressed
Chr10	14442327	T	C	18,0	18	3,7	10	C|missense_variant|MODERATE|LOC_Os10g27370|LOC_Os10g27370|transcript|LOC_Os10g27370.1|protein_coding|2|3|c.302A>G|p.Asn101Ser|302|1290|302|1113|101|370||	LOC_Os10g27370	transposon protein, putative, Pong sub-class, expressed
Chr10	14442763	C	T	6,0	6	6,6	12	T|missense_variant|MODERATE|LOC_Os10g27370|LOC_Os10g27370|transcript|LOC_Os10g27370.1|protein_coding|1|3|c.128G>A|p.Arg43His|128|1290|128|1113|43|370||	LOC_Os10g27370	transposon protein, putative, Pong sub-class, expressed
Chr10	14442878	A	G	4,0	4	5,4	9	G|missense_variant|MODERATE|LOC_Os10g27370|LOC_Os10g27370|transcript|LOC_Os10g27370.1|protein_coding|1|3|c.13T>C|p.Cys5Arg|13|1290|13|1113|5|370||	LOC_Os10g27370	transposon protein, putative, Pong sub-class, expressed
Chr10	14442918	A	G	4,0	4	2,4	6	G|upstream_gene_variant|MODIFIER|LOC_Os10g27370|LOC_Os10g27370|transcript|LOC_Os10g27370.1|protein_coding||c.-28T>C|||||28|	LOC_Os10g27370	transposon protein, putative, Pong sub-class, expressed
Chr10	14442956	C	T	5,0	5	2,5	7	T|upstream_gene_variant|MODIFIER|LOC_Os10g27370|LOC_Os10g27370|transcript|LOC_Os10g27370.1|protein_coding||c.-66G>A|||||66|	LOC_Os10g27370	transposon protein, putative, Pong sub-class, expressed
Chr10	14442981	C	T	3,0	3	2,6	8	T|upstream_gene_variant|MODIFIER|LOC_Os10g27370|LOC_Os10g27370|transcript|LOC_Os10g27370.1|protein_coding||c.-91G>A|||||91|	LOC_Os10g27370	transposon protein, putative, Pong sub-class, expressed
Chr10	14443011	G	A	4,0	4	3,6	9	A|upstream_gene_variant|MODIFIER|LOC_Os10g27370|LOC_Os10g27370|transcript|LOC_Os10g27370.1|protein_coding||c.-121C>T|||||121|	LOC_Os10g27370	transposon protein, putative, Pong sub-class, expressed
Chr10	14443017	G	A	4,0	4	3,6	9	A|upstream_gene_variant|MODIFIER|LOC_Os10g27370|LOC_Os10g27370|transcript|LOC_Os10g27370.1|protein_coding||c.-127C>T|||||127|	LOC_Os10g27370	transposon protein, putative, Pong sub-class, expressed
Chr10	14443046	T	C	6,0	6	3,7	10	C|upstream_gene_variant|MODIFIER|LOC_Os10g27370|LOC_Os10g27370|transcript|LOC_Os10g27370.1|protein_coding||c.-156A>G|||||156|	LOC_Os10g27370	transposon protein, putative, Pong sub-class, expressed
Chr10	14443059	G	A	6,0	6	3,7	10	A|upstream_gene_variant|MODIFIER|LOC_Os10g27370|LOC_Os10g27370|transcript|LOC_Os10g27370.1|protein_coding||c.-169C>T|||||169|	LOC_Os10g27370	transposon protein, putative, Pong sub-class, expressed
Chr10	14443075	C	CT	6,0	6	3,6	9	CT|upstream_gene_variant|MODIFIER|LOC_Os10g27370|LOC_Os10g27370|transcript|LOC_Os10g27370.1|protein_coding||c.-186_-185insA|||||186|	LOC_Os10g27370	transposon protein, putative, Pong sub-class, expressed
Chr10	14443076	C	CT	6,0	6	3,6	9	CT|upstream_gene_variant|MODIFIER|LOC_Os10g27370|LOC_Os10g27370|transcript|LOC_Os10g27370.1|protein_coding||c.-187_-186insA|||||187|	LOC_Os10g27370	transposon protein, putative, Pong sub-class, expressed
Chr10	14443095	C	T	5,0	5	3,6	9	T|upstream_gene_variant|MODIFIER|LOC_Os10g27370|LOC_Os10g27370|transcript|LOC_Os10g27370.1|protein_coding||c.-205G>A|||||205|	LOC_Os10g27370	transposon protein, putative, Pong sub-class, expressed
Chr10	14443141	T	C	9,0	9	1,5	6	C|upstream_gene_variant|MODIFIER|LOC_Os10g27370|LOC_Os10g27370|transcript|LOC_Os10g27370.1|protein_coding||c.-251A>G|||||251|	LOC_Os10g27370	transposon protein, putative, Pong sub-class, expressed
Chr10	14443144	A	G	10,0	10	1,5	6	G|upstream_gene_variant|MODIFIER|LOC_Os10g27370|LOC_Os10g27370|transcript|LOC_Os10g27370.1|protein_coding||c.-254T>C|||||254|	LOC_Os10g27370	transposon protein, putative, Pong sub-class, expressed
Chr10	14443274	CTT	C	12,0	12	4,10	14	C|upstream_gene_variant|MODIFIER|LOC_Os10g27370|LOC_Os10g27370|transcript|LOC_Os10g27370.1|protein_coding||c.-386_-385delAA|||||385|	LOC_Os10g27370	transposon protein, putative, Pong sub-class, expressed
Chr10	14443311	A	G	10,0	10	4,12	16	G|upstream_gene_variant|MODIFIER|LOC_Os10g27370|LOC_Os10g27370|transcript|LOC_Os10g27370.1|protein_coding||c.-421T>C|||||421|	LOC_Os10g27370	transposon protein, putative, Pong sub-class, expressed
Chr10	14443342	G	A	13,0	13	3,11	14	A|upstream_gene_variant|MODIFIER|LOC_Os10g27370|LOC_Os10g27370|transcript|LOC_Os10g27370.1|protein_coding||c.-452C>T|||||452|	LOC_Os10g27370	transposon protein, putative, Pong sub-class, expressed
Chr10	14443487	T	TA	8,1	9	8,6	14	TA|upstream_gene_variant|MODIFIER|LOC_Os10g27370|LOC_Os10g27370|transcript|LOC_Os10g27370.1|protein_coding||c.-598_-597insT|||||598|	LOC_Os10g27370	transposon protein, putative, Pong sub-class, expressed
Chr10	14443639	T	C	8,0	8	6,5	11	C|upstream_gene_variant|MODIFIER|LOC_Os10g27370|LOC_Os10g27370|transcript|LOC_Os10g27370.1|protein_coding||c.-749A>G|||||749|	LOC_Os10g27370	transposon protein, putative, Pong sub-class, expressed
Chr10	14443951	A	AC	9,0	9	3,6	9	AC|5_prime_UTR_variant|MODIFIER|LOC_Os10g27380|LOC_Os10g27380|transcript|LOC_Os10g27380.1|protein_coding|1|3|c.-35dupC|||||34|INFO_REALIGN_3_PRIME	LOC_Os10g27380	expressed protein
Chr10	14443987	G	C	8,0	8	5,8	13	C|5_prime_UTR_variant|MODIFIER|LOC_Os10g27380|LOC_Os10g27380|transcript|LOC_Os10g27380.1|protein_coding|1|3|c.-1G>C|||||1|	LOC_Os10g27380	expressed protein
Chr10	14444176	A	C	16,0	16	4,8	12	C|synonymous_variant|LOW|LOC_Os10g27380|LOC_Os10g27380|transcript|LOC_Os10g27380.1|protein_coding|1|3|c.189A>C|p.Arg63Arg|392|1542|189|1128|63|375||	LOC_Os10g27380	expressed protein
Chr10	14444185	C	CCTCT	19,0	19	3,7	10	CCTCT|frameshift_variant|HIGH|LOC_Os10g27380|LOC_Os10g27380|transcript|LOC_Os10g27380.1|protein_coding|1|3|c.209_212dupCTCT|p.Cys72fs|416|1542|213|1128|71|375||INFO_REALIGN_3_PRIME;LOF=(LOC_Os10g27380|LOC_Os10g27380|1|1.00)	LOC_Os10g27380	expressed protein
Chr10	14444957	G	A	8,0	8	7,5	12	A|synonymous_variant|LOW|LOC_Os10g27380|LOC_Os10g27380|transcript|LOC_Os10g27380.1|protein_coding|3|3|c.792G>A|p.Pro264Pro|995|1542|792|1128|264|375||	LOC_Os10g27380	expressed protein
Chr10	14445670	A	G	9,0	9	4,6	10	G|upstream_gene_variant|MODIFIER|LOC_Os10g27370|LOC_Os10g27370|transcript|LOC_Os10g27370.1|protein_coding||c.-2780T>C|||||2780|	LOC_Os10g27370	transposon protein, putative, Pong sub-class, expressed
Chr10	14445777	G	A	11,0	11	4,6	10	A|upstream_gene_variant|MODIFIER|LOC_Os10g27370|LOC_Os10g27370|transcript|LOC_Os10g27370.1|protein_coding||c.-2887C>T|||||2887|	LOC_Os10g27370	transposon protein, putative, Pong sub-class, expressed
Chr10	14445810	A	G	12,0	12	2,6	8	G|upstream_gene_variant|MODIFIER|LOC_Os10g27370|LOC_Os10g27370|transcript|LOC_Os10g27370.1|protein_coding||c.-2920T>C|||||2920|	LOC_Os10g27370	transposon protein, putative, Pong sub-class, expressed
Chr10	14445887	T	C	10,0	10	2,4	6	C|upstream_gene_variant|MODIFIER|LOC_Os10g27370|LOC_Os10g27370|transcript|LOC_Os10g27370.1|protein_coding||c.-2997A>G|||||2997|	LOC_Os10g27370	transposon protein, putative, Pong sub-class, expressed
Chr10	14446006	A	G	9,0	9	5,5	10	G|upstream_gene_variant|MODIFIER|LOC_Os10g27370|LOC_Os10g27370|transcript|LOC_Os10g27370.1|protein_coding||c.-3116T>C|||||3116|	LOC_Os10g27370	transposon protein, putative, Pong sub-class, expressed
Chr10	14446128	TAA	T	10,0	10	2,8	10	T|upstream_gene_variant|MODIFIER|LOC_Os10g27370|LOC_Os10g27370|transcript|LOC_Os10g27370.1|protein_coding||c.-3240_-3239delTT|||||3239|	LOC_Os10g27370	transposon protein, putative, Pong sub-class, expressed
Chr10	14446278	A	C	10,0	10	2,10	12	C|upstream_gene_variant|MODIFIER|LOC_Os10g27370|LOC_Os10g27370|transcript|LOC_Os10g27370.1|protein_coding||c.-3388T>G|||||3388|	LOC_Os10g27370	transposon protein, putative, Pong sub-class, expressed
Chr10	14446462	G	GA	12,0	12	0,5	5	GA|upstream_gene_variant|MODIFIER|LOC_Os10g27370|LOC_Os10g27370|transcript|LOC_Os10g27370.1|protein_coding||c.-3573_-3572insT|||||3573|	LOC_Os10g27370	transposon protein, putative, Pong sub-class, expressed
Chr10	14446941	C	T	11,0	11	3,6	9	T|upstream_gene_variant|MODIFIER|LOC_Os10g27370|LOC_Os10g27370|transcript|LOC_Os10g27370.1|protein_coding||c.-4051G>A|||||4051|	LOC_Os10g27370	transposon protein, putative, Pong sub-class, expressed
Chr10	14447060	T	A	11,0	11	4,3	7	A|missense_variant|MODERATE|LOC_Os10g27390|LOC_Os10g27390|transcript|LOC_Os10g27390.1|protein_coding|2|3|c.235T>A|p.Phe79Ile|393|1849|235|1632|79|543||	LOC_Os10g27390	no apical meristem protein, putative, expressed
Chr10	14447299	G	C	16,0	16	5,5	10	C|synonymous_variant|LOW|LOC_Os10g27390|LOC_Os10g27390|transcript|LOC_Os10g27390.1|protein_coding|2|3|c.474G>C|p.Gly158Gly|632|1849|474|1632|158|543||	LOC_Os10g27390	no apical meristem protein, putative, expressed
Chr10	14447438	G	A	14,0	14	6,6	12	A|upstream_gene_variant|MODIFIER|LOC_Os10g27370|LOC_Os10g27370|transcript|LOC_Os10g27370.1|protein_coding||c.-4548C>T|||||4548|	LOC_Os10g27370	transposon protein, putative, Pong sub-class, expressed
Chr10	14448029	T	G	9,1	10	5,7	12	G|synonymous_variant|LOW|LOC_Os10g27390|LOC_Os10g27390|transcript|LOC_Os10g27390.1|protein_coding|3|3|c.1050T>G|p.Ala350Ala|1208|1849|1050|1632|350|543||	LOC_Os10g27390	no apical meristem protein, putative, expressed
Chr10	14448208	G	C	8,0	8	7,9	16	C|missense_variant|MODERATE|LOC_Os10g27390|LOC_Os10g27390|transcript|LOC_Os10g27390.1|protein_coding|3|3|c.1229G>C|p.Gly410Ala|1387|1849|1229|1632|410|543||	LOC_Os10g27390	no apical meristem protein, putative, expressed
Chr10	14448215	C	G	8,0	8	6,8	14	G|synonymous_variant|LOW|LOC_Os10g27390|LOC_Os10g27390|transcript|LOC_Os10g27390.1|protein_coding|3|3|c.1236C>G|p.Gly412Gly|1394|1849|1236|1632|412|543||	LOC_Os10g27390	no apical meristem protein, putative, expressed
Chr10	14448273	T	G	8,0	8	5,5	10	G|missense_variant|MODERATE|LOC_Os10g27390|LOC_Os10g27390|transcript|LOC_Os10g27390.1|protein_coding|3|3|c.1294T>G|p.Tyr432Asp|1452|1849|1294|1632|432|543||	LOC_Os10g27390	no apical meristem protein, putative, expressed
Chr10	14448345	G	A	4,0	4	2,4	6	A|missense_variant|MODERATE|LOC_Os10g27390|LOC_Os10g27390|transcript|LOC_Os10g27390.1|protein_coding|3|3|c.1366G>A|p.Glu456Lys|1524|1849|1366|1632|456|543||	LOC_Os10g27390	no apical meristem protein, putative, expressed
Chr10	14448424	C	T	7,0	7	3,8	11	T|missense_variant|MODERATE|LOC_Os10g27390|LOC_Os10g27390|transcript|LOC_Os10g27390.1|protein_coding|3|3|c.1445C>T|p.Ala482Val|1603|1849|1445|1632|482|543||	LOC_Os10g27390	no apical meristem protein, putative, expressed
Chr10	14448549	T	G	6,0	6	2,6	8	G|missense_variant|MODERATE|LOC_Os10g27390|LOC_Os10g27390|transcript|LOC_Os10g27390.1|protein_coding|3|3|c.1570T>G|p.Ser524Ala|1728|1849|1570|1632|524|543||	LOC_Os10g27390	no apical meristem protein, putative, expressed
Chr10	14449302	G	A	16,0	16	4,4	8	A|upstream_gene_variant|MODIFIER|LOC_Os10g27400|LOC_Os10g27400|transcript|LOC_Os10g27400.1|protein_coding||c.-416G>A|||||416|	LOC_Os10g27400	expressed protein
Chr10	14449334	A	G	13,0	13	5,3	8	G|upstream_gene_variant|MODIFIER|LOC_Os10g27400|LOC_Os10g27400|transcript|LOC_Os10g27400.1|protein_coding||c.-384A>G|||||384|	LOC_Os10g27400	expressed protein
Chr10	14449465	T	A	7,0	7	7,6	13	A|upstream_gene_variant|MODIFIER|LOC_Os10g27400|LOC_Os10g27400|transcript|LOC_Os10g27400.1|protein_coding||c.-253T>A|||||253|	LOC_Os10g27400	expressed protein
Chr10	14449575	A	T	13,0	13	9,4	13	T|upstream_gene_variant|MODIFIER|LOC_Os10g27400|LOC_Os10g27400|transcript|LOC_Os10g27400.1|protein_coding||c.-143A>T|||||143|	LOC_Os10g27400	expressed protein
Chr10	14449943	TCTC	T	8,1	9	4,6	10	T|disruptive_inframe_deletion|MODERATE|LOC_Os10g27400|LOC_Os10g27400|transcript|LOC_Os10g27400.1|protein_coding|1|1|c.231_233delTCC|p.Pro78del|231|531|231|531|77|176||INFO_REALIGN_3_PRIME	LOC_Os10g27400	expressed protein
Chr10	14450176	T	G	10,0	10	7,4	11	G|missense_variant|MODERATE|LOC_Os10g27400|LOC_Os10g27400|transcript|LOC_Os10g27400.1|protein_coding|1|1|c.459T>G|p.Asp153Glu|459|531|459|531|153|176||	LOC_Os10g27400	expressed protein
Chr10	14450327	G	T	6,0	6	3,7	10	T|downstream_gene_variant|MODIFIER|LOC_Os10g27380|LOC_Os10g27380|transcript|LOC_Os10g27380.1|protein_coding||c.*5034G>T|||||4823|	LOC_Os10g27380	expressed protein
Chr10	14450463	G	A	9,0	9	3,7	10	A|downstream_gene_variant|MODIFIER|LOC_Os10g27380|LOC_Os10g27380|transcript|LOC_Os10g27380.1|protein_coding||c.*5170G>A|||||4959|	LOC_Os10g27380	expressed protein
Chr10	14450583	CG	C	9,0	9	3,6	9	C|downstream_gene_variant|MODIFIER|LOC_Os10g27390|LOC_Os10g27390|transcript|LOC_Os10g27390.1|protein_coding||c.*1973delG|||||1914|	LOC_Os10g27390	no apical meristem protein, putative, expressed
Chr10	14450656	G	T	12,0	12	5,4	9	T|downstream_gene_variant|MODIFIER|LOC_Os10g27390|LOC_Os10g27390|transcript|LOC_Os10g27390.1|protein_coding||c.*2045G>T|||||1986|	LOC_Os10g27390	no apical meristem protein, putative, expressed
Chr10	14450750	C	A	9,0	9	5,7	12	A|downstream_gene_variant|MODIFIER|LOC_Os10g27390|LOC_Os10g27390|transcript|LOC_Os10g27390.1|protein_coding||c.*2139C>A|||||2080|	LOC_Os10g27390	no apical meristem protein, putative, expressed
Chr10	14450826	C	T	10,0	10	3,6	9	T|downstream_gene_variant|MODIFIER|LOC_Os10g27390|LOC_Os10g27390|transcript|LOC_Os10g27390.1|protein_coding||c.*2215C>T|||||2156|	LOC_Os10g27390	no apical meristem protein, putative, expressed
Chr10	14450897	G	T	8,0	8	6,10	16	T|downstream_gene_variant|MODIFIER|LOC_Os10g27390|LOC_Os10g27390|transcript|LOC_Os10g27390.1|protein_coding||c.*2286G>T|||||2227|	LOC_Os10g27390	no apical meristem protein, putative, expressed
Chr10	14450903	C	CT	8,0	8	6,10	16	CT|downstream_gene_variant|MODIFIER|LOC_Os10g27390|LOC_Os10g27390|transcript|LOC_Os10g27390.1|protein_coding||c.*2292_*2293insT|||||2234|	LOC_Os10g27390	no apical meristem protein, putative, expressed
Chr10	14451295	T	G	15,0	15	1,6	7	G|downstream_gene_variant|MODIFIER|LOC_Os10g27390|LOC_Os10g27390|transcript|LOC_Os10g27390.1|protein_coding||c.*2684T>G|||||2625|	LOC_Os10g27390	no apical meristem protein, putative, expressed
Chr10	14451387	C	T	15,0	15	2,10	12	T|downstream_gene_variant|MODIFIER|LOC_Os10g27390|LOC_Os10g27390|transcript|LOC_Os10g27390.1|protein_coding||c.*2776C>T|||||2717|	LOC_Os10g27390	no apical meristem protein, putative, expressed
Chr10	14451400	A	G	16,0	16	2,10	12	G|downstream_gene_variant|MODIFIER|LOC_Os10g27390|LOC_Os10g27390|transcript|LOC_Os10g27390.1|protein_coding||c.*2789A>G|||||2730|	LOC_Os10g27390	no apical meristem protein, putative, expressed
Chr10	14451407	T	C	15,0	15	2,10	12	C|downstream_gene_variant|MODIFIER|LOC_Os10g27390|LOC_Os10g27390|transcript|LOC_Os10g27390.1|protein_coding||c.*2796T>C|||||2737|	LOC_Os10g27390	no apical meristem protein, putative, expressed
Chr10	14451453	C	T	13,0	13	2,12	14	T|downstream_gene_variant|MODIFIER|LOC_Os10g27390|LOC_Os10g27390|transcript|LOC_Os10g27390.1|protein_coding||c.*2842C>T|||||2783|	LOC_Os10g27390	no apical meristem protein, putative, expressed
Chr10	14451463	AAAAACC	A	15,0	15	2,12	14	A|downstream_gene_variant|MODIFIER|LOC_Os10g27390|LOC_Os10g27390|transcript|LOC_Os10g27390.1|protein_coding||c.*2853_*2858delAAAACC|||||2794|	LOC_Os10g27390	no apical meristem protein, putative, expressed
Chr10	14451477	AAATATC	A	16,0	16	2,11	13	A|downstream_gene_variant|MODIFIER|LOC_Os10g27390|LOC_Os10g27390|transcript|LOC_Os10g27390.1|protein_coding||c.*2867_*2872delAATATC|||||2808|	LOC_Os10g27390	no apical meristem protein, putative, expressed
Chr10	14451484	T	G	15,0	15	2,11	13	G|downstream_gene_variant|MODIFIER|LOC_Os10g27390|LOC_Os10g27390|transcript|LOC_Os10g27390.1|protein_coding||c.*2873T>G|||||2814|	LOC_Os10g27390	no apical meristem protein, putative, expressed
Chr10	14451503	A	G	15,0	15	2,11	13	G|downstream_gene_variant|MODIFIER|LOC_Os10g27390|LOC_Os10g27390|transcript|LOC_Os10g27390.1|protein_coding||c.*2892A>G|||||2833|	LOC_Os10g27390	no apical meristem protein, putative, expressed
Chr10	14451858	G	T	15,0	15	6,13	19	T|downstream_gene_variant|MODIFIER|LOC_Os10g27390|LOC_Os10g27390|transcript|LOC_Os10g27390.1|protein_coding||c.*3247G>T|||||3188|	LOC_Os10g27390	no apical meristem protein, putative, expressed
Chr10	14451917	C	T	14,0	14	2,9	11	T|downstream_gene_variant|MODIFIER|LOC_Os10g27390|LOC_Os10g27390|transcript|LOC_Os10g27390.1|protein_coding||c.*3306C>T|||||3247|	LOC_Os10g27390	no apical meristem protein, putative, expressed
Chr10	14451924	A	C	14,0	14	3,8	11	C|downstream_gene_variant|MODIFIER|LOC_Os10g27390|LOC_Os10g27390|transcript|LOC_Os10g27390.1|protein_coding||c.*3313A>C|||||3254|	LOC_Os10g27390	no apical meristem protein, putative, expressed
Chr10	14452229	A	C	7,0	7	8,4	12	C|downstream_gene_variant|MODIFIER|LOC_Os10g27390|LOC_Os10g27390|transcript|LOC_Os10g27390.1|protein_coding||c.*3618A>C|||||3559|	LOC_Os10g27390	no apical meristem protein, putative, expressed
Chr10	14452344	A	C	7,0	7	5,4	9	C|downstream_gene_variant|MODIFIER|LOC_Os10g27390|LOC_Os10g27390|transcript|LOC_Os10g27390.1|protein_coding||c.*3733A>C|||||3674|	LOC_Os10g27390	no apical meristem protein, putative, expressed
Chr10	14452367	G	A	7,0	7	5,5	10	A|downstream_gene_variant|MODIFIER|LOC_Os10g27390|LOC_Os10g27390|transcript|LOC_Os10g27390.1|protein_coding||c.*3756G>A|||||3697|	LOC_Os10g27390	no apical meristem protein, putative, expressed
Chr10	14452385	A	G	8,0	8	5,5	10	G|downstream_gene_variant|MODIFIER|LOC_Os10g27390|LOC_Os10g27390|transcript|LOC_Os10g27390.1|protein_coding||c.*3774A>G|||||3715|	LOC_Os10g27390	no apical meristem protein, putative, expressed
Chr10	14452394	C	T	7,0	7	5,6	11	T|downstream_gene_variant|MODIFIER|LOC_Os10g27390|LOC_Os10g27390|transcript|LOC_Os10g27390.1|protein_coding||c.*3783C>T|||||3724|	LOC_Os10g27390	no apical meristem protein, putative, expressed
Chr10	14452400	TCC	T	6,0	6	5,7	12	T|downstream_gene_variant|MODIFIER|LOC_Os10g27390|LOC_Os10g27390|transcript|LOC_Os10g27390.1|protein_coding||c.*3790_*3791delCC|||||3731|	LOC_Os10g27390	no apical meristem protein, putative, expressed
Chr10	14452416	C	T	7,0	7	6,8	14	T|downstream_gene_variant|MODIFIER|LOC_Os10g27390|LOC_Os10g27390|transcript|LOC_Os10g27390.1|protein_coding||c.*3805C>T|||||3746|	LOC_Os10g27390	no apical meristem protein, putative, expressed
Chr10	14452445	G	A	8,0	8	7,10	17	A|downstream_gene_variant|MODIFIER|LOC_Os10g27390|LOC_Os10g27390|transcript|LOC_Os10g27390.1|protein_coding||c.*3834G>A|||||3775|	LOC_Os10g27390	no apical meristem protein, putative, expressed
Chr10	14452452	A	G	8,0	8	7,9	16	G|downstream_gene_variant|MODIFIER|LOC_Os10g27390|LOC_Os10g27390|transcript|LOC_Os10g27390.1|protein_coding||c.*3841A>G|||||3782|	LOC_Os10g27390	no apical meristem protein, putative, expressed
Chr10	14452541	G	A	9,0	9	3,9	12	A|downstream_gene_variant|MODIFIER|LOC_Os10g27390|LOC_Os10g27390|transcript|LOC_Os10g27390.1|protein_coding||c.*3930G>A|||||3871|	LOC_Os10g27390	no apical meristem protein, putative, expressed
Chr10	14452562	G	A	8,0	8	2,6	8	A|downstream_gene_variant|MODIFIER|LOC_Os10g27390|LOC_Os10g27390|transcript|LOC_Os10g27390.1|protein_coding||c.*3951G>A|||||3892|	LOC_Os10g27390	no apical meristem protein, putative, expressed
Chr10	14452599	G	A	12,0	12	1,8	9	A|downstream_gene_variant|MODIFIER|LOC_Os10g27390|LOC_Os10g27390|transcript|LOC_Os10g27390.1|protein_coding||c.*3988G>A|||||3929|	LOC_Os10g27390	no apical meristem protein, putative, expressed
Chr10	14452926	GA	G	13,0	13	1,10	11	G|downstream_gene_variant|MODIFIER|LOC_Os10g27390|LOC_Os10g27390|transcript|LOC_Os10g27390.1|protein_coding||c.*4316delA|||||4257|	LOC_Os10g27390	no apical meristem protein, putative, expressed
Chr10	14453048	A	T	16,0	16	3,12	15	T|downstream_gene_variant|MODIFIER|LOC_Os10g27390|LOC_Os10g27390|transcript|LOC_Os10g27390.1|protein_coding||c.*4437A>T|||||4378|	LOC_Os10g27390	no apical meristem protein, putative, expressed
Chr10	14453142	G	GA	19,0	19	2,7	9	GA|downstream_gene_variant|MODIFIER|LOC_Os10g27390|LOC_Os10g27390|transcript|LOC_Os10g27390.1|protein_coding||c.*4531_*4532insA|||||4473|	LOC_Os10g27390	no apical meristem protein, putative, expressed
Chr10	14453190	G	A	19,0	19	1,6	7	A|downstream_gene_variant|MODIFIER|LOC_Os10g27390|LOC_Os10g27390|transcript|LOC_Os10g27390.1|protein_coding||c.*4579G>A|||||4520|	LOC_Os10g27390	no apical meristem protein, putative, expressed
Chr10	14453202	T	G	18,0	18	1,6	7	G|downstream_gene_variant|MODIFIER|LOC_Os10g27390|LOC_Os10g27390|transcript|LOC_Os10g27390.1|protein_coding||c.*4591T>G|||||4532|	LOC_Os10g27390	no apical meristem protein, putative, expressed
Chr10	14453239	T	C	19,0	19	3,9	12	C|downstream_gene_variant|MODIFIER|LOC_Os10g27390|LOC_Os10g27390|transcript|LOC_Os10g27390.1|protein_coding||c.*4628T>C|||||4569|	LOC_Os10g27390	no apical meristem protein, putative, expressed
Chr10	14453245	C	T	21,0	21	3,9	12	T|downstream_gene_variant|MODIFIER|LOC_Os10g27390|LOC_Os10g27390|transcript|LOC_Os10g27390.1|protein_coding||c.*4634C>T|||||4575|	LOC_Os10g27390	no apical meristem protein, putative, expressed
Chr10	14453297	C	T	21,0	21	4,7	11	T|downstream_gene_variant|MODIFIER|LOC_Os10g27390|LOC_Os10g27390|transcript|LOC_Os10g27390.1|protein_coding||c.*4686C>T|||||4627|	LOC_Os10g27390	no apical meristem protein, putative, expressed
Chr10	14453328	G	A	24,0	24	3,8	11	A|downstream_gene_variant|MODIFIER|LOC_Os10g27390|LOC_Os10g27390|transcript|LOC_Os10g27390.1|protein_coding||c.*4717G>A|||||4658|	LOC_Os10g27390	no apical meristem protein, putative, expressed
Chr10	14453330	G	A	24,0	24	4,8	12	A|downstream_gene_variant|MODIFIER|LOC_Os10g27390|LOC_Os10g27390|transcript|LOC_Os10g27390.1|protein_coding||c.*4719G>A|||||4660|	LOC_Os10g27390	no apical meristem protein, putative, expressed
Chr10	14453396	C	T	18,0	18	3,7	10	T|downstream_gene_variant|MODIFIER|LOC_Os10g27390|LOC_Os10g27390|transcript|LOC_Os10g27390.1|protein_coding||c.*4785C>T|||||4726|	LOC_Os10g27390	no apical meristem protein, putative, expressed
Chr10	14453494	C	T	12,0	12	9,13	22	T|downstream_gene_variant|MODIFIER|LOC_Os10g27390|LOC_Os10g27390|transcript|LOC_Os10g27390.1|protein_coding||c.*4883C>T|||||4824|	LOC_Os10g27390	no apical meristem protein, putative, expressed
Chr10	14453496	A	G	12,0	12	9,13	22	G|downstream_gene_variant|MODIFIER|LOC_Os10g27390|LOC_Os10g27390|transcript|LOC_Os10g27390.1|protein_coding||c.*4885A>G|||||4826|	LOC_Os10g27390	no apical meristem protein, putative, expressed
Chr10	14453645	G	GAA	10,0	10	5,11	16	GAA|downstream_gene_variant|MODIFIER|LOC_Os10g27390|LOC_Os10g27390|transcript|LOC_Os10g27390.1|protein_coding||c.*5034_*5035insAA|||||4976|	LOC_Os10g27390	no apical meristem protein, putative, expressed
Chr10	14453966	TAGCAATTAGCAA	T	9,0	9	2,6	8	T|downstream_gene_variant|MODIFIER|LOC_Os10g27400|LOC_Os10g27400|transcript|LOC_Os10g27400.1|protein_coding||c.*3719_*3730delAGCAATTAGCAA|||||3719|	LOC_Os10g27400	expressed protein
Chr10	14454041	A	G	7,0	7	2,5	7	G|downstream_gene_variant|MODIFIER|LOC_Os10g27400|LOC_Os10g27400|transcript|LOC_Os10g27400.1|protein_coding||c.*3793A>G|||||3793|	LOC_Os10g27400	expressed protein
Chr10	14454083	T	G	8,0	8	4,7	11	G|downstream_gene_variant|MODIFIER|LOC_Os10g27400|LOC_Os10g27400|transcript|LOC_Os10g27400.1|protein_coding||c.*3835T>G|||||3835|	LOC_Os10g27400	expressed protein
Chr10	14454117	A	G	6,0	6	5,9	14	G|downstream_gene_variant|MODIFIER|LOC_Os10g27400|LOC_Os10g27400|transcript|LOC_Os10g27400.1|protein_coding||c.*3869A>G|||||3869|	LOC_Os10g27400	expressed protein
Chr10	14454146	C	T	8,0	8	4,11	15	T|downstream_gene_variant|MODIFIER|LOC_Os10g27400|LOC_Os10g27400|transcript|LOC_Os10g27400.1|protein_coding||c.*3898C>T|||||3898|	LOC_Os10g27400	expressed protein
Chr10	14454172	A	G	10,0	10	5,10	15	G|downstream_gene_variant|MODIFIER|LOC_Os10g27400|LOC_Os10g27400|transcript|LOC_Os10g27400.1|protein_coding||c.*3924A>G|||||3924|	LOC_Os10g27400	expressed protein
Chr10	14454197	A	G	7,0	7	4,10	14	G|downstream_gene_variant|MODIFIER|LOC_Os10g27400|LOC_Os10g27400|transcript|LOC_Os10g27400.1|protein_coding||c.*3949A>G|||||3949|	LOC_Os10g27400	expressed protein
Chr10	14454206	G	A	9,0	9	4,10	14	A|downstream_gene_variant|MODIFIER|LOC_Os10g27400|LOC_Os10g27400|transcript|LOC_Os10g27400.1|protein_coding||c.*3958G>A|||||3958|	LOC_Os10g27400	expressed protein
Chr10	14454255	T	C	10,0	10	3,11	14	C|downstream_gene_variant|MODIFIER|LOC_Os10g27400|LOC_Os10g27400|transcript|LOC_Os10g27400.1|protein_coding||c.*4007T>C|||||4007|	LOC_Os10g27400	expressed protein
Chr10	14454261	G	A	10,0	10	3,11	14	A|downstream_gene_variant|MODIFIER|LOC_Os10g27400|LOC_Os10g27400|transcript|LOC_Os10g27400.1|protein_coding||c.*4013G>A|||||4013|	LOC_Os10g27400	expressed protein
Chr10	14454267	C	T	10,0	10	4,12	16	T|downstream_gene_variant|MODIFIER|LOC_Os10g27400|LOC_Os10g27400|transcript|LOC_Os10g27400.1|protein_coding||c.*4019C>T|||||4019|	LOC_Os10g27400	expressed protein
Chr10	14454272	C	T	11,0	11	4,11	15	T|downstream_gene_variant|MODIFIER|LOC_Os10g27400|LOC_Os10g27400|transcript|LOC_Os10g27400.1|protein_coding||c.*4024C>T|||||4024|	LOC_Os10g27400	expressed protein
Chr10	14454292	C	A	9,0	9	4,9	13	A|downstream_gene_variant|MODIFIER|LOC_Os10g27400|LOC_Os10g27400|transcript|LOC_Os10g27400.1|protein_coding||c.*4044C>A|||||4044|	LOC_Os10g27400	expressed protein
Chr10	14454302	G	A	10,0	10	4,8	12	A|downstream_gene_variant|MODIFIER|LOC_Os10g27400|LOC_Os10g27400|transcript|LOC_Os10g27400.1|protein_coding||c.*4054G>A|||||4054|	LOC_Os10g27400	expressed protein
Chr10	14454320	C	A	9,0	9	4,9	13	A|downstream_gene_variant|MODIFIER|LOC_Os10g27400|LOC_Os10g27400|transcript|LOC_Os10g27400.1|protein_coding||c.*4072C>A|||||4072|	LOC_Os10g27400	expressed protein
Chr10	14454435	G	A	9,0	9	5,4	9	A|downstream_gene_variant|MODIFIER|LOC_Os10g27400|LOC_Os10g27400|transcript|LOC_Os10g27400.1|protein_coding||c.*4187G>A|||||4187|	LOC_Os10g27400	expressed protein
Chr10	14454484	TA	T	10,0	10	1,5	6	T|downstream_gene_variant|MODIFIER|LOC_Os10g27400|LOC_Os10g27400|transcript|LOC_Os10g27400.1|protein_coding||c.*4237delA|||||4237|	LOC_Os10g27400	expressed protein
Chr10	14454489	TC	T	10,0	10	1,6	7	T|downstream_gene_variant|MODIFIER|LOC_Os10g27400|LOC_Os10g27400|transcript|LOC_Os10g27400.1|protein_coding||c.*4242delC|||||4242|	LOC_Os10g27400	expressed protein
Chr10	14454696	G	C	10,0	10	1,7	8	C|downstream_gene_variant|MODIFIER|LOC_Os10g27400|LOC_Os10g27400|transcript|LOC_Os10g27400.1|protein_coding||c.*4448G>C|||||4448|	LOC_Os10g27400	expressed protein
Chr10	14455295	T	A	2,0	2	4,9	13	A|intergenic_region|MODIFIER|LOC_Os10g27400-LOC_Os10g27420|LOC_Os10g27400-LOC_Os10g27420|intergenic_region|LOC_Os10g27400-LOC_Os10g27420|||n.14455295T>A||||||	LOC_Os10g27400-LOC_Os10g27420	#N/A
Chr10	14455396	T	C	5,0	5	4,10	14	C|intergenic_region|MODIFIER|LOC_Os10g27400-LOC_Os10g27420|LOC_Os10g27400-LOC_Os10g27420|intergenic_region|LOC_Os10g27400-LOC_Os10g27420|||n.14455396T>C||||||	LOC_Os10g27400-LOC_Os10g27420	#N/A
Chr10	14455410	CGAAATTTTGAAAATTTCG	C	6,0	6	3,10	13	C|intergenic_region|MODIFIER|LOC_Os10g27400-LOC_Os10g27420|LOC_Os10g27400-LOC_Os10g27420|intergenic_region|LOC_Os10g27400-LOC_Os10g27420|||n.14455411_14455428delGAAATTTTGAAAATTTCG||||||	LOC_Os10g27400-LOC_Os10g27420	#N/A
Chr10	14455449	C	T	6,0	6	2,13	15	T|intergenic_region|MODIFIER|LOC_Os10g27400-LOC_Os10g27420|LOC_Os10g27400-LOC_Os10g27420|intergenic_region|LOC_Os10g27400-LOC_Os10g27420|||n.14455449C>T||||||	LOC_Os10g27400-LOC_Os10g27420	#N/A
Chr10	14455480	G	C	7,0	7	2,9	11	C|intergenic_region|MODIFIER|LOC_Os10g27400-LOC_Os10g27420|LOC_Os10g27400-LOC_Os10g27420|intergenic_region|LOC_Os10g27400-LOC_Os10g27420|||n.14455480G>C||||||	LOC_Os10g27400-LOC_Os10g27420	#N/A
Chr10	14455483	C	T	7,0	7	1,9	10	T|intergenic_region|MODIFIER|LOC_Os10g27400-LOC_Os10g27420|LOC_Os10g27400-LOC_Os10g27420|intergenic_region|LOC_Os10g27400-LOC_Os10g27420|||n.14455483C>T||||||	LOC_Os10g27400-LOC_Os10g27420	#N/A
Chr10	14455500	C	T	5,0	5	1,7	8	T|intergenic_region|MODIFIER|LOC_Os10g27400-LOC_Os10g27420|LOC_Os10g27400-LOC_Os10g27420|intergenic_region|LOC_Os10g27400-LOC_Os10g27420|||n.14455500C>T||||||	LOC_Os10g27400-LOC_Os10g27420	#N/A
Chr10	14455704	G	A	11,0	11	0,2	2	A|intergenic_region|MODIFIER|LOC_Os10g27400-LOC_Os10g27420|LOC_Os10g27400-LOC_Os10g27420|intergenic_region|LOC_Os10g27400-LOC_Os10g27420|||n.14455704G>A||||||	LOC_Os10g27400-LOC_Os10g27420	#N/A
Chr10	14455713	C	CCA	11,0	11	0,2	2	CCA|intergenic_region|MODIFIER|LOC_Os10g27400-LOC_Os10g27420|LOC_Os10g27400-LOC_Os10g27420|intergenic_region|LOC_Os10g27400-LOC_Os10g27420|||n.14455713_14455714insCA||||||	LOC_Os10g27400-LOC_Os10g27420	#N/A
Chr10	14455779	TGC	T	12,0	12	3,3	6	T|intergenic_region|MODIFIER|LOC_Os10g27400-LOC_Os10g27420|LOC_Os10g27400-LOC_Os10g27420|intergenic_region|LOC_Os10g27400-LOC_Os10g27420|||n.14455780_14455781delGC||||||	LOC_Os10g27400-LOC_Os10g27420	#N/A
Chr10	14455782	C	A	12,0	12	3,3	6	A|intergenic_region|MODIFIER|LOC_Os10g27400-LOC_Os10g27420|LOC_Os10g27400-LOC_Os10g27420|intergenic_region|LOC_Os10g27400-LOC_Os10g27420|||n.14455782C>A||||||	LOC_Os10g27400-LOC_Os10g27420	#N/A
Chr10	14455810	A	G	14,0	14	4,3	7	G|intergenic_region|MODIFIER|LOC_Os10g27400-LOC_Os10g27420|LOC_Os10g27400-LOC_Os10g27420|intergenic_region|LOC_Os10g27400-LOC_Os10g27420|||n.14455810A>G||||||	LOC_Os10g27400-LOC_Os10g27420	#N/A
Chr10	14455836	A	G	13,0	13	5,2	7	G|intergenic_region|MODIFIER|LOC_Os10g27400-LOC_Os10g27420|LOC_Os10g27400-LOC_Os10g27420|intergenic_region|LOC_Os10g27400-LOC_Os10g27420|||n.14455836A>G||||||	LOC_Os10g27400-LOC_Os10g27420	#N/A
Chr10	14455840	A	G	13,0	13	5,2	7	G|intergenic_region|MODIFIER|LOC_Os10g27400-LOC_Os10g27420|LOC_Os10g27400-LOC_Os10g27420|intergenic_region|LOC_Os10g27400-LOC_Os10g27420|||n.14455840A>G||||||	LOC_Os10g27400-LOC_Os10g27420	#N/A
Chr10	14455948	A	C	12,0	12	3,6	9	C|intergenic_region|MODIFIER|LOC_Os10g27400-LOC_Os10g27420|LOC_Os10g27400-LOC_Os10g27420|intergenic_region|LOC_Os10g27400-LOC_Os10g27420|||n.14455948A>C||||||	LOC_Os10g27400-LOC_Os10g27420	#N/A
Chr10	14455973	C	T	12,0	12	2,7	9	T|intergenic_region|MODIFIER|LOC_Os10g27400-LOC_Os10g27420|LOC_Os10g27400-LOC_Os10g27420|intergenic_region|LOC_Os10g27400-LOC_Os10g27420|||n.14455973C>T||||||	LOC_Os10g27400-LOC_Os10g27420	#N/A
Chr10	14455974	T	C	12,0	12	2,7	9	C|intergenic_region|MODIFIER|LOC_Os10g27400-LOC_Os10g27420|LOC_Os10g27400-LOC_Os10g27420|intergenic_region|LOC_Os10g27400-LOC_Os10g27420|||n.14455974T>C||||||	LOC_Os10g27400-LOC_Os10g27420	#N/A
Chr10	14455993	A	AC	14,0	14	2,8	10	AC|intergenic_region|MODIFIER|LOC_Os10g27400-LOC_Os10g27420|LOC_Os10g27400-LOC_Os10g27420|intergenic_region|LOC_Os10g27400-LOC_Os10g27420|||n.14455993_14455994insC||||||	LOC_Os10g27400-LOC_Os10g27420	#N/A
Chr10	14456114	C	A	14,0	14	5,6	11	A|intergenic_region|MODIFIER|LOC_Os10g27400-LOC_Os10g27420|LOC_Os10g27400-LOC_Os10g27420|intergenic_region|LOC_Os10g27400-LOC_Os10g27420|||n.14456114C>A||||||	LOC_Os10g27400-LOC_Os10g27420	#N/A
Chr10	14456190	G	A	11,0	11	3,8	11	A|intergenic_region|MODIFIER|LOC_Os10g27400-LOC_Os10g27420|LOC_Os10g27400-LOC_Os10g27420|intergenic_region|LOC_Os10g27400-LOC_Os10g27420|||n.14456190G>A||||||	LOC_Os10g27400-LOC_Os10g27420	#N/A
Chr10	14456193	T	G	11,0	11	3,8	11	G|intergenic_region|MODIFIER|LOC_Os10g27400-LOC_Os10g27420|LOC_Os10g27400-LOC_Os10g27420|intergenic_region|LOC_Os10g27400-LOC_Os10g27420|||n.14456193T>G||||||	LOC_Os10g27400-LOC_Os10g27420	#N/A
Chr10	14456239	C	CTTAAATGATA	11,0	11	2,6	8	CTTAAATGATA|intergenic_region|MODIFIER|LOC_Os10g27400-LOC_Os10g27420|LOC_Os10g27400-LOC_Os10g27420|intergenic_region|LOC_Os10g27400-LOC_Os10g27420|||n.14456239_14456240insTTAAATGATA||||||	LOC_Os10g27400-LOC_Os10g27420	#N/A
Chr10	14456315	G	T	15,0	15	0,4	4	T|intergenic_region|MODIFIER|LOC_Os10g27400-LOC_Os10g27420|LOC_Os10g27400-LOC_Os10g27420|intergenic_region|LOC_Os10g27400-LOC_Os10g27420|||n.14456315G>T||||||	LOC_Os10g27400-LOC_Os10g27420	#N/A
Chr10	14456328	T	C	16,0	16	0,5	5	C|intergenic_region|MODIFIER|LOC_Os10g27400-LOC_Os10g27420|LOC_Os10g27400-LOC_Os10g27420|intergenic_region|LOC_Os10g27400-LOC_Os10g27420|||n.14456328T>C||||||	LOC_Os10g27400-LOC_Os10g27420	#N/A
Chr10	14456330	T	G	17,0	17	0,6	6	G|intergenic_region|MODIFIER|LOC_Os10g27400-LOC_Os10g27420|LOC_Os10g27400-LOC_Os10g27420|intergenic_region|LOC_Os10g27400-LOC_Os10g27420|||n.14456330T>G||||||	LOC_Os10g27400-LOC_Os10g27420	#N/A
Chr10	14456378	T	C	16,0	16	0,8	8	C|intergenic_region|MODIFIER|LOC_Os10g27400-LOC_Os10g27420|LOC_Os10g27400-LOC_Os10g27420|intergenic_region|LOC_Os10g27400-LOC_Os10g27420|||n.14456378T>C||||||	LOC_Os10g27400-LOC_Os10g27420	#N/A
Chr10	14456389	T	G	16,0	16	1,8	9	G|intergenic_region|MODIFIER|LOC_Os10g27400-LOC_Os10g27420|LOC_Os10g27400-LOC_Os10g27420|intergenic_region|LOC_Os10g27400-LOC_Os10g27420|||n.14456389T>G||||||	LOC_Os10g27400-LOC_Os10g27420	#N/A
Chr10	14456415	G	C	16,0	16	2,9	11	C|intergenic_region|MODIFIER|LOC_Os10g27400-LOC_Os10g27420|LOC_Os10g27400-LOC_Os10g27420|intergenic_region|LOC_Os10g27400-LOC_Os10g27420|||n.14456415G>C||||||	LOC_Os10g27400-LOC_Os10g27420	#N/A
Chr10	14456462	GCATA	G	13,0	13	3,7	10	G|intergenic_region|MODIFIER|LOC_Os10g27400-LOC_Os10g27420|LOC_Os10g27400-LOC_Os10g27420|intergenic_region|LOC_Os10g27400-LOC_Os10g27420|||n.14456463_14456466delCATA||||||	LOC_Os10g27400-LOC_Os10g27420	#N/A
Chr10	14456488	GTACTTACGTACA	G	16,0	16	4,6	10	G|intergenic_region|MODIFIER|LOC_Os10g27400-LOC_Os10g27420|LOC_Os10g27400-LOC_Os10g27420|intergenic_region|LOC_Os10g27400-LOC_Os10g27420|||n.14456489_14456500delTACTTACGTACA||||||	LOC_Os10g27400-LOC_Os10g27420	#N/A
Chr10	14456530	G	A	16,0	16	4,5	9	A|intergenic_region|MODIFIER|LOC_Os10g27400-LOC_Os10g27420|LOC_Os10g27400-LOC_Os10g27420|intergenic_region|LOC_Os10g27400-LOC_Os10g27420|||n.14456530G>A||||||	LOC_Os10g27400-LOC_Os10g27420	#N/A
Chr10	14456598	A	G	13,0	13	7,3	10	G|intergenic_region|MODIFIER|LOC_Os10g27400-LOC_Os10g27420|LOC_Os10g27400-LOC_Os10g27420|intergenic_region|LOC_Os10g27400-LOC_Os10g27420|||n.14456598A>G||||||	LOC_Os10g27400-LOC_Os10g27420	#N/A
Chr10	14456617	C	T	14,0	14	7,4	11	T|intergenic_region|MODIFIER|LOC_Os10g27400-LOC_Os10g27420|LOC_Os10g27400-LOC_Os10g27420|intergenic_region|LOC_Os10g27400-LOC_Os10g27420|||n.14456617C>T||||||	LOC_Os10g27400-LOC_Os10g27420	#N/A
Chr10	14456631	G	GT	14,0	14	7,4	11	GT|intergenic_region|MODIFIER|LOC_Os10g27400-LOC_Os10g27420|LOC_Os10g27400-LOC_Os10g27420|intergenic_region|LOC_Os10g27400-LOC_Os10g27420|||n.14456631_14456632insT||||||	LOC_Os10g27400-LOC_Os10g27420	#N/A
Chr10	14456638	G	A	16,0	16	7,4	11	A|intergenic_region|MODIFIER|LOC_Os10g27400-LOC_Os10g27420|LOC_Os10g27400-LOC_Os10g27420|intergenic_region|LOC_Os10g27400-LOC_Os10g27420|||n.14456638G>A||||||	LOC_Os10g27400-LOC_Os10g27420	#N/A
Chr10	14456666	A	G	11,0	11	8,5	13	G|intergenic_region|MODIFIER|LOC_Os10g27400-LOC_Os10g27420|LOC_Os10g27400-LOC_Os10g27420|intergenic_region|LOC_Os10g27400-LOC_Os10g27420|||n.14456666A>G||||||	LOC_Os10g27400-LOC_Os10g27420	#N/A
Chr10	14456668	A	G	12,0	12	4,9	13	G|intergenic_region|MODIFIER|LOC_Os10g27400-LOC_Os10g27420|LOC_Os10g27400-LOC_Os10g27420|intergenic_region|LOC_Os10g27400-LOC_Os10g27420|||n.14456668A>G||||||	LOC_Os10g27400-LOC_Os10g27420	#N/A
Chr10	14456681	G	A	12,0	12	9,5	14	A|intergenic_region|MODIFIER|LOC_Os10g27400-LOC_Os10g27420|LOC_Os10g27400-LOC_Os10g27420|intergenic_region|LOC_Os10g27400-LOC_Os10g27420|||n.14456681G>A||||||	LOC_Os10g27400-LOC_Os10g27420	#N/A
Chr10	14456683	A	T	12,0	12	9,5	14	T|intergenic_region|MODIFIER|LOC_Os10g27400-LOC_Os10g27420|LOC_Os10g27400-LOC_Os10g27420|intergenic_region|LOC_Os10g27400-LOC_Os10g27420|||n.14456683A>T||||||	LOC_Os10g27400-LOC_Os10g27420	#N/A
Chr10	14456690	C	A	12,0	12	9,5	14	A|intergenic_region|MODIFIER|LOC_Os10g27400-LOC_Os10g27420|LOC_Os10g27400-LOC_Os10g27420|intergenic_region|LOC_Os10g27400-LOC_Os10g27420|||n.14456690C>A||||||	LOC_Os10g27400-LOC_Os10g27420	#N/A
Chr10	14456723	T	A	11,1	12	12,3	15	A|intergenic_region|MODIFIER|LOC_Os10g27400-LOC_Os10g27420|LOC_Os10g27400-LOC_Os10g27420|intergenic_region|LOC_Os10g27400-LOC_Os10g27420|||n.14456723T>A||||||	LOC_Os10g27400-LOC_Os10g27420	#N/A
Chr10	14456754	C	T	11,0	11	10,2	12	T|intergenic_region|MODIFIER|LOC_Os10g27400-LOC_Os10g27420|LOC_Os10g27400-LOC_Os10g27420|intergenic_region|LOC_Os10g27400-LOC_Os10g27420|||n.14456754C>T||||||	LOC_Os10g27400-LOC_Os10g27420	#N/A
Chr10	14456812	T	C	10,0	10	4,7	11	C|intergenic_region|MODIFIER|LOC_Os10g27400-LOC_Os10g27420|LOC_Os10g27400-LOC_Os10g27420|intergenic_region|LOC_Os10g27400-LOC_Os10g27420|||n.14456812T>C||||||	LOC_Os10g27400-LOC_Os10g27420	#N/A
Chr10	14456832	C	T	10,0	10	5,7	12	T|intergenic_region|MODIFIER|LOC_Os10g27400-LOC_Os10g27420|LOC_Os10g27400-LOC_Os10g27420|intergenic_region|LOC_Os10g27400-LOC_Os10g27420|||n.14456832C>T||||||	LOC_Os10g27400-LOC_Os10g27420	#N/A
Chr10	14456847	G	A	11,0	11	6,7	13	A|intergenic_region|MODIFIER|LOC_Os10g27400-LOC_Os10g27420|LOC_Os10g27400-LOC_Os10g27420|intergenic_region|LOC_Os10g27400-LOC_Os10g27420|||n.14456847G>A||||||	LOC_Os10g27400-LOC_Os10g27420	#N/A
Chr10	14456856	C	T	11,0	11	6,7	13	T|intergenic_region|MODIFIER|LOC_Os10g27400-LOC_Os10g27420|LOC_Os10g27400-LOC_Os10g27420|intergenic_region|LOC_Os10g27400-LOC_Os10g27420|||n.14456856C>T||||||	LOC_Os10g27400-LOC_Os10g27420	#N/A
Chr10	14456857	T	C	11,0	11	6,7	13	C|intergenic_region|MODIFIER|LOC_Os10g27400-LOC_Os10g27420|LOC_Os10g27400-LOC_Os10g27420|intergenic_region|LOC_Os10g27400-LOC_Os10g27420|||n.14456857T>C||||||	LOC_Os10g27400-LOC_Os10g27420	#N/A
Chr10	14456937	T	C	8,0	8	3,3	6	C|intergenic_region|MODIFIER|LOC_Os10g27400-LOC_Os10g27420|LOC_Os10g27400-LOC_Os10g27420|intergenic_region|LOC_Os10g27400-LOC_Os10g27420|||n.14456937T>C||||||	LOC_Os10g27400-LOC_Os10g27420	#N/A
Chr10	14456954	T	C	9,0	9	2,5	7	C|intergenic_region|MODIFIER|LOC_Os10g27400-LOC_Os10g27420|LOC_Os10g27400-LOC_Os10g27420|intergenic_region|LOC_Os10g27400-LOC_Os10g27420|||n.14456954T>C||||||	LOC_Os10g27400-LOC_Os10g27420	#N/A
Chr10	14456962	G	A	9,0	9	3,5	8	A|intergenic_region|MODIFIER|LOC_Os10g27400-LOC_Os10g27420|LOC_Os10g27400-LOC_Os10g27420|intergenic_region|LOC_Os10g27400-LOC_Os10g27420|||n.14456962G>A||||||	LOC_Os10g27400-LOC_Os10g27420	#N/A
Chr10	14456969	T	G	9,0	9	3,4	7	G|intergenic_region|MODIFIER|LOC_Os10g27400-LOC_Os10g27420|LOC_Os10g27400-LOC_Os10g27420|intergenic_region|LOC_Os10g27400-LOC_Os10g27420|||n.14456969T>G||||||	LOC_Os10g27400-LOC_Os10g27420	#N/A
Chr10	14456976	T	A	8,0	8	3,4	7	A|intergenic_region|MODIFIER|LOC_Os10g27400-LOC_Os10g27420|LOC_Os10g27400-LOC_Os10g27420|intergenic_region|LOC_Os10g27400-LOC_Os10g27420|||n.14456976T>A||||||	LOC_Os10g27400-LOC_Os10g27420	#N/A
Chr10	14456977	G	A	7,0	7	3,4	7	A|intergenic_region|MODIFIER|LOC_Os10g27400-LOC_Os10g27420|LOC_Os10g27400-LOC_Os10g27420|intergenic_region|LOC_Os10g27400-LOC_Os10g27420|||n.14456977G>A||||||	LOC_Os10g27400-LOC_Os10g27420	#N/A
Chr10	14457048	A	C	6,0	6	7,6	13	C|intergenic_region|MODIFIER|LOC_Os10g27400-LOC_Os10g27420|LOC_Os10g27400-LOC_Os10g27420|intergenic_region|LOC_Os10g27400-LOC_Os10g27420|||n.14457048A>C||||||	LOC_Os10g27400-LOC_Os10g27420	#N/A
Chr10	14457057	G	A	6,0	6	12,3	15	A|intergenic_region|MODIFIER|LOC_Os10g27400-LOC_Os10g27420|LOC_Os10g27400-LOC_Os10g27420|intergenic_region|LOC_Os10g27400-LOC_Os10g27420|||n.14457057G>A||||||	LOC_Os10g27400-LOC_Os10g27420	#N/A
Chr10	14457059	A	G	6,0	6	12,3	15	G|intergenic_region|MODIFIER|LOC_Os10g27400-LOC_Os10g27420|LOC_Os10g27400-LOC_Os10g27420|intergenic_region|LOC_Os10g27400-LOC_Os10g27420|||n.14457059A>G||||||	LOC_Os10g27400-LOC_Os10g27420	#N/A
Chr10	14457124	A	G	7,0	7	12,9	21	G|intergenic_region|MODIFIER|LOC_Os10g27400-LOC_Os10g27420|LOC_Os10g27400-LOC_Os10g27420|intergenic_region|LOC_Os10g27400-LOC_Os10g27420|||n.14457124A>G||||||	LOC_Os10g27400-LOC_Os10g27420	#N/A
Chr10	14457162	C	T	9,0	9	11,9	20	T|intergenic_region|MODIFIER|LOC_Os10g27400-LOC_Os10g27420|LOC_Os10g27400-LOC_Os10g27420|intergenic_region|LOC_Os10g27400-LOC_Os10g27420|||n.14457162C>T||||||	LOC_Os10g27400-LOC_Os10g27420	#N/A
Chr10	14457206	AT	A	8,0	8	11,7	18	A|intergenic_region|MODIFIER|LOC_Os10g27400-LOC_Os10g27420|LOC_Os10g27400-LOC_Os10g27420|intergenic_region|LOC_Os10g27400-LOC_Os10g27420|||n.14457207delT||||||	LOC_Os10g27400-LOC_Os10g27420	#N/A
Chr10	14457258	AAC	A	5,0	5	10,4	14	A|intergenic_region|MODIFIER|LOC_Os10g27400-LOC_Os10g27420|LOC_Os10g27400-LOC_Os10g27420|intergenic_region|LOC_Os10g27400-LOC_Os10g27420|||n.14457259_14457260delAC||||||	LOC_Os10g27400-LOC_Os10g27420	#N/A
Chr10	14457266	A	G	5,0	5	10,3	13	G|intergenic_region|MODIFIER|LOC_Os10g27400-LOC_Os10g27420|LOC_Os10g27400-LOC_Os10g27420|intergenic_region|LOC_Os10g27400-LOC_Os10g27420|||n.14457266A>G||||||	LOC_Os10g27400-LOC_Os10g27420	#N/A
Chr10	14457273	C	A	5,0	5	7,7	14	A|intergenic_region|MODIFIER|LOC_Os10g27400-LOC_Os10g27420|LOC_Os10g27400-LOC_Os10g27420|intergenic_region|LOC_Os10g27400-LOC_Os10g27420|||n.14457273C>A||||||	LOC_Os10g27400-LOC_Os10g27420	#N/A
Chr10	14457293	G	A	5,0	5	10,2	12	A|intergenic_region|MODIFIER|LOC_Os10g27400-LOC_Os10g27420|LOC_Os10g27400-LOC_Os10g27420|intergenic_region|LOC_Os10g27400-LOC_Os10g27420|||n.14457293G>A||||||	LOC_Os10g27400-LOC_Os10g27420	#N/A
Chr10	14457298	C	T	5,0	5	10,2	12	T|intergenic_region|MODIFIER|LOC_Os10g27400-LOC_Os10g27420|LOC_Os10g27400-LOC_Os10g27420|intergenic_region|LOC_Os10g27400-LOC_Os10g27420|||n.14457298C>T||||||	LOC_Os10g27400-LOC_Os10g27420	#N/A
Chr10	14457325	A	G	4,0	4	5,5	10	G|intergenic_region|MODIFIER|LOC_Os10g27400-LOC_Os10g27420|LOC_Os10g27400-LOC_Os10g27420|intergenic_region|LOC_Os10g27400-LOC_Os10g27420|||n.14457325A>G||||||	LOC_Os10g27400-LOC_Os10g27420	#N/A
Chr10	14457328	C	G	4,0	4	5,6	11	G|intergenic_region|MODIFIER|LOC_Os10g27400-LOC_Os10g27420|LOC_Os10g27400-LOC_Os10g27420|intergenic_region|LOC_Os10g27400-LOC_Os10g27420|||n.14457328C>G||||||	LOC_Os10g27400-LOC_Os10g27420	#N/A
Chr10	14457368	A	G	6,0	6	4,4	8	G|intergenic_region|MODIFIER|LOC_Os10g27400-LOC_Os10g27420|LOC_Os10g27400-LOC_Os10g27420|intergenic_region|LOC_Os10g27400-LOC_Os10g27420|||n.14457368A>G||||||	LOC_Os10g27400-LOC_Os10g27420	#N/A
Chr10	14457373	T	C	7,0	7	4,4	8	C|intergenic_region|MODIFIER|LOC_Os10g27400-LOC_Os10g27420|LOC_Os10g27400-LOC_Os10g27420|intergenic_region|LOC_Os10g27400-LOC_Os10g27420|||n.14457373T>C||||||	LOC_Os10g27400-LOC_Os10g27420	#N/A
Chr10	14457404	A	G	8,0	8	2,6	8	G|intergenic_region|MODIFIER|LOC_Os10g27400-LOC_Os10g27420|LOC_Os10g27400-LOC_Os10g27420|intergenic_region|LOC_Os10g27400-LOC_Os10g27420|||n.14457404A>G||||||	LOC_Os10g27400-LOC_Os10g27420	#N/A
Chr10	14457405	C	T	8,0	8	2,6	8	T|intergenic_region|MODIFIER|LOC_Os10g27400-LOC_Os10g27420|LOC_Os10g27400-LOC_Os10g27420|intergenic_region|LOC_Os10g27400-LOC_Os10g27420|||n.14457405C>T||||||	LOC_Os10g27400-LOC_Os10g27420	#N/A
Chr10	14458301	G	A	12,0	12	5,10	15	A|downstream_gene_variant|MODIFIER|LOC_Os10g27420|LOC_Os10g27420|transcript|LOC_Os10g27420.1|protein_coding||c.*4331C>T|||||4331|	LOC_Os10g27420	expressed protein
Chr10	14458303	A	G	12,0	12	5,11	16	G|downstream_gene_variant|MODIFIER|LOC_Os10g27420|LOC_Os10g27420|transcript|LOC_Os10g27420.1|protein_coding||c.*4329T>C|||||4329|	LOC_Os10g27420	expressed protein
Chr10	14458312	T	C	13,0	13	6,10	16	C|downstream_gene_variant|MODIFIER|LOC_Os10g27420|LOC_Os10g27420|transcript|LOC_Os10g27420.1|protein_coding||c.*4320A>G|||||4320|	LOC_Os10g27420	expressed protein
Chr10	14458358	G	A	15,0	15	6,13	19	A|downstream_gene_variant|MODIFIER|LOC_Os10g27420|LOC_Os10g27420|transcript|LOC_Os10g27420.1|protein_coding||c.*4274C>T|||||4274|	LOC_Os10g27420	expressed protein
Chr10	14458485	T	C	9,0	9	2,8	10	C|downstream_gene_variant|MODIFIER|LOC_Os10g27420|LOC_Os10g27420|transcript|LOC_Os10g27420.1|protein_coding||c.*4147A>G|||||4147|	LOC_Os10g27420	expressed protein
Chr10	14458528	A	G	12,0	12	4,9	13	G|downstream_gene_variant|MODIFIER|LOC_Os10g27420|LOC_Os10g27420|transcript|LOC_Os10g27420.1|protein_coding||c.*4104T>C|||||4104|	LOC_Os10g27420	expressed protein
Chr10	14458590	A	G	12,0	12	4,8	12	G|downstream_gene_variant|MODIFIER|LOC_Os10g27420|LOC_Os10g27420|transcript|LOC_Os10g27420.1|protein_coding||c.*4042T>C|||||4042|	LOC_Os10g27420	expressed protein
Chr10	14458639	C	T	10,0	10	3,6	9	T|downstream_gene_variant|MODIFIER|LOC_Os10g27420|LOC_Os10g27420|transcript|LOC_Os10g27420.1|protein_coding||c.*3993G>A|||||3993|	LOC_Os10g27420	expressed protein
Chr10	14458653	C	T	9,0	9	5,5	10	T|downstream_gene_variant|MODIFIER|LOC_Os10g27420|LOC_Os10g27420|transcript|LOC_Os10g27420.1|protein_coding||c.*3979G>A|||||3979|	LOC_Os10g27420	expressed protein
Chr10	14458654	T	C	9,0	9	5,5	10	C|downstream_gene_variant|MODIFIER|LOC_Os10g27420|LOC_Os10g27420|transcript|LOC_Os10g27420.1|protein_coding||c.*3978A>G|||||3978|	LOC_Os10g27420	expressed protein
Chr10	14458676	G	A	8,0	8	6,6	12	A|downstream_gene_variant|MODIFIER|LOC_Os10g27420|LOC_Os10g27420|transcript|LOC_Os10g27420.1|protein_coding||c.*3956C>T|||||3956|	LOC_Os10g27420	expressed protein
Chr10	14458921	G	A	8,0	8	4,7	11	A|downstream_gene_variant|MODIFIER|LOC_Os10g27420|LOC_Os10g27420|transcript|LOC_Os10g27420.1|protein_coding||c.*3711C>T|||||3711|	LOC_Os10g27420	expressed protein
Chr10	14458962	G	C	9,0	9	3,5	8	C|downstream_gene_variant|MODIFIER|LOC_Os10g27420|LOC_Os10g27420|transcript|LOC_Os10g27420.1|protein_coding||c.*3670C>G|||||3670|	LOC_Os10g27420	expressed protein
Chr10	14458984	T	C	8,0	8	5,5	10	C|downstream_gene_variant|MODIFIER|LOC_Os10g27420|LOC_Os10g27420|transcript|LOC_Os10g27420.1|protein_coding||c.*3648A>G|||||3648|	LOC_Os10g27420	expressed protein
Chr10	14459004	C	T	8,0	8	5,5	10	T|downstream_gene_variant|MODIFIER|LOC_Os10g27420|LOC_Os10g27420|transcript|LOC_Os10g27420.1|protein_coding||c.*3628G>A|||||3628|	LOC_Os10g27420	expressed protein
Chr10	14459010	C	T	8,0	8	5,5	10	T|downstream_gene_variant|MODIFIER|LOC_Os10g27420|LOC_Os10g27420|transcript|LOC_Os10g27420.1|protein_coding||c.*3622G>A|||||3622|	LOC_Os10g27420	expressed protein
Chr10	14459013	C	T	7,0	7	5,6	11	T|downstream_gene_variant|MODIFIER|LOC_Os10g27420|LOC_Os10g27420|transcript|LOC_Os10g27420.1|protein_coding||c.*3619G>A|||||3619|	LOC_Os10g27420	expressed protein
Chr10	14459109	A	G	10,0	10	7,8	15	G|downstream_gene_variant|MODIFIER|LOC_Os10g27420|LOC_Os10g27420|transcript|LOC_Os10g27420.1|protein_coding||c.*3523T>C|||||3523|	LOC_Os10g27420	expressed protein
Chr10	14459632	C	A	12,0	12	5,4	9	A|downstream_gene_variant|MODIFIER|LOC_Os10g27420|LOC_Os10g27420|transcript|LOC_Os10g27420.1|protein_coding||c.*3000G>T|||||3000|	LOC_Os10g27420	expressed protein
Chr10	14459650	T	C	13,0	13	5,5	10	C|downstream_gene_variant|MODIFIER|LOC_Os10g27420|LOC_Os10g27420|transcript|LOC_Os10g27420.1|protein_coding||c.*2982A>G|||||2982|	LOC_Os10g27420	expressed protein
Chr10	14459652	G	A	13,0	13	5,5	10	A|downstream_gene_variant|MODIFIER|LOC_Os10g27420|LOC_Os10g27420|transcript|LOC_Os10g27420.1|protein_coding||c.*2980C>T|||||2980|	LOC_Os10g27420	expressed protein
Chr10	14459759	G	C	13,0	13	4,6	10	C|downstream_gene_variant|MODIFIER|LOC_Os10g27420|LOC_Os10g27420|transcript|LOC_Os10g27420.1|protein_coding||c.*2873C>G|||||2873|	LOC_Os10g27420	expressed protein
Chr10	14459810	T	C	11,0	11	6,7	13	C|downstream_gene_variant|MODIFIER|LOC_Os10g27420|LOC_Os10g27420|transcript|LOC_Os10g27420.1|protein_coding||c.*2822A>G|||||2822|	LOC_Os10g27420	expressed protein
Chr10	14459880	G	A	18,0	18	6,5	11	A|downstream_gene_variant|MODIFIER|LOC_Os10g27420|LOC_Os10g27420|transcript|LOC_Os10g27420.1|protein_coding||c.*2752C>T|||||2752|	LOC_Os10g27420	expressed protein
Chr10	14459894	C	T	16,0	16	4,6	10	T|downstream_gene_variant|MODIFIER|LOC_Os10g27420|LOC_Os10g27420|transcript|LOC_Os10g27420.1|protein_coding||c.*2738G>A|||||2738|	LOC_Os10g27420	expressed protein
Chr10	14459951	T	C	15,0	15	5,4	9	C|downstream_gene_variant|MODIFIER|LOC_Os10g27420|LOC_Os10g27420|transcript|LOC_Os10g27420.1|protein_coding||c.*2681A>G|||||2681|	LOC_Os10g27420	expressed protein
Chr10	14460263	C	T	4,0	4	2,5	7	T|downstream_gene_variant|MODIFIER|LOC_Os10g27420|LOC_Os10g27420|transcript|LOC_Os10g27420.1|protein_coding||c.*2369G>A|||||2369|	LOC_Os10g27420	expressed protein
Chr10	14460337	T	G	9,0	9	3,7	10	G|downstream_gene_variant|MODIFIER|LOC_Os10g27420|LOC_Os10g27420|transcript|LOC_Os10g27420.1|protein_coding||c.*2295A>C|||||2295|	LOC_Os10g27420	expressed protein
Chr10	14460531	C	T	5,0	5	3,6	9	T|downstream_gene_variant|MODIFIER|LOC_Os10g27420|LOC_Os10g27420|transcript|LOC_Os10g27420.1|protein_coding||c.*2101G>A|||||2101|	LOC_Os10g27420	expressed protein
Chr10	14460558	G	A	6,0	6	4,6	10	A|downstream_gene_variant|MODIFIER|LOC_Os10g27420|LOC_Os10g27420|transcript|LOC_Os10g27420.1|protein_coding||c.*2074C>T|||||2074|	LOC_Os10g27420	expressed protein
Chr10	14460644	G	T	8,0	8	8,8	16	T|downstream_gene_variant|MODIFIER|LOC_Os10g27420|LOC_Os10g27420|transcript|LOC_Os10g27420.1|protein_coding||c.*1988C>A|||||1988|	LOC_Os10g27420	expressed protein
Chr10	14460667	C	A	9,0	9	7,7	14	A|downstream_gene_variant|MODIFIER|LOC_Os10g27420|LOC_Os10g27420|transcript|LOC_Os10g27420.1|protein_coding||c.*1965G>T|||||1965|	LOC_Os10g27420	expressed protein
Chr10	14461035	TA	T	17,0	17	8,6	14	T|downstream_gene_variant|MODIFIER|LOC_Os10g27420|LOC_Os10g27420|transcript|LOC_Os10g27420.1|protein_coding||c.*1596delT|||||1596|	LOC_Os10g27420	expressed protein
Chr10	14461282	G	C	7,0	7	9,9	18	C|downstream_gene_variant|MODIFIER|LOC_Os10g27420|LOC_Os10g27420|transcript|LOC_Os10g27420.1|protein_coding||c.*1350C>G|||||1350|	LOC_Os10g27420	expressed protein
Chr10	14461302	C	T	6,0	6	7,8	15	T|downstream_gene_variant|MODIFIER|LOC_Os10g27420|LOC_Os10g27420|transcript|LOC_Os10g27420.1|protein_coding||c.*1330G>A|||||1330|	LOC_Os10g27420	expressed protein
Chr10	14461328	A	G	6,0	6	6,9	15	G|downstream_gene_variant|MODIFIER|LOC_Os10g27420|LOC_Os10g27420|transcript|LOC_Os10g27420.1|protein_coding||c.*1304T>C|||||1304|	LOC_Os10g27420	expressed protein
Chr10	14461602	T	C	6,0	6	2,7	9	C|downstream_gene_variant|MODIFIER|LOC_Os10g27420|LOC_Os10g27420|transcript|LOC_Os10g27420.1|protein_coding||c.*1030A>G|||||1030|	LOC_Os10g27420	expressed protein
Chr10	14461610	C	T	5,0	5	3,6	9	T|downstream_gene_variant|MODIFIER|LOC_Os10g27420|LOC_Os10g27420|transcript|LOC_Os10g27420.1|protein_coding||c.*1022G>A|||||1022|	LOC_Os10g27420	expressed protein
Chr10	14461880	C	A	9,0	9	6,14	20	A|downstream_gene_variant|MODIFIER|LOC_Os10g27420|LOC_Os10g27420|transcript|LOC_Os10g27420.1|protein_coding||c.*752G>T|||||752|	LOC_Os10g27420	expressed protein
Chr10	14462077	AGAAACCGATTCAGGCC	A	11,0	11	7,14	21	A|downstream_gene_variant|MODIFIER|LOC_Os10g27420|LOC_Os10g27420|transcript|LOC_Os10g27420.1|protein_coding||c.*539_*554delGGCCTGAATCGGTTTC|||||554|	LOC_Os10g27420	expressed protein
Chr10	14462155	A	G	12,0	12	6,13	19	G|downstream_gene_variant|MODIFIER|LOC_Os10g27420|LOC_Os10g27420|transcript|LOC_Os10g27420.1|protein_coding||c.*477T>C|||||477|	LOC_Os10g27420	expressed protein
Chr10	14462434	G	A	12,0	12	3,16	19	A|downstream_gene_variant|MODIFIER|LOC_Os10g27420|LOC_Os10g27420|transcript|LOC_Os10g27420.1|protein_coding||c.*198C>T|||||198|	LOC_Os10g27420	expressed protein
Chr10	14462513	T	C	13,0	13	2,8	10	C|downstream_gene_variant|MODIFIER|LOC_Os10g27420|LOC_Os10g27420|transcript|LOC_Os10g27420.1|protein_coding||c.*119A>G|||||119|	LOC_Os10g27420	expressed protein
Chr10	14462566	T	C	10,1	11	10,3	13	C|downstream_gene_variant|MODIFIER|LOC_Os10g27420|LOC_Os10g27420|transcript|LOC_Os10g27420.1|protein_coding||c.*66A>G|||||66|	LOC_Os10g27420	expressed protein
Chr10	14462580	T	C	10,1	11	11,3	14	C|downstream_gene_variant|MODIFIER|LOC_Os10g27420|LOC_Os10g27420|transcript|LOC_Os10g27420.1|protein_coding||c.*52A>G|||||52|	LOC_Os10g27420	expressed protein
Chr10	14462624	T	C	9,0	9	6,11	17	C|downstream_gene_variant|MODIFIER|LOC_Os10g27420|LOC_Os10g27420|transcript|LOC_Os10g27420.1|protein_coding||c.*8A>G|||||8|	LOC_Os10g27420	expressed protein
Chr10	14462638	T	C	6,1	7	16,2	18	C|synonymous_variant|LOW|LOC_Os10g27420|LOC_Os10g27420|transcript|LOC_Os10g27420.1|protein_coding|2|2|c.771A>G|p.Thr257Thr|771|777|771|777|257|258||	LOC_Os10g27420	expressed protein
Chr10	14462646	G	T	6,1	7	16,2	18	T|missense_variant|MODERATE|LOC_Os10g27420|LOC_Os10g27420|transcript|LOC_Os10g27420.1|protein_coding|2|2|c.763C>A|p.Leu255Met|763|777|763|777|255|258||	LOC_Os10g27420	expressed protein
Chr10	14462663	C	T	6,0	6	5,10	15	T|stop_gained|HIGH|LOC_Os10g27420|LOC_Os10g27420|transcript|LOC_Os10g27420.1|protein_coding|2|2|c.746G>A|p.Trp249*|746|777|746|777|249|258||	LOC_Os10g27420	expressed protein
Chr10	14462672	C	T	9,0	9	6,11	17	T|stop_gained|HIGH|LOC_Os10g27420|LOC_Os10g27420|transcript|LOC_Os10g27420.1|protein_coding|2|2|c.737G>A|p.Trp246*|737|777|737|777|246|258||	LOC_Os10g27420	expressed protein
Chr10	14462706	G	A	7,0	7	13,2	15	A|missense_variant|MODERATE|LOC_Os10g27420|LOC_Os10g27420|transcript|LOC_Os10g27420.1|protein_coding|2|2|c.703C>T|p.Leu235Phe|703|777|703|777|235|258||	LOC_Os10g27420	expressed protein
Chr10	14462715	T	G	6,1	7	12,2	14	G|missense_variant|MODERATE|LOC_Os10g27420|LOC_Os10g27420|transcript|LOC_Os10g27420.1|protein_coding|2|2|c.694A>C|p.Thr232Pro|694|777|694|777|232|258||	LOC_Os10g27420	expressed protein
Chr10	14462717	A	G	6,1	7	12,3	15	G|missense_variant|MODERATE|LOC_Os10g27420|LOC_Os10g27420|transcript|LOC_Os10g27420.1|protein_coding|2|2|c.692T>C|p.Val231Ala|692|777|692|777|231|258||	LOC_Os10g27420	expressed protein
Chr10	14462719	C	T	6,1	7	12,3	15	T|synonymous_variant|LOW|LOC_Os10g27420|LOC_Os10g27420|transcript|LOC_Os10g27420.1|protein_coding|2|2|c.690G>A|p.Gln230Gln|690|777|690|777|230|258||	LOC_Os10g27420	expressed protein
Chr10	14462729	T	C	7,2	9	10,3	13	C|missense_variant|MODERATE|LOC_Os10g27420|LOC_Os10g27420|transcript|LOC_Os10g27420.1|protein_coding|2|2|c.680A>G|p.His227Arg|680|777|680|777|227|258||	LOC_Os10g27420	expressed protein
Chr10	14462733	A	G	7,2	9	9,3	12	G|missense_variant|MODERATE|LOC_Os10g27420|LOC_Os10g27420|transcript|LOC_Os10g27420.1|protein_coding|2|2|c.676T>C|p.Cys226Arg|676|777|676|777|226|258||	LOC_Os10g27420	expressed protein
Chr10	14462735	C	T	7,2	9	9,3	12	T|missense_variant|MODERATE|LOC_Os10g27420|LOC_Os10g27420|transcript|LOC_Os10g27420.1|protein_coding|2|2|c.674G>A|p.Arg225His|674|777|674|777|225|258||	LOC_Os10g27420	expressed protein
Chr10	14462887	G	A	7,0	7	3,7	10	A|missense_variant|MODERATE|LOC_Os10g27420|LOC_Os10g27420|transcript|LOC_Os10g27420.1|protein_coding|1|2|c.557C>T|p.Ala186Val|557|777|557|777|186|258||	LOC_Os10g27420	expressed protein
Chr10	14462967	T	C	5,0	5	0,5	5	C|synonymous_variant|LOW|LOC_Os10g27420|LOC_Os10g27420|transcript|LOC_Os10g27420.1|protein_coding|1|2|c.477A>G|p.Ser159Ser|477|777|477|777|159|258||	LOC_Os10g27420	expressed protein
Chr10	14462985	T	C	5,0	5	0,5	5	C|synonymous_variant|LOW|LOC_Os10g27420|LOC_Os10g27420|transcript|LOC_Os10g27420.1|protein_coding|1|2|c.459A>G|p.Pro153Pro|459|777|459|777|153|258||	LOC_Os10g27420	expressed protein
Chr10	14463033	G	T	5,0	5	1,3	4	T|synonymous_variant|LOW|LOC_Os10g27420|LOC_Os10g27420|transcript|LOC_Os10g27420.1|protein_coding|1|2|c.411C>A|p.Val137Val|411|777|411|777|137|258||	LOC_Os10g27420	expressed protein
Chr10	14463036	T	A	5,0	5	1,3	4	A|synonymous_variant|LOW|LOC_Os10g27420|LOC_Os10g27420|transcript|LOC_Os10g27420.1|protein_coding|1|2|c.408A>T|p.Leu136Leu|408|777|408|777|136|258||	LOC_Os10g27420	expressed protein
Chr10	14463051	C	T	4,0	4	1,3	4	T|synonymous_variant|LOW|LOC_Os10g27420|LOC_Os10g27420|transcript|LOC_Os10g27420.1|protein_coding|1|2|c.393G>A|p.Thr131Thr|393|777|393|777|131|258||	LOC_Os10g27420	expressed protein
Chr10	14463116	G	A	3,0	3	1,2	3	A|missense_variant|MODERATE|LOC_Os10g27420|LOC_Os10g27420|transcript|LOC_Os10g27420.1|protein_coding|1|2|c.328C>T|p.Arg110Trp|328|777|328|777|110|258||	LOC_Os10g27420	expressed protein
Chr10	14463124	C	T	3,0	3	1,2	3	T|missense_variant|MODERATE|LOC_Os10g27420|LOC_Os10g27420|transcript|LOC_Os10g27420.1|protein_coding|1|2|c.320G>A|p.Ser107Asn|320|777|320|777|107|258||	LOC_Os10g27420	expressed protein
Chr10	14463127	T	C	2,0	2	1,2	3	C|missense_variant|MODERATE|LOC_Os10g27420|LOC_Os10g27420|transcript|LOC_Os10g27420.1|protein_coding|1|2|c.317A>G|p.Asp106Gly|317|777|317|777|106|258||	LOC_Os10g27420	expressed protein
Chr10	14463134	C	T	2,0	2	1,2	3	T|missense_variant|MODERATE|LOC_Os10g27420|LOC_Os10g27420|transcript|LOC_Os10g27420.1|protein_coding|1|2|c.310G>A|p.Val104Ile|310|777|310|777|104|258||	LOC_Os10g27420	expressed protein
Chr10	14463155	A	C	NA	NA	1,2	3	C|missense_variant|MODERATE|LOC_Os10g27420|LOC_Os10g27420|transcript|LOC_Os10g27420.1|protein_coding|1|2|c.289T>G|p.Cys97Gly|289|777|289|777|97|258||	LOC_Os10g27420	expressed protein
Chr10	14463361	GGA	G	2,0	2	0,2	2	G|frameshift_variant|HIGH|LOC_Os10g27420|LOC_Os10g27420|transcript|LOC_Os10g27420.1|protein_coding|1|2|c.81_82delTC|p.Pro28fs|82|777|81|777|27|258||;LOF=(LOC_Os10g27420|LOC_Os10g27420|1|1.00)	LOC_Os10g27420	expressed protein
Chr10	14463442	A	G	4,0	4	0,7	7	G|start_lost|HIGH|LOC_Os10g27420|LOC_Os10g27420|transcript|LOC_Os10g27420.1|protein_coding|1|2|c.2T>C|p.Met1?|2|777|2|777|1|258||;LOF=(LOC_Os10g27420|LOC_Os10g27420|1|1.00)	LOC_Os10g27420	expressed protein
Chr10	14463470	G	A	4,0	4	1,9	10	A|upstream_gene_variant|MODIFIER|LOC_Os10g27420|LOC_Os10g27420|transcript|LOC_Os10g27420.1|protein_coding||c.-27C>T|||||27|	LOC_Os10g27420	expressed protein
Chr10	14463496	G	A	3,0	3	3,8	11	A|upstream_gene_variant|MODIFIER|LOC_Os10g27420|LOC_Os10g27420|transcript|LOC_Os10g27420.1|protein_coding||c.-53C>T|||||53|	LOC_Os10g27420	expressed protein
Chr10	14463631	A	T	12,0	12	1,6	7	T|upstream_gene_variant|MODIFIER|LOC_Os10g27420|LOC_Os10g27420|transcript|LOC_Os10g27420.1|protein_coding||c.-188T>A|||||188|	LOC_Os10g27420	expressed protein
Chr10	14463701	C	T	14,0	14	2,9	11	T|upstream_gene_variant|MODIFIER|LOC_Os10g27420|LOC_Os10g27420|transcript|LOC_Os10g27420.1|protein_coding||c.-258G>A|||||258|	LOC_Os10g27420	expressed protein
Chr10	14463800	G	GA	15,0	15	3,10	13	GA|upstream_gene_variant|MODIFIER|LOC_Os10g27420|LOC_Os10g27420|transcript|LOC_Os10g27420.1|protein_coding||c.-358_-357insT|||||358|	LOC_Os10g27420	expressed protein
Chr10	14463827	T	C	11,0	11	3,9	12	C|upstream_gene_variant|MODIFIER|LOC_Os10g27420|LOC_Os10g27420|transcript|LOC_Os10g27420.1|protein_coding||c.-384A>G|||||384|	LOC_Os10g27420	expressed protein
Chr10	14464041	T	G	8,0	8	6,8	14	G|upstream_gene_variant|MODIFIER|LOC_Os10g27420|LOC_Os10g27420|transcript|LOC_Os10g27420.1|protein_coding||c.-598A>C|||||598|	LOC_Os10g27420	expressed protein
Chr10	14464544	C	A	10,0	10	7,10	17	A|upstream_gene_variant|MODIFIER|LOC_Os10g27420|LOC_Os10g27420|transcript|LOC_Os10g27420.1|protein_coding||c.-1101G>T|||||1101|	LOC_Os10g27420	expressed protein
Chr10	14464619	T	A	11,3	14	16,4	20	A|upstream_gene_variant|MODIFIER|LOC_Os10g27420|LOC_Os10g27420|transcript|LOC_Os10g27420.1|protein_coding||c.-1176A>T|||||1176|	LOC_Os10g27420	expressed protein
Chr10	14464628	G	A	11,3	14	16,4	20	A|upstream_gene_variant|MODIFIER|LOC_Os10g27420|LOC_Os10g27420|transcript|LOC_Os10g27420.1|protein_coding||c.-1185C>T|||||1185|	LOC_Os10g27420	expressed protein
Chr10	14464644	G	T	12,3	15	14,4	18	T|upstream_gene_variant|MODIFIER|LOC_Os10g27420|LOC_Os10g27420|transcript|LOC_Os10g27420.1|protein_coding||c.-1201C>A|||||1201|	LOC_Os10g27420	expressed protein
Chr10	14464648	G	A	11,3	14	14,4	18	A|upstream_gene_variant|MODIFIER|LOC_Os10g27420|LOC_Os10g27420|transcript|LOC_Os10g27420.1|protein_coding||c.-1205C>T|||||1205|	LOC_Os10g27420	expressed protein
Chr10	14464653	G	C	11,3	14	15,4	19	C|upstream_gene_variant|MODIFIER|LOC_Os10g27420|LOC_Os10g27420|transcript|LOC_Os10g27420.1|protein_coding||c.-1210C>G|||||1210|	LOC_Os10g27420	expressed protein
Chr10	14464697	G	A	11,1	12	13,2	15	A|upstream_gene_variant|MODIFIER|LOC_Os10g27420|LOC_Os10g27420|transcript|LOC_Os10g27420.1|protein_coding||c.-1254C>T|||||1254|	LOC_Os10g27420	expressed protein
Chr10	14464713	G	A	11,0	11	7,10	17	A|upstream_gene_variant|MODIFIER|LOC_Os10g27420|LOC_Os10g27420|transcript|LOC_Os10g27420.1|protein_coding||c.-1270C>T|||||1270|	LOC_Os10g27420	expressed protein
Chr10	14464718	G	A	9,1	10	16,2	18	A|upstream_gene_variant|MODIFIER|LOC_Os10g27420|LOC_Os10g27420|transcript|LOC_Os10g27420.1|protein_coding||c.-1275C>T|||||1275|	LOC_Os10g27420	expressed protein
Chr10	14464730	G	T	9,2	11	15,1	16	T|upstream_gene_variant|MODIFIER|LOC_Os10g27420|LOC_Os10g27420|transcript|LOC_Os10g27420.1|protein_coding||c.-1287C>A|||||1287|	LOC_Os10g27420	expressed protein
Chr10	14464732	A	G	10,2	12	15,1	16	G|upstream_gene_variant|MODIFIER|LOC_Os10g27420|LOC_Os10g27420|transcript|LOC_Os10g27420.1|protein_coding||c.-1289T>C|||||1289|	LOC_Os10g27420	expressed protein
Chr10	14464747	A	G	12,2	14	8,2	10	G|upstream_gene_variant|MODIFIER|LOC_Os10g27420|LOC_Os10g27420|transcript|LOC_Os10g27420.1|protein_coding||c.-1304T>C|||||1304|	LOC_Os10g27420	expressed protein
Chr10	14464752	A	G	12,3	15	8,2	10	G|upstream_gene_variant|MODIFIER|LOC_Os10g27420|LOC_Os10g27420|transcript|LOC_Os10g27420.1|protein_coding||c.-1309T>C|||||1309|	LOC_Os10g27420	expressed protein
Chr10	14464765	AG	A	12,4	16	7,3	10	A|upstream_gene_variant|MODIFIER|LOC_Os10g27420|LOC_Os10g27420|transcript|LOC_Os10g27420.1|protein_coding||c.-1323delC|||||1323|	LOC_Os10g27420	expressed protein
Chr10	14464767	T	A	12,4	16	7,4	11	A|upstream_gene_variant|MODIFIER|LOC_Os10g27420|LOC_Os10g27420|transcript|LOC_Os10g27420.1|protein_coding||c.-1324A>T|||||1324|	LOC_Os10g27420	expressed protein
Chr10	14464790	C	T	12,4	16	11,4	15	T|upstream_gene_variant|MODIFIER|LOC_Os10g27420|LOC_Os10g27420|transcript|LOC_Os10g27420.1|protein_coding||c.-1347G>A|||||1347|	LOC_Os10g27420	expressed protein
Chr10	14464794	C	T	16,0	16	10,5	15	T|upstream_gene_variant|MODIFIER|LOC_Os10g27420|LOC_Os10g27420|transcript|LOC_Os10g27420.1|protein_coding||c.-1351G>A|||||1351|	LOC_Os10g27420	expressed protein
Chr10	14464817	C	T	12,3	15	11,4	15	T|upstream_gene_variant|MODIFIER|LOC_Os10g27420|LOC_Os10g27420|transcript|LOC_Os10g27420.1|protein_coding||c.-1374G>A|||||1374|	LOC_Os10g27420	expressed protein
Chr10	14464820	A	G	11,3	14	11,4	15	G|upstream_gene_variant|MODIFIER|LOC_Os10g27420|LOC_Os10g27420|transcript|LOC_Os10g27420.1|protein_coding||c.-1377T>C|||||1377|	LOC_Os10g27420	expressed protein
Chr10	14464825	C	T	10,3	13	4,11	15	T|upstream_gene_variant|MODIFIER|LOC_Os10g27420|LOC_Os10g27420|transcript|LOC_Os10g27420.1|protein_coding||c.-1382G>A|||||1382|	LOC_Os10g27420	expressed protein
Chr10	14464884	T	C	16,2	18	14,4	18	C|upstream_gene_variant|MODIFIER|LOC_Os10g27420|LOC_Os10g27420|transcript|LOC_Os10g27420.1|protein_coding||c.-1441A>G|||||1441|	LOC_Os10g27420	expressed protein
Chr10	14464892	C	T	16,2	18	14,3	17	T|upstream_gene_variant|MODIFIER|LOC_Os10g27420|LOC_Os10g27420|transcript|LOC_Os10g27420.1|protein_coding||c.-1449G>A|||||1449|	LOC_Os10g27420	expressed protein
Chr10	14464893	G	A	16,2	18	14,3	17	A|upstream_gene_variant|MODIFIER|LOC_Os10g27420|LOC_Os10g27420|transcript|LOC_Os10g27420.1|protein_coding||c.-1450C>T|||||1450|	LOC_Os10g27420	expressed protein
Chr10	14464899	A	C	15,1	16	14,3	17	C|upstream_gene_variant|MODIFIER|LOC_Os10g27420|LOC_Os10g27420|transcript|LOC_Os10g27420.1|protein_coding||c.-1456T>G|||||1456|	LOC_Os10g27420	expressed protein
Chr10	14464900	C	A	15,1	16	14,3	17	A|upstream_gene_variant|MODIFIER|LOC_Os10g27420|LOC_Os10g27420|transcript|LOC_Os10g27420.1|protein_coding||c.-1457G>T|||||1457|	LOC_Os10g27420	expressed protein
Chr10	14464908	G	A	17,0	17	11,6	17	A|upstream_gene_variant|MODIFIER|LOC_Os10g27420|LOC_Os10g27420|transcript|LOC_Os10g27420.1|protein_coding||c.-1465C>T|||||1465|	LOC_Os10g27420	expressed protein
Chr10	14464984	A	G	16,0	16	8,10	18	G|upstream_gene_variant|MODIFIER|LOC_Os10g27420|LOC_Os10g27420|transcript|LOC_Os10g27420.1|protein_coding||c.-1541T>C|||||1541|	LOC_Os10g27420	expressed protein
Chr10	14465060	G	A	14,0	14	6,11	17	A|upstream_gene_variant|MODIFIER|LOC_Os10g27420|LOC_Os10g27420|transcript|LOC_Os10g27420.1|protein_coding||c.-1617C>T|||||1617|	LOC_Os10g27420	expressed protein
Chr10	14465362	T	C	12,0	12	4,6	10	C|upstream_gene_variant|MODIFIER|LOC_Os10g27420|LOC_Os10g27420|transcript|LOC_Os10g27420.1|protein_coding||c.-1919A>G|||||1919|	LOC_Os10g27420	expressed protein
Chr10	14465404	G	A	12,0	12	2,4	6	A|upstream_gene_variant|MODIFIER|LOC_Os10g27420|LOC_Os10g27420|transcript|LOC_Os10g27420.1|protein_coding||c.-1961C>T|||||1961|	LOC_Os10g27420	expressed protein
Chr10	14465411	T	G	12,0	12	3,4	7	G|upstream_gene_variant|MODIFIER|LOC_Os10g27420|LOC_Os10g27420|transcript|LOC_Os10g27420.1|protein_coding||c.-1968A>C|||||1968|	LOC_Os10g27420	expressed protein
Chr10	14465492	A	C	10,0	10	2,2	4	C|upstream_gene_variant|MODIFIER|LOC_Os10g27420|LOC_Os10g27420|transcript|LOC_Os10g27420.1|protein_coding||c.-2049T>G|||||2049|	LOC_Os10g27420	expressed protein
Chr10	14465598	A	G	10,0	10	1,6	7	G|upstream_gene_variant|MODIFIER|LOC_Os10g27420|LOC_Os10g27420|transcript|LOC_Os10g27420.1|protein_coding||c.-2155T>C|||||2155|	LOC_Os10g27420	expressed protein
Chr10	14465600	T	C	12,0	12	1,6	7	C|upstream_gene_variant|MODIFIER|LOC_Os10g27420|LOC_Os10g27420|transcript|LOC_Os10g27420.1|protein_coding||c.-2157A>G|||||2157|	LOC_Os10g27420	expressed protein
Chr10	14465627	A	G	10,0	10	1,7	8	G|upstream_gene_variant|MODIFIER|LOC_Os10g27420|LOC_Os10g27420|transcript|LOC_Os10g27420.1|protein_coding||c.-2184T>C|||||2184|	LOC_Os10g27420	expressed protein
Chr10	14465659	G	A	12,0	12	1,7	8	A|upstream_gene_variant|MODIFIER|LOC_Os10g27420|LOC_Os10g27420|transcript|LOC_Os10g27420.1|protein_coding||c.-2216C>T|||||2216|	LOC_Os10g27420	expressed protein
Chr10	14465665	A	G	12,0	12	1,7	8	G|upstream_gene_variant|MODIFIER|LOC_Os10g27420|LOC_Os10g27420|transcript|LOC_Os10g27420.1|protein_coding||c.-2222T>C|||||2222|	LOC_Os10g27420	expressed protein
Chr10	14465767	C	T	8,0	8	3,5	8	T|upstream_gene_variant|MODIFIER|LOC_Os10g27420|LOC_Os10g27420|transcript|LOC_Os10g27420.1|protein_coding||c.-2324G>A|||||2324|	LOC_Os10g27420	expressed protein
Chr10	14465794	G	A	8,0	8	3,6	9	A|upstream_gene_variant|MODIFIER|LOC_Os10g27420|LOC_Os10g27420|transcript|LOC_Os10g27420.1|protein_coding||c.-2351C>T|||||2351|	LOC_Os10g27420	expressed protein
Chr10	14465810	A	G	7,0	7	4,8	12	G|upstream_gene_variant|MODIFIER|LOC_Os10g27420|LOC_Os10g27420|transcript|LOC_Os10g27420.1|protein_coding||c.-2367T>C|||||2367|	LOC_Os10g27420	expressed protein
Chr10	14465819	A	G	8,0	8	6,9	15	G|upstream_gene_variant|MODIFIER|LOC_Os10g27420|LOC_Os10g27420|transcript|LOC_Os10g27420.1|protein_coding||c.-2376T>C|||||2376|	LOC_Os10g27420	expressed protein
Chr10	14465844	C	T	11,0	11	6,10	16	T|upstream_gene_variant|MODIFIER|LOC_Os10g27420|LOC_Os10g27420|transcript|LOC_Os10g27420.1|protein_coding||c.-2401G>A|||||2401|	LOC_Os10g27420	expressed protein
Chr10	14466049	T	C	9,0	9	7,10	17	C|upstream_gene_variant|MODIFIER|LOC_Os10g27420|LOC_Os10g27420|transcript|LOC_Os10g27420.1|protein_coding||c.-2606A>G|||||2606|	LOC_Os10g27420	expressed protein
Chr10	14466367	A	G	5,0	5	7,5	12	G|upstream_gene_variant|MODIFIER|LOC_Os10g27420|LOC_Os10g27420|transcript|LOC_Os10g27420.1|protein_coding||c.-2924T>C|||||2924|	LOC_Os10g27420	expressed protein
Chr10	14466454	G	A	7,0	7	3,5	8	A|upstream_gene_variant|MODIFIER|LOC_Os10g27420|LOC_Os10g27420|transcript|LOC_Os10g27420.1|protein_coding||c.-3011C>T|||||3011|	LOC_Os10g27420	expressed protein
Chr10	14466482	T	A	12,0	12	4,6	10	A|upstream_gene_variant|MODIFIER|LOC_Os10g27420|LOC_Os10g27420|transcript|LOC_Os10g27420.1|protein_coding||c.-3039A>T|||||3039|	LOC_Os10g27420	expressed protein
Chr10	14466489	A	G	12,0	12	4,7	11	G|upstream_gene_variant|MODIFIER|LOC_Os10g27420|LOC_Os10g27420|transcript|LOC_Os10g27420.1|protein_coding||c.-3046T>C|||||3046|	LOC_Os10g27420	expressed protein
Chr10	14466533	G	A	14,0	14	3,10	13	A|upstream_gene_variant|MODIFIER|LOC_Os10g27420|LOC_Os10g27420|transcript|LOC_Os10g27420.1|protein_coding||c.-3090C>T|||||3090|	LOC_Os10g27420	expressed protein
Chr10	14466538	C	T	14,0	14	4,11	15	T|upstream_gene_variant|MODIFIER|LOC_Os10g27420|LOC_Os10g27420|transcript|LOC_Os10g27420.1|protein_coding||c.-3095G>A|||||3095|	LOC_Os10g27420	expressed protein
Chr10	14466561	ACC	A	14,0	14	5,14	19	A|upstream_gene_variant|MODIFIER|LOC_Os10g27420|LOC_Os10g27420|transcript|LOC_Os10g27420.1|protein_coding||c.-3120_-3119delGG|||||3119|	LOC_Os10g27420	expressed protein
Chr10	14466572	G	A	15,0	15	5,13	18	A|upstream_gene_variant|MODIFIER|LOC_Os10g27420|LOC_Os10g27420|transcript|LOC_Os10g27420.1|protein_coding||c.-3129C>T|||||3129|	LOC_Os10g27420	expressed protein
Chr10	14466669	T	C	5,0	5	4,12	16	C|upstream_gene_variant|MODIFIER|LOC_Os10g27420|LOC_Os10g27420|transcript|LOC_Os10g27420.1|protein_coding||c.-3226A>G|||||3226|	LOC_Os10g27420	expressed protein
Chr10	14466672	T	C	5,0	5	4,13	17	C|upstream_gene_variant|MODIFIER|LOC_Os10g27420|LOC_Os10g27420|transcript|LOC_Os10g27420.1|protein_coding||c.-3229A>G|||||3229|	LOC_Os10g27420	expressed protein
Chr10	14466699	G	A	6,0	6	4,11	15	A|upstream_gene_variant|MODIFIER|LOC_Os10g27420|LOC_Os10g27420|transcript|LOC_Os10g27420.1|protein_coding||c.-3256C>T|||||3256|	LOC_Os10g27420	expressed protein
Chr10	14466717	G	A	6,0	6	3,13	16	A|upstream_gene_variant|MODIFIER|LOC_Os10g27420|LOC_Os10g27420|transcript|LOC_Os10g27420.1|protein_coding||c.-3274C>T|||||3274|	LOC_Os10g27420	expressed protein
Chr10	14466791	C	T	6,0	6	4,16	20	T|upstream_gene_variant|MODIFIER|LOC_Os10g27420|LOC_Os10g27420|transcript|LOC_Os10g27420.1|protein_coding||c.-3348G>A|||||3348|	LOC_Os10g27420	expressed protein
Chr10	14466822	G	A	8,0	8	5,13	18	A|upstream_gene_variant|MODIFIER|LOC_Os10g27420|LOC_Os10g27420|transcript|LOC_Os10g27420.1|protein_coding||c.-3379C>T|||||3379|	LOC_Os10g27420	expressed protein
Chr10	14466835	A	G	9,0	9	6,12	18	G|upstream_gene_variant|MODIFIER|LOC_Os10g27420|LOC_Os10g27420|transcript|LOC_Os10g27420.1|protein_coding||c.-3392T>C|||||3392|	LOC_Os10g27420	expressed protein
Chr10	14466876	T	C	10,0	10	6,9	15	C|upstream_gene_variant|MODIFIER|LOC_Os10g27420|LOC_Os10g27420|transcript|LOC_Os10g27420.1|protein_coding||c.-3433A>G|||||3433|	LOC_Os10g27420	expressed protein
Chr10	14466895	A	G	11,0	11	7,8	15	G|upstream_gene_variant|MODIFIER|LOC_Os10g27420|LOC_Os10g27420|transcript|LOC_Os10g27420.1|protein_coding||c.-3452T>C|||||3452|	LOC_Os10g27420	expressed protein
Chr10	14466930	C	T	10,0	10	6,5	11	T|upstream_gene_variant|MODIFIER|LOC_Os10g27420|LOC_Os10g27420|transcript|LOC_Os10g27420.1|protein_coding||c.-3487G>A|||||3487|	LOC_Os10g27420	expressed protein
Chr10	14466952	G	A	10,0	10	5,5	10	A|upstream_gene_variant|MODIFIER|LOC_Os10g27420|LOC_Os10g27420|transcript|LOC_Os10g27420.1|protein_coding||c.-3509C>T|||||3509|	LOC_Os10g27420	expressed protein
Chr10	14466955	G	A	9,0	9	5,5	10	A|upstream_gene_variant|MODIFIER|LOC_Os10g27420|LOC_Os10g27420|transcript|LOC_Os10g27420.1|protein_coding||c.-3512C>T|||||3512|	LOC_Os10g27420	expressed protein
Chr10	14466958	T	C	9,0	9	4,5	9	C|upstream_gene_variant|MODIFIER|LOC_Os10g27420|LOC_Os10g27420|transcript|LOC_Os10g27420.1|protein_coding||c.-3515A>G|||||3515|	LOC_Os10g27420	expressed protein
Chr10	14466974	A	G	8,0	8	3,4	7	G|upstream_gene_variant|MODIFIER|LOC_Os10g27420|LOC_Os10g27420|transcript|LOC_Os10g27420.1|protein_coding||c.-3531T>C|||||3531|	LOC_Os10g27420	expressed protein
Chr10	14466995	T	C	7,0	7	4,7	11	C|upstream_gene_variant|MODIFIER|LOC_Os10g27420|LOC_Os10g27420|transcript|LOC_Os10g27420.1|protein_coding||c.-3552A>G|||||3552|	LOC_Os10g27420	expressed protein
Chr10	14467051	C	T	8,0	8	6,3	9	T|upstream_gene_variant|MODIFIER|LOC_Os10g27420|LOC_Os10g27420|transcript|LOC_Os10g27420.1|protein_coding||c.-3608G>A|||||3608|	LOC_Os10g27420	expressed protein
Chr10	14467089	A	G	6,0	6	8,3	11	G|upstream_gene_variant|MODIFIER|LOC_Os10g27420|LOC_Os10g27420|transcript|LOC_Os10g27420.1|protein_coding||c.-3646T>C|||||3646|	LOC_Os10g27420	expressed protein
Chr10	14467120	A	G	6,0	6	8,3	11	G|upstream_gene_variant|MODIFIER|LOC_Os10g27420|LOC_Os10g27420|transcript|LOC_Os10g27420.1|protein_coding||c.-3677T>C|||||3677|	LOC_Os10g27420	expressed protein
Chr10	14467124	A	G	8,0	8	8,3	11	G|upstream_gene_variant|MODIFIER|LOC_Os10g27420|LOC_Os10g27420|transcript|LOC_Os10g27420.1|protein_coding||c.-3681T>C|||||3681|	LOC_Os10g27420	expressed protein
Chr10	14467184	A	G	5,0	5	3,2	5	G|upstream_gene_variant|MODIFIER|LOC_Os10g27420|LOC_Os10g27420|transcript|LOC_Os10g27420.1|protein_coding||c.-3741T>C|||||3741|	LOC_Os10g27420	expressed protein
Chr10	14467247	A	C	8,0	8	4,3	7	C|upstream_gene_variant|MODIFIER|LOC_Os10g27420|LOC_Os10g27420|transcript|LOC_Os10g27420.1|protein_coding||c.-3804T>G|||||3804|	LOC_Os10g27420	expressed protein
Chr10	14467408	A	G	16,0	16	5,5	10	G|upstream_gene_variant|MODIFIER|LOC_Os10g27420|LOC_Os10g27420|transcript|LOC_Os10g27420.1|protein_coding||c.-3965T>C|||||3965|	LOC_Os10g27420	expressed protein
Chr10	14467583	CT	C	13,0	13	4,5	9	C|upstream_gene_variant|MODIFIER|LOC_Os10g27420|LOC_Os10g27420|transcript|LOC_Os10g27420.1|protein_coding||c.-4141delA|||||4141|	LOC_Os10g27420	expressed protein
Chr10	14467614	TAA	T	12,0	12	2,5	7	T|upstream_gene_variant|MODIFIER|LOC_Os10g27420|LOC_Os10g27420|transcript|LOC_Os10g27420.1|protein_coding||c.-4173_-4172delTT|||||4172|	LOC_Os10g27420	expressed protein
Chr10	14467650	T	C	14,0	14	3,8	11	C|upstream_gene_variant|MODIFIER|LOC_Os10g27420|LOC_Os10g27420|transcript|LOC_Os10g27420.1|protein_coding||c.-4207A>G|||||4207|	LOC_Os10g27420	expressed protein
Chr10	14467661	T	A	14,0	14	3,9	12	A|upstream_gene_variant|MODIFIER|LOC_Os10g27420|LOC_Os10g27420|transcript|LOC_Os10g27420.1|protein_coding||c.-4218A>T|||||4218|	LOC_Os10g27420	expressed protein
Chr10	14467733	A	G	11,0	11	3,9	12	G|upstream_gene_variant|MODIFIER|LOC_Os10g27420|LOC_Os10g27420|transcript|LOC_Os10g27420.1|protein_coding||c.-4290T>C|||||4290|	LOC_Os10g27420	expressed protein
Chr10	14467742	G	A	12,0	12	3,9	12	A|upstream_gene_variant|MODIFIER|LOC_Os10g27420|LOC_Os10g27420|transcript|LOC_Os10g27420.1|protein_coding||c.-4299C>T|||||4299|	LOC_Os10g27420	expressed protein
Chr10	14467754	T	C	12,0	12	3,9	12	C|upstream_gene_variant|MODIFIER|LOC_Os10g27420|LOC_Os10g27420|transcript|LOC_Os10g27420.1|protein_coding||c.-4311A>G|||||4311|	LOC_Os10g27420	expressed protein
Chr10	14467797	A	G	13,0	13	4,9	13	G|upstream_gene_variant|MODIFIER|LOC_Os10g27420|LOC_Os10g27420|transcript|LOC_Os10g27420.1|protein_coding||c.-4354T>C|||||4354|	LOC_Os10g27420	expressed protein
Chr10	14467799	G	A	13,0	13	4,8	12	A|upstream_gene_variant|MODIFIER|LOC_Os10g27420|LOC_Os10g27420|transcript|LOC_Os10g27420.1|protein_coding||c.-4356C>T|||||4356|	LOC_Os10g27420	expressed protein
Chr10	14467920	C	T	10,0	10	4,10	14	T|upstream_gene_variant|MODIFIER|LOC_Os10g27420|LOC_Os10g27420|transcript|LOC_Os10g27420.1|protein_coding||c.-4477G>A|||||4477|	LOC_Os10g27420	expressed protein
Chr10	14467947	G	C	9,0	9	2,7	9	C|upstream_gene_variant|MODIFIER|LOC_Os10g27420|LOC_Os10g27420|transcript|LOC_Os10g27420.1|protein_coding||c.-4504C>G|||||4504|	LOC_Os10g27420	expressed protein
Chr10	14468031	A	G	6,0	6	5,7	12	G|upstream_gene_variant|MODIFIER|LOC_Os10g27420|LOC_Os10g27420|transcript|LOC_Os10g27420.1|protein_coding||c.-4588T>C|||||4588|	LOC_Os10g27420	expressed protein
Chr10	14468059	C	T	8,0	8	5,6	11	T|upstream_gene_variant|MODIFIER|LOC_Os10g27420|LOC_Os10g27420|transcript|LOC_Os10g27420.1|protein_coding||c.-4616G>A|||||4616|	LOC_Os10g27420	expressed protein
Chr10	14468080	T	C	5,0	5	5,7	12	C|upstream_gene_variant|MODIFIER|LOC_Os10g27420|LOC_Os10g27420|transcript|LOC_Os10g27420.1|protein_coding||c.-4637A>G|||||4637|	LOC_Os10g27420	expressed protein
Chr10	14468104	A	G	5,0	5	6,8	14	G|upstream_gene_variant|MODIFIER|LOC_Os10g27420|LOC_Os10g27420|transcript|LOC_Os10g27420.1|protein_coding||c.-4661T>C|||||4661|	LOC_Os10g27420	expressed protein
Chr10	14468126	T	C	5,0	5	5,7	12	C|upstream_gene_variant|MODIFIER|LOC_Os10g27420|LOC_Os10g27420|transcript|LOC_Os10g27420.1|protein_coding||c.-4683A>G|||||4683|	LOC_Os10g27420	expressed protein
Chr10	14468140	C	T	4,0	4	3,6	9	T|upstream_gene_variant|MODIFIER|LOC_Os10g27420|LOC_Os10g27420|transcript|LOC_Os10g27420.1|protein_coding||c.-4697G>A|||||4697|	LOC_Os10g27420	expressed protein
Chr10	14468184	C	T	7,0	7	3,6	9	T|upstream_gene_variant|MODIFIER|LOC_Os10g27420|LOC_Os10g27420|transcript|LOC_Os10g27420.1|protein_coding||c.-4741G>A|||||4741|	LOC_Os10g27420	expressed protein
Chr10	14468247	C	T	6,0	6	3,4	7	T|upstream_gene_variant|MODIFIER|LOC_Os10g27420|LOC_Os10g27420|transcript|LOC_Os10g27420.1|protein_coding||c.-4804G>A|||||4804|	LOC_Os10g27420	expressed protein
Chr10	14468250	C	T	6,0	6	2,4	6	T|upstream_gene_variant|MODIFIER|LOC_Os10g27420|LOC_Os10g27420|transcript|LOC_Os10g27420.1|protein_coding||c.-4807G>A|||||4807|	LOC_Os10g27420	expressed protein
Chr10	14468315	G	A	9,0	9	3,6	9	A|upstream_gene_variant|MODIFIER|LOC_Os10g27420|LOC_Os10g27420|transcript|LOC_Os10g27420.1|protein_coding||c.-4872C>T|||||4872|	LOC_Os10g27420	expressed protein
Chr10	14468345	T	C	7,0	7	2,6	8	C|upstream_gene_variant|MODIFIER|LOC_Os10g27420|LOC_Os10g27420|transcript|LOC_Os10g27420.1|protein_coding||c.-4902A>G|||||4902|	LOC_Os10g27420	expressed protein
Chr10	14468403	A	G	6,0	6	2,6	8	G|upstream_gene_variant|MODIFIER|LOC_Os10g27420|LOC_Os10g27420|transcript|LOC_Os10g27420.1|protein_coding||c.-4960T>C|||||4960|	LOC_Os10g27420	expressed protein
Chr10	14468427	C	T	5,0	5	1,5	6	T|upstream_gene_variant|MODIFIER|LOC_Os10g27420|LOC_Os10g27420|transcript|LOC_Os10g27420.1|protein_coding||c.-4984G>A|||||4984|	LOC_Os10g27420	expressed protein
Chr10	14468543	C	CA	11,0	11	4,6	10	CA|upstream_gene_variant|MODIFIER|LOC_Os10g27430|LOC_Os10g27430|transcript|LOC_Os10g27430.1|protein_coding||c.-486_-485insA|||||485|	LOC_Os10g27430	expressed protein
Chr10	14468597	T	C	11,0	11	5,6	11	C|upstream_gene_variant|MODIFIER|LOC_Os10g27430|LOC_Os10g27430|transcript|LOC_Os10g27430.1|protein_coding||c.-432T>C|||||432|	LOC_Os10g27430	expressed protein
Chr10	14468603	A	G	10,0	10	4,6	10	G|upstream_gene_variant|MODIFIER|LOC_Os10g27430|LOC_Os10g27430|transcript|LOC_Os10g27430.1|protein_coding||c.-426A>G|||||426|	LOC_Os10g27430	expressed protein
Chr10	14468627	C	T	7,0	7	3,8	11	T|upstream_gene_variant|MODIFIER|LOC_Os10g27430|LOC_Os10g27430|transcript|LOC_Os10g27430.1|protein_coding||c.-402C>T|||||402|	LOC_Os10g27430	expressed protein
Chr10	14468629	A	G	7,0	7	4,8	12	G|upstream_gene_variant|MODIFIER|LOC_Os10g27430|LOC_Os10g27430|transcript|LOC_Os10g27430.1|protein_coding||c.-400A>G|||||400|	LOC_Os10g27430	expressed protein
Chr10	14468703	C	T	5,0	5	8,5	13	T|upstream_gene_variant|MODIFIER|LOC_Os10g27430|LOC_Os10g27430|transcript|LOC_Os10g27430.1|protein_coding||c.-326C>T|||||326|	LOC_Os10g27430	expressed protein
Chr10	14468731	T	C	5,0	5	9,6	15	C|upstream_gene_variant|MODIFIER|LOC_Os10g27430|LOC_Os10g27430|transcript|LOC_Os10g27430.1|protein_coding||c.-298T>C|||||298|	LOC_Os10g27430	expressed protein
Chr10	14468741	G	A	5,0	5	9,6	15	A|upstream_gene_variant|MODIFIER|LOC_Os10g27430|LOC_Os10g27430|transcript|LOC_Os10g27430.1|protein_coding||c.-288G>A|||||288|	LOC_Os10g27430	expressed protein
Chr10	14468958	C	T	14,0	14	2,5	7	T|upstream_gene_variant|MODIFIER|LOC_Os10g27430|LOC_Os10g27430|transcript|LOC_Os10g27430.1|protein_coding||c.-71C>T|||||71|	LOC_Os10g27430	expressed protein
Chr10	14468978	C	T	12,0	12	2,5	7	T|upstream_gene_variant|MODIFIER|LOC_Os10g27430|LOC_Os10g27430|transcript|LOC_Os10g27430.1|protein_coding||c.-51C>T|||||51|	LOC_Os10g27430	expressed protein
Chr10	14469114	T	C	6,0	6	2,7	9	C|missense_variant|MODERATE|LOC_Os10g27430|LOC_Os10g27430|transcript|LOC_Os10g27430.1|protein_coding|1|1|c.86T>C|p.Ile29Thr|86|408|86|408|29|135||	LOC_Os10g27430	expressed protein
Chr10	14469378	G	C	16,0	16	1,9	10	C|missense_variant|MODERATE|LOC_Os10g27430|LOC_Os10g27430|transcript|LOC_Os10g27430.1|protein_coding|1|1|c.350G>C|p.Arg117Pro|350|408|350|408|117|135||	LOC_Os10g27430	expressed protein
Chr10	14469412	T	C	14,0	14	1,8	9	C|synonymous_variant|LOW|LOC_Os10g27430|LOC_Os10g27430|transcript|LOC_Os10g27430.1|protein_coding|1|1|c.384T>C|p.Asp128Asp|384|408|384|408|128|135||	LOC_Os10g27430	expressed protein
Chr10	14469463	A	G	10,0	10	1,7	8	G|downstream_gene_variant|MODIFIER|LOC_Os10g27430|LOC_Os10g27430|transcript|LOC_Os10g27430.1|protein_coding||c.*27A>G|||||27|	LOC_Os10g27430	expressed protein
Chr10	14469632	A	G	17,0	17	6,6	12	G|downstream_gene_variant|MODIFIER|LOC_Os10g27430|LOC_Os10g27430|transcript|LOC_Os10g27430.1|protein_coding||c.*196A>G|||||196|	LOC_Os10g27430	expressed protein
Chr10	14469743	GA	G	20,0	20	6,9	15	G|downstream_gene_variant|MODIFIER|LOC_Os10g27430|LOC_Os10g27430|transcript|LOC_Os10g27430.1|protein_coding||c.*308delA|||||308|	LOC_Os10g27430	expressed protein
Chr10	14469759	G	GACAA	20,0	20	6,8	14	GACAA|downstream_gene_variant|MODIFIER|LOC_Os10g27430|LOC_Os10g27430|transcript|LOC_Os10g27430.1|protein_coding||c.*323_*324insACAA|||||324|	LOC_Os10g27430	expressed protein
Chr10	14469901	A	T	11,0	11	3,6	9	T|downstream_gene_variant|MODIFIER|LOC_Os10g27430|LOC_Os10g27430|transcript|LOC_Os10g27430.1|protein_coding||c.*465A>T|||||465|	LOC_Os10g27430	expressed protein
Chr10	14470047	T	A	7,0	7	3,9	12	A|downstream_gene_variant|MODIFIER|LOC_Os10g27430|LOC_Os10g27430|transcript|LOC_Os10g27430.1|protein_coding||c.*611T>A|||||611|	LOC_Os10g27430	expressed protein
Chr10	14470097	G	A	9,0	9	5,10	15	A|downstream_gene_variant|MODIFIER|LOC_Os10g27430|LOC_Os10g27430|transcript|LOC_Os10g27430.1|protein_coding||c.*661G>A|||||661|	LOC_Os10g27430	expressed protein
Chr10	14470182	C	T	5,0	5	4,10	14	T|missense_variant|MODERATE|LOC_Os10g27440|LOC_Os10g27440|transcript|LOC_Os10g27440.1|protein_coding|2|2|c.113G>A|p.Arg38His|113|168|113|168|38|55||	LOC_Os10g27440	expressed protein
Chr10	14470240	C	T	8,0	8	6,10	16	T|missense_variant|MODERATE|LOC_Os10g27440|LOC_Os10g27440|transcript|LOC_Os10g27440.1|protein_coding|2|2|c.55G>A|p.Gly19Arg|55|168|55|168|19|55||	LOC_Os10g27440	expressed protein
Chr10	14470251	C	T	7,0	7	7,9	16	T|missense_variant|MODERATE|LOC_Os10g27440|LOC_Os10g27440|transcript|LOC_Os10g27440.1|protein_coding|2|2|c.44G>A|p.Arg15Gln|44|168|44|168|15|55||	LOC_Os10g27440	expressed protein
Chr10	14470360	G	A	11,0	11	8,8	16	A|downstream_gene_variant|MODIFIER|LOC_Os10g27430|LOC_Os10g27430|transcript|LOC_Os10g27430.1|protein_coding||c.*924G>A|||||924|	LOC_Os10g27430	expressed protein
Chr10	14470415	C	G	11,0	11	7,9	16	G|downstream_gene_variant|MODIFIER|LOC_Os10g27430|LOC_Os10g27430|transcript|LOC_Os10g27430.1|protein_coding||c.*979C>G|||||979|	LOC_Os10g27430	expressed protein
Chr10	14470425	C	T	11,0	11	8,10	18	T|downstream_gene_variant|MODIFIER|LOC_Os10g27430|LOC_Os10g27430|transcript|LOC_Os10g27430.1|protein_coding||c.*989C>T|||||989|	LOC_Os10g27430	expressed protein
Chr10	14470902	C	T	13,2	15	2,0	2	T|upstream_gene_variant|MODIFIER|LOC_Os10g27440|LOC_Os10g27440|transcript|LOC_Os10g27440.1|protein_coding||c.-219G>A|||||219|	LOC_Os10g27440	expressed protein
Chr10	14472239	T	C	10,2	12	3,0	3	C|upstream_gene_variant|MODIFIER|LOC_Os10g27440|LOC_Os10g27440|transcript|LOC_Os10g27440.1|protein_coding||c.-1556A>G|||||1556|	LOC_Os10g27440	expressed protein
Chr10	14472265	T	G	10,2	12	5,0	5	G|upstream_gene_variant|MODIFIER|LOC_Os10g27440|LOC_Os10g27440|transcript|LOC_Os10g27440.1|protein_coding||c.-1582A>C|||||1582|	LOC_Os10g27440	expressed protein
Chr10	14473133	G	A	7,0	7	2,2	4	A|upstream_gene_variant|MODIFIER|LOC_Os10g27440|LOC_Os10g27440|transcript|LOC_Os10g27440.1|protein_coding||c.-2450C>T|||||2450|	LOC_Os10g27440	expressed protein
Chr10	14473141	C	CGGA	7,0	7	2,4	6	CGGA|upstream_gene_variant|MODIFIER|LOC_Os10g27440|LOC_Os10g27440|transcript|LOC_Os10g27440.1|protein_coding||c.-2459_-2458insTCC|||||2459|	LOC_Os10g27440	expressed protein
Chr10	14473150	T	G	8,0	8	2,4	6	G|upstream_gene_variant|MODIFIER|LOC_Os10g27440|LOC_Os10g27440|transcript|LOC_Os10g27440.1|protein_coding||c.-2467A>C|||||2467|	LOC_Os10g27440	expressed protein
Chr10	14473156	A	C	8,0	8	2,4	6	C|upstream_gene_variant|MODIFIER|LOC_Os10g27440|LOC_Os10g27440|transcript|LOC_Os10g27440.1|protein_coding||c.-2473T>G|||||2473|	LOC_Os10g27440	expressed protein
Chr10	14473244	G	A	8,0	8	1,5	6	A|upstream_gene_variant|MODIFIER|LOC_Os10g27440|LOC_Os10g27440|transcript|LOC_Os10g27440.1|protein_coding||c.-2561C>T|||||2561|	LOC_Os10g27440	expressed protein
Chr10	14473276	T	C	14,0	14	9,5	14	C|upstream_gene_variant|MODIFIER|LOC_Os10g27440|LOC_Os10g27440|transcript|LOC_Os10g27440.1|protein_coding||c.-2593A>G|||||2593|	LOC_Os10g27440	expressed protein
Chr10	14473538	C	A	11,0	11	6,3	9	A|upstream_gene_variant|MODIFIER|LOC_Os10g27440|LOC_Os10g27440|transcript|LOC_Os10g27440.1|protein_coding||c.-2855G>T|||||2855|	LOC_Os10g27440	expressed protein
Chr10	14473543	A	G	8,3	11	3,7	10	G|upstream_gene_variant|MODIFIER|LOC_Os10g27440|LOC_Os10g27440|transcript|LOC_Os10g27440.1|protein_coding||c.-2860T>C|||||2860|	LOC_Os10g27440	expressed protein
Chr10	14473551	TACATATTAGTCACACTATAATTAC	T	10,0	10	7,5	12	T|upstream_gene_variant|MODIFIER|LOC_Os10g27440|LOC_Os10g27440|transcript|LOC_Os10g27440.1|protein_coding||c.-2892_-2869delGTAATTATAGTGTGACTAATATGT|||||2869|	LOC_Os10g27440	expressed protein
Chr10	14473562	C	T	7,2	9	5,3	8	T|upstream_gene_variant|MODIFIER|LOC_Os10g27440|LOC_Os10g27440|transcript|LOC_Os10g27440.1|protein_coding||c.-2879G>A|||||2879|	LOC_Os10g27440	expressed protein
Chr10	14473564	C	T	7,1	8	7,1	8	T|upstream_gene_variant|MODIFIER|LOC_Os10g27440|LOC_Os10g27440|transcript|LOC_Os10g27440.1|protein_coding||c.-2881G>A|||||2881|	LOC_Os10g27440	expressed protein
Chr10	14473585	A	G	5,0	5	6,3	9	G|upstream_gene_variant|MODIFIER|LOC_Os10g27440|LOC_Os10g27440|transcript|LOC_Os10g27440.1|protein_coding||c.-2902T>C|||||2902|	LOC_Os10g27440	expressed protein
Chr10	14473663	G	A	4,0	4	3,5	8	A|upstream_gene_variant|MODIFIER|LOC_Os10g27440|LOC_Os10g27440|transcript|LOC_Os10g27440.1|protein_coding||c.-2980C>T|||||2980|	LOC_Os10g27440	expressed protein
Chr10	14473666	G	C	4,0	4	3,5	8	C|upstream_gene_variant|MODIFIER|LOC_Os10g27440|LOC_Os10g27440|transcript|LOC_Os10g27440.1|protein_coding||c.-2983C>G|||||2983|	LOC_Os10g27440	expressed protein
Chr10	14473675	A	G	5,0	5	3,5	8	G|upstream_gene_variant|MODIFIER|LOC_Os10g27440|LOC_Os10g27440|transcript|LOC_Os10g27440.1|protein_coding||c.-2992T>C|||||2992|	LOC_Os10g27440	expressed protein
Chr10	14473697	GTAATTT	G	6,0	6	3,5	8	G|upstream_gene_variant|MODIFIER|LOC_Os10g27440|LOC_Os10g27440|transcript|LOC_Os10g27440.1|protein_coding||c.-3020_-3015delAAATTA|||||3015|	LOC_Os10g27440	expressed protein
Chr10	14473798	T	A	9,0	9	1,8	9	A|upstream_gene_variant|MODIFIER|LOC_Os10g27440|LOC_Os10g27440|transcript|LOC_Os10g27440.1|protein_coding||c.-3115A>T|||||3115|	LOC_Os10g27440	expressed protein
Chr10	14473806	CT	C	9,0	9	1,8	9	C|upstream_gene_variant|MODIFIER|LOC_Os10g27440|LOC_Os10g27440|transcript|LOC_Os10g27440.1|protein_coding||c.-3124delA|||||3124|	LOC_Os10g27440	expressed protein
Chr10	14473843	CACTATACTTACATATTAGTT	C	10,0	10	1,9	10	C|upstream_gene_variant|MODIFIER|LOC_Os10g27440|LOC_Os10g27440|transcript|LOC_Os10g27440.1|protein_coding||c.-3180_-3161delAACTAATATGTAAGTATAGT|||||3161|	LOC_Os10g27440	expressed protein
Chr10	14473927	TA	T	8,0	8	2,10	12	T|upstream_gene_variant|MODIFIER|LOC_Os10g27440|LOC_Os10g27440|transcript|LOC_Os10g27440.1|protein_coding||c.-3245delT|||||3245|	LOC_Os10g27440	expressed protein
Chr10	14473929	A	T	8,0	8	2,10	12	T|upstream_gene_variant|MODIFIER|LOC_Os10g27440|LOC_Os10g27440|transcript|LOC_Os10g27440.1|protein_coding||c.-3246T>A|||||3246|	LOC_Os10g27440	expressed protein
Chr10	14473964	T	TTA	8,0	8	3,7	10	TTA|upstream_gene_variant|MODIFIER|LOC_Os10g27440|LOC_Os10g27440|transcript|LOC_Os10g27440.1|protein_coding||c.-3282_-3281insTA|||||3282|	LOC_Os10g27440	expressed protein
Chr10	14474279	C	T	8,0	8	2,9	11	T|upstream_gene_variant|MODIFIER|LOC_Os10g27440|LOC_Os10g27440|transcript|LOC_Os10g27440.1|protein_coding||c.-3596G>A|||||3596|	LOC_Os10g27440	expressed protein
Chr10	14474403	A	G	9,0	9	3,9	12	G|upstream_gene_variant|MODIFIER|LOC_Os10g27440|LOC_Os10g27440|transcript|LOC_Os10g27440.1|protein_coding||c.-3720T>C|||||3720|	LOC_Os10g27440	expressed protein
Chr10	14474600	C	A	15,0	15	5,4	9	A|upstream_gene_variant|MODIFIER|LOC_Os10g27440|LOC_Os10g27440|transcript|LOC_Os10g27440.1|protein_coding||c.-3917G>T|||||3917|	LOC_Os10g27440	expressed protein
Chr10	14474741	T	TC	14,0	14	7,7	14	TC|upstream_gene_variant|MODIFIER|LOC_Os10g27440|LOC_Os10g27440|transcript|LOC_Os10g27440.1|protein_coding||c.-4059_-4058insG|||||4059|	LOC_Os10g27440	expressed protein
Chr10	14474742	A	AT	14,0	14	7,7	14	AT|upstream_gene_variant|MODIFIER|LOC_Os10g27440|LOC_Os10g27440|transcript|LOC_Os10g27440.1|protein_coding||c.-4060_-4059insA|||||4060|	LOC_Os10g27440	expressed protein
Chr10	14474746	TAA	T	13,0	13	7,7	14	T|upstream_gene_variant|MODIFIER|LOC_Os10g27440|LOC_Os10g27440|transcript|LOC_Os10g27440.1|protein_coding||c.-4065_-4064delTT|||||4064|	LOC_Os10g27440	expressed protein
Chr10	14474790	G	A	15,0	15	6,5	11	A|3_prime_UTR_variant|MODIFIER|LOC_Os10g27450|LOC_Os10g27450|transcript|LOC_Os10g27450.1|protein_coding|9|9|c.*567C>T|||||567|	LOC_Os10g27450	tetrapyrrole methylase family protein, putative, expressed
Chr10	14474791	G	C	15,0	15	6,5	11	C|3_prime_UTR_variant|MODIFIER|LOC_Os10g27450|LOC_Os10g27450|transcript|LOC_Os10g27450.1|protein_coding|9|9|c.*566C>G|||||566|	LOC_Os10g27450	tetrapyrrole methylase family protein, putative, expressed
Chr10	14474883	T	C	13,0	13	3,9	12	C|3_prime_UTR_variant|MODIFIER|LOC_Os10g27450|LOC_Os10g27450|transcript|LOC_Os10g27450.1|protein_coding|9|9|c.*474A>G|||||474|	LOC_Os10g27450	tetrapyrrole methylase family protein, putative, expressed
Chr10	14474992	C	T	11,0	11	7,7	14	T|3_prime_UTR_variant|MODIFIER|LOC_Os10g27450|LOC_Os10g27450|transcript|LOC_Os10g27450.1|protein_coding|9|9|c.*365G>A|||||365|	LOC_Os10g27450	tetrapyrrole methylase family protein, putative, expressed
Chr10	14475851	C	A	11,0	11	4,8	12	A|intron_variant|MODIFIER|LOC_Os10g27450|LOC_Os10g27450|transcript|LOC_Os10g27450.1|protein_coding|7|8|c.754-89G>T||||||	LOC_Os10g27450	tetrapyrrole methylase family protein, putative, expressed
Chr10	14476355	C	T	16,0	16	3,6	9	T|intron_variant|MODIFIER|LOC_Os10g27450|LOC_Os10g27450|transcript|LOC_Os10g27450.1|protein_coding|6|8|c.710+34G>A||||||	LOC_Os10g27450	tetrapyrrole methylase family protein, putative, expressed
Chr10	14476889	C	T	13,0	13	2,6	8	T|intron_variant|MODIFIER|LOC_Os10g27450|LOC_Os10g27450|transcript|LOC_Os10g27450.1|protein_coding|4|8|c.456+113G>A||||||	LOC_Os10g27450	tetrapyrrole methylase family protein, putative, expressed
Chr10	14477184	T	G	11,0	11	1,10	11	G|intron_variant|MODIFIER|LOC_Os10g27450|LOC_Os10g27450|transcript|LOC_Os10g27450.1|protein_coding|3|8|c.328-54A>C||||||	LOC_Os10g27450	tetrapyrrole methylase family protein, putative, expressed
Chr10	14477482	C	CTT	9,0	9	4,6	10	CTT|intron_variant|MODIFIER|LOC_Os10g27450|LOC_Os10g27450|transcript|LOC_Os10g27450.1|protein_coding|2|8|c.231-144_231-143insAA||||||	LOC_Os10g27450	tetrapyrrole methylase family protein, putative, expressed
Chr10	14477809	A	G	8,0	8	3,6	9	G|intron_variant|MODIFIER|LOC_Os10g27450|LOC_Os10g27450|transcript|LOC_Os10g27450.1|protein_coding|2|8|c.230+138T>C||||||	LOC_Os10g27450	tetrapyrrole methylase family protein, putative, expressed
Chr10	14478000	G	A	8,0	8	5,8	13	A|synonymous_variant|LOW|LOC_Os10g27450|LOC_Os10g27450|transcript|LOC_Os10g27450.1|protein_coding|2|9|c.177C>T|p.Ser59Ser|240|1647|177|1008|59|335||	LOC_Os10g27450	tetrapyrrole methylase family protein, putative, expressed
Chr10	14478087	T	TC	13,0	13	6,8	14	TC|intron_variant|MODIFIER|LOC_Os10g27450|LOC_Os10g27450|transcript|LOC_Os10g27450.1|protein_coding|1|8|c.166-77_166-76insG||||||	LOC_Os10g27450	tetrapyrrole methylase family protein, putative, expressed
Chr10	14478348	C	T	6,0	6	2,6	8	T|intron_variant|MODIFIER|LOC_Os10g27450|LOC_Os10g27450|transcript|LOC_Os10g27450.1|protein_coding|1|8|c.165+235G>A||||||	LOC_Os10g27450	tetrapyrrole methylase family protein, putative, expressed
Chr10	14478380	A	G	5,0	5	3,4	7	G|intron_variant|MODIFIER|LOC_Os10g27450|LOC_Os10g27450|transcript|LOC_Os10g27450.1|protein_coding|1|8|c.165+203T>C||||||	LOC_Os10g27450	tetrapyrrole methylase family protein, putative, expressed
Chr10	14478406	C	T	6,0	6	3,5	8	T|intron_variant|MODIFIER|LOC_Os10g27450|LOC_Os10g27450|transcript|LOC_Os10g27450.1|protein_coding|1|8|c.165+177G>A||||||	LOC_Os10g27450	tetrapyrrole methylase family protein, putative, expressed
Chr10	14478595	A	G	15,0	15	5,8	13	G|synonymous_variant|LOW|LOC_Os10g27450|LOC_Os10g27450|transcript|LOC_Os10g27450.1|protein_coding|1|9|c.153T>C|p.Pro51Pro|216|1647|153|1008|51|335||	LOC_Os10g27450	tetrapyrrole methylase family protein, putative, expressed
Chr10	14478716	G	A	8,0	8	3,6	9	A|missense_variant|MODERATE|LOC_Os10g27450|LOC_Os10g27450|transcript|LOC_Os10g27450.1|protein_coding|1|9|c.32C>T|p.Ala11Val|95|1647|32|1008|11|335||	LOC_Os10g27450	tetrapyrrole methylase family protein, putative, expressed
Chr10	14478998	T	C	12,0	12	3,10	13	C|upstream_gene_variant|MODIFIER|LOC_Os10g27450|LOC_Os10g27450|transcript|LOC_Os10g27450.1|protein_coding||c.-251A>G|||||188|	LOC_Os10g27450	tetrapyrrole methylase family protein, putative, expressed
Chr10	14479407	T	C	10,0	10	4,6	10	C|upstream_gene_variant|MODIFIER|LOC_Os10g27450|LOC_Os10g27450|transcript|LOC_Os10g27450.1|protein_coding||c.-660A>G|||||597|	LOC_Os10g27450	tetrapyrrole methylase family protein, putative, expressed
Chr10	14479621	A	G	16,0	16	5,8	13	G|upstream_gene_variant|MODIFIER|LOC_Os10g27450|LOC_Os10g27450|transcript|LOC_Os10g27450.1|protein_coding||c.-874T>C|||||811|	LOC_Os10g27450	tetrapyrrole methylase family protein, putative, expressed
Chr10	14479640	T	A	15,0	15	5,7	12	A|upstream_gene_variant|MODIFIER|LOC_Os10g27450|LOC_Os10g27450|transcript|LOC_Os10g27450.1|protein_coding||c.-893A>T|||||830|	LOC_Os10g27450	tetrapyrrole methylase family protein, putative, expressed
Chr10	14479647	A	T	15,0	15	5,7	12	T|upstream_gene_variant|MODIFIER|LOC_Os10g27450|LOC_Os10g27450|transcript|LOC_Os10g27450.1|protein_coding||c.-900T>A|||||837|	LOC_Os10g27450	tetrapyrrole methylase family protein, putative, expressed
Chr10	14479710	C	T	16,0	16	4,4	8	T|upstream_gene_variant|MODIFIER|LOC_Os10g27450|LOC_Os10g27450|transcript|LOC_Os10g27450.1|protein_coding||c.-963G>A|||||900|	LOC_Os10g27450	tetrapyrrole methylase family protein, putative, expressed
Chr10	14479883	C	T	10,0	10	5,13	18	T|upstream_gene_variant|MODIFIER|LOC_Os10g27450|LOC_Os10g27450|transcript|LOC_Os10g27450.1|protein_coding||c.-1136G>A|||||1073|	LOC_Os10g27450	tetrapyrrole methylase family protein, putative, expressed
Chr10	14479920	C	A	7,0	7	3,15	18	A|upstream_gene_variant|MODIFIER|LOC_Os10g27450|LOC_Os10g27450|transcript|LOC_Os10g27450.1|protein_coding||c.-1173G>T|||||1110|	LOC_Os10g27450	tetrapyrrole methylase family protein, putative, expressed
Chr10	14479983	TTA	T	4,0	4	3,10	13	T|upstream_gene_variant|MODIFIER|LOC_Os10g27450|LOC_Os10g27450|transcript|LOC_Os10g27450.1|protein_coding||c.-1238_-1237delTA|||||1174|	LOC_Os10g27450	tetrapyrrole methylase family protein, putative, expressed
Chr10	14480205	A	AT	10,0	10	4,7	11	AT|upstream_gene_variant|MODIFIER|LOC_Os10g27450|LOC_Os10g27450|transcript|LOC_Os10g27450.1|protein_coding||c.-1459_-1458insA|||||1396|	LOC_Os10g27450	tetrapyrrole methylase family protein, putative, expressed
Chr10	14480458	C	T	14,0	14	3,6	9	T|upstream_gene_variant|MODIFIER|LOC_Os10g27450|LOC_Os10g27450|transcript|LOC_Os10g27450.1|protein_coding||c.-1711G>A|||||1648|	LOC_Os10g27450	tetrapyrrole methylase family protein, putative, expressed
Chr10	14480498	T	C	12,0	12	4,5	9	C|upstream_gene_variant|MODIFIER|LOC_Os10g27450|LOC_Os10g27450|transcript|LOC_Os10g27450.1|protein_coding||c.-1751A>G|||||1688|	LOC_Os10g27450	tetrapyrrole methylase family protein, putative, expressed
Chr10	14480504	A	G	12,0	12	4,5	9	G|upstream_gene_variant|MODIFIER|LOC_Os10g27450|LOC_Os10g27450|transcript|LOC_Os10g27450.1|protein_coding||c.-1757T>C|||||1694|	LOC_Os10g27450	tetrapyrrole methylase family protein, putative, expressed
Chr10	14480650	G	A	7,0	7	1,2	3	A|upstream_gene_variant|MODIFIER|LOC_Os10g27450|LOC_Os10g27450|transcript|LOC_Os10g27450.1|protein_coding||c.-1903C>T|||||1840|	LOC_Os10g27450	tetrapyrrole methylase family protein, putative, expressed
Chr10	14480668	T	C	8,0	8	1,4	5	C|upstream_gene_variant|MODIFIER|LOC_Os10g27450|LOC_Os10g27450|transcript|LOC_Os10g27450.1|protein_coding||c.-1921A>G|||||1858|	LOC_Os10g27450	tetrapyrrole methylase family protein, putative, expressed
Chr10	14480701	G	A	8,0	8	2,8	10	A|upstream_gene_variant|MODIFIER|LOC_Os10g27450|LOC_Os10g27450|transcript|LOC_Os10g27450.1|protein_coding||c.-1954C>T|||||1891|	LOC_Os10g27450	tetrapyrrole methylase family protein, putative, expressed
Chr10	14480738	G	A	8,0	8	2,8	10	A|upstream_gene_variant|MODIFIER|LOC_Os10g27450|LOC_Os10g27450|transcript|LOC_Os10g27450.1|protein_coding||c.-1991C>T|||||1928|	LOC_Os10g27450	tetrapyrrole methylase family protein, putative, expressed
Chr10	14480793	A	G	9,0	9	2,7	9	G|upstream_gene_variant|MODIFIER|LOC_Os10g27450|LOC_Os10g27450|transcript|LOC_Os10g27450.1|protein_coding||c.-2046T>C|||||1983|	LOC_Os10g27450	tetrapyrrole methylase family protein, putative, expressed
Chr10	14480857	G	A	9,0	9	1,2	3	A|upstream_gene_variant|MODIFIER|LOC_Os10g27450|LOC_Os10g27450|transcript|LOC_Os10g27450.1|protein_coding||c.-2110C>T|||||2047|	LOC_Os10g27450	tetrapyrrole methylase family protein, putative, expressed
Chr10	14480912	T	C	8,0	8	3,5	8	C|upstream_gene_variant|MODIFIER|LOC_Os10g27450|LOC_Os10g27450|transcript|LOC_Os10g27450.1|protein_coding||c.-2165A>G|||||2102|	LOC_Os10g27450	tetrapyrrole methylase family protein, putative, expressed
Chr10	14480931	C	T	10,0	10	5,6	11	T|upstream_gene_variant|MODIFIER|LOC_Os10g27450|LOC_Os10g27450|transcript|LOC_Os10g27450.1|protein_coding||c.-2184G>A|||||2121|	LOC_Os10g27450	tetrapyrrole methylase family protein, putative, expressed
Chr10	14481042	T	C	11,0	11	6,11	17	C|upstream_gene_variant|MODIFIER|LOC_Os10g27450|LOC_Os10g27450|transcript|LOC_Os10g27450.1|protein_coding||c.-2295A>G|||||2232|	LOC_Os10g27450	tetrapyrrole methylase family protein, putative, expressed
Chr10	14481092	C	T	6,0	6	4,10	14	T|upstream_gene_variant|MODIFIER|LOC_Os10g27450|LOC_Os10g27450|transcript|LOC_Os10g27450.1|protein_coding||c.-2345G>A|||||2282|	LOC_Os10g27450	tetrapyrrole methylase family protein, putative, expressed
Chr10	14481280	G	GT	8,0	8	6,9	15	GT|upstream_gene_variant|MODIFIER|LOC_Os10g27450|LOC_Os10g27450|transcript|LOC_Os10g27450.1|protein_coding||c.-2534_-2533insA|||||2471|	LOC_Os10g27450	tetrapyrrole methylase family protein, putative, expressed
Chr10	14481521	G	A	9,0	9	6,8	14	A|upstream_gene_variant|MODIFIER|LOC_Os10g27450|LOC_Os10g27450|transcript|LOC_Os10g27450.1|protein_coding||c.-2774C>T|||||2711|	LOC_Os10g27450	tetrapyrrole methylase family protein, putative, expressed
Chr10	14481687	AAT	A	5,0	5	5,7	12	A|upstream_gene_variant|MODIFIER|LOC_Os10g27450|LOC_Os10g27450|transcript|LOC_Os10g27450.1|protein_coding||c.-2942_-2941delAT|||||2878|	LOC_Os10g27450	tetrapyrrole methylase family protein, putative, expressed
Chr10	14481935	C	T	10,0	10	6,10	16	T|upstream_gene_variant|MODIFIER|LOC_Os10g27450|LOC_Os10g27450|transcript|LOC_Os10g27450.1|protein_coding||c.-3188G>A|||||3125|	LOC_Os10g27450	tetrapyrrole methylase family protein, putative, expressed
Chr10	14482294	A	T	8,0	8	2,7	9	T|upstream_gene_variant|MODIFIER|LOC_Os10g27450|LOC_Os10g27450|transcript|LOC_Os10g27450.1|protein_coding||c.-3547T>A|||||3484|	LOC_Os10g27450	tetrapyrrole methylase family protein, putative, expressed
Chr10	14482330	C	T	6,0	6	1,7	8	T|upstream_gene_variant|MODIFIER|LOC_Os10g27450|LOC_Os10g27450|transcript|LOC_Os10g27450.1|protein_coding||c.-3583G>A|||||3520|	LOC_Os10g27450	tetrapyrrole methylase family protein, putative, expressed
Chr10	14482356	C	T	4,0	4	2,5	7	T|upstream_gene_variant|MODIFIER|LOC_Os10g27450|LOC_Os10g27450|transcript|LOC_Os10g27450.1|protein_coding||c.-3609G>A|||||3546|	LOC_Os10g27450	tetrapyrrole methylase family protein, putative, expressed
Chr10	14482360	G	A	4,0	4	2,4	6	A|upstream_gene_variant|MODIFIER|LOC_Os10g27450|LOC_Os10g27450|transcript|LOC_Os10g27450.1|protein_coding||c.-3613C>T|||||3550|	LOC_Os10g27450	tetrapyrrole methylase family protein, putative, expressed
Chr10	14482398	C	T	7,0	7	3,2	5	T|upstream_gene_variant|MODIFIER|LOC_Os10g27450|LOC_Os10g27450|transcript|LOC_Os10g27450.1|protein_coding||c.-3651G>A|||||3588|	LOC_Os10g27450	tetrapyrrole methylase family protein, putative, expressed
Chr10	14482555	C	G	13,0	13	4,6	10	G|upstream_gene_variant|MODIFIER|LOC_Os10g27450|LOC_Os10g27450|transcript|LOC_Os10g27450.1|protein_coding||c.-3808G>C|||||3745|	LOC_Os10g27450	tetrapyrrole methylase family protein, putative, expressed
Chr10	14482575	G	A	9,0	9	4,5	9	A|upstream_gene_variant|MODIFIER|LOC_Os10g27450|LOC_Os10g27450|transcript|LOC_Os10g27450.1|protein_coding||c.-3828C>T|||||3765|	LOC_Os10g27450	tetrapyrrole methylase family protein, putative, expressed
Chr10	14482616	G	A	13,0	13	5,6	11	A|upstream_gene_variant|MODIFIER|LOC_Os10g27450|LOC_Os10g27450|transcript|LOC_Os10g27450.1|protein_coding||c.-3869C>T|||||3806|	LOC_Os10g27450	tetrapyrrole methylase family protein, putative, expressed
Chr10	14482709	C	T	18,0	18	7,10	17	T|upstream_gene_variant|MODIFIER|LOC_Os10g27450|LOC_Os10g27450|transcript|LOC_Os10g27450.1|protein_coding||c.-3962G>A|||||3899|	LOC_Os10g27450	tetrapyrrole methylase family protein, putative, expressed
Chr10	14482785	T	G	12,0	12	6,11	17	G|upstream_gene_variant|MODIFIER|LOC_Os10g27450|LOC_Os10g27450|transcript|LOC_Os10g27450.1|protein_coding||c.-4038A>C|||||3975|	LOC_Os10g27450	tetrapyrrole methylase family protein, putative, expressed
Chr10	14482939	G	T	5,0	5	4,10	14	T|upstream_gene_variant|MODIFIER|LOC_Os10g27450|LOC_Os10g27450|transcript|LOC_Os10g27450.1|protein_coding||c.-4192C>A|||||4129|	LOC_Os10g27450	tetrapyrrole methylase family protein, putative, expressed
Chr10	14483012	TG	T	6,0	6	3,7	10	T|upstream_gene_variant|MODIFIER|LOC_Os10g27450|LOC_Os10g27450|transcript|LOC_Os10g27450.1|protein_coding||c.-4266delC|||||4203|	LOC_Os10g27450	tetrapyrrole methylase family protein, putative, expressed
Chr10	14483203	A	T	9,0	9	6,8	14	T|upstream_gene_variant|MODIFIER|LOC_Os10g27450|LOC_Os10g27450|transcript|LOC_Os10g27450.1|protein_coding||c.-4456T>A|||||4393|	LOC_Os10g27450	tetrapyrrole methylase family protein, putative, expressed
Chr10	14483350	G	A	12,0	12	4,8	12	A|upstream_gene_variant|MODIFIER|LOC_Os10g27450|LOC_Os10g27450|transcript|LOC_Os10g27450.1|protein_coding||c.-4603C>T|||||4540|	LOC_Os10g27450	tetrapyrrole methylase family protein, putative, expressed
Chr10	14483372	G	A	15,0	15	6,10	16	A|upstream_gene_variant|MODIFIER|LOC_Os10g27450|LOC_Os10g27450|transcript|LOC_Os10g27450.1|protein_coding||c.-4625C>T|||||4562|	LOC_Os10g27450	tetrapyrrole methylase family protein, putative, expressed
Chr10	14483380	T	C	18,0	18	7,10	17	C|upstream_gene_variant|MODIFIER|LOC_Os10g27450|LOC_Os10g27450|transcript|LOC_Os10g27450.1|protein_coding||c.-4633A>G|||||4570|	LOC_Os10g27450	tetrapyrrole methylase family protein, putative, expressed
Chr10	14484412	A	AT	11,0	11	5,7	12	AT|upstream_gene_variant|MODIFIER|LOC_Os10g27470|LOC_Os10g27470|transcript|LOC_Os10g27470.1|protein_coding||c.-3552_-3551insT|||||2720|	LOC_Os10g27470	KH domain containing protein, putative, expressed
Chr10	14484450	C	A	10,0	10	5,7	12	A|upstream_gene_variant|MODIFIER|LOC_Os10g27470|LOC_Os10g27470|transcript|LOC_Os10g27470.1|protein_coding||c.-3514C>A|||||2683|	LOC_Os10g27470	KH domain containing protein, putative, expressed
Chr10	14484599	G	A	13,0	13	3,9	12	A|upstream_gene_variant|MODIFIER|LOC_Os10g27470|LOC_Os10g27470|transcript|LOC_Os10g27470.1|protein_coding||c.-3365G>A|||||2534|	LOC_Os10g27470	KH domain containing protein, putative, expressed
Chr10	14484610	G	A	10,0	10	5,9	14	A|upstream_gene_variant|MODIFIER|LOC_Os10g27470|LOC_Os10g27470|transcript|LOC_Os10g27470.1|protein_coding||c.-3354G>A|||||2523|	LOC_Os10g27470	KH domain containing protein, putative, expressed
Chr10	14484658	G	A	11,0	11	5,7	12	A|upstream_gene_variant|MODIFIER|LOC_Os10g27470|LOC_Os10g27470|transcript|LOC_Os10g27470.1|protein_coding||c.-3306G>A|||||2475|	LOC_Os10g27470	KH domain containing protein, putative, expressed
Chr10	14484690	C	CTGACGTGGTGT	12,0	12	4,8	12	CTGACGTGGTGT|upstream_gene_variant|MODIFIER|LOC_Os10g27470|LOC_Os10g27470|transcript|LOC_Os10g27470.1|protein_coding||c.-3274_-3273insTGACGTGGTGT|||||2442|	LOC_Os10g27470	KH domain containing protein, putative, expressed
Chr10	14484747	T	C	17,0	17	5,8	13	C|upstream_gene_variant|MODIFIER|LOC_Os10g27470|LOC_Os10g27470|transcript|LOC_Os10g27470.1|protein_coding||c.-3217T>C|||||2386|	LOC_Os10g27470	KH domain containing protein, putative, expressed
Chr10	14484807	T	G	14,0	14	5,8	13	G|upstream_gene_variant|MODIFIER|LOC_Os10g27470|LOC_Os10g27470|transcript|LOC_Os10g27470.1|protein_coding||c.-3157T>G|||||2326|	LOC_Os10g27470	KH domain containing protein, putative, expressed
Chr10	14484829	A	G	13,0	13	7,9	16	G|upstream_gene_variant|MODIFIER|LOC_Os10g27470|LOC_Os10g27470|transcript|LOC_Os10g27470.1|protein_coding||c.-3135A>G|||||2304|	LOC_Os10g27470	KH domain containing protein, putative, expressed
Chr10	14484946	A	G	13,0	13	5,16	21	G|upstream_gene_variant|MODIFIER|LOC_Os10g27470|LOC_Os10g27470|transcript|LOC_Os10g27470.1|protein_coding||c.-3018A>G|||||2187|	LOC_Os10g27470	KH domain containing protein, putative, expressed
Chr10	14484948	G	A	14,0	14	5,16	21	A|upstream_gene_variant|MODIFIER|LOC_Os10g27470|LOC_Os10g27470|transcript|LOC_Os10g27470.1|protein_coding||c.-3016G>A|||||2185|	LOC_Os10g27470	KH domain containing protein, putative, expressed
Chr10	14484966	G	T	12,0	12	3,15	18	T|upstream_gene_variant|MODIFIER|LOC_Os10g27470|LOC_Os10g27470|transcript|LOC_Os10g27470.1|protein_coding||c.-2998G>T|||||2167|	LOC_Os10g27470	KH domain containing protein, putative, expressed
Chr10	14485002	CGACA	C	10,0	10	2,14	16	C|upstream_gene_variant|MODIFIER|LOC_Os10g27470|LOC_Os10g27470|transcript|LOC_Os10g27470.1|protein_coding||c.-2961_-2958delGACA|||||2130|	LOC_Os10g27470	KH domain containing protein, putative, expressed
Chr10	14485008	A	G	9,0	9	2,14	16	G|upstream_gene_variant|MODIFIER|LOC_Os10g27470|LOC_Os10g27470|transcript|LOC_Os10g27470.1|protein_coding||c.-2956A>G|||||2125|	LOC_Os10g27470	KH domain containing protein, putative, expressed
Chr10	14485038	G	A	11,0	11	5,10	15	A|upstream_gene_variant|MODIFIER|LOC_Os10g27470|LOC_Os10g27470|transcript|LOC_Os10g27470.1|protein_coding||c.-2926G>A|||||2095|	LOC_Os10g27470	KH domain containing protein, putative, expressed
Chr10	14485135	A	G	12,0	12	4,7	11	G|upstream_gene_variant|MODIFIER|LOC_Os10g27470|LOC_Os10g27470|transcript|LOC_Os10g27470.1|protein_coding||c.-2829A>G|||||1998|	LOC_Os10g27470	KH domain containing protein, putative, expressed
Chr10	14485173	A	G	12,0	12	5,7	12	G|upstream_gene_variant|MODIFIER|LOC_Os10g27470|LOC_Os10g27470|transcript|LOC_Os10g27470.1|protein_coding||c.-2791A>G|||||1960|	LOC_Os10g27470	KH domain containing protein, putative, expressed
Chr10	14485209	G	A	12,0	12	6,8	14	A|upstream_gene_variant|MODIFIER|LOC_Os10g27470|LOC_Os10g27470|transcript|LOC_Os10g27470.1|protein_coding||c.-2755G>A|||||1924|	LOC_Os10g27470	KH domain containing protein, putative, expressed
Chr10	14485520	A	G	12,0	12	3,3	6	G|upstream_gene_variant|MODIFIER|LOC_Os10g27470|LOC_Os10g27470|transcript|LOC_Os10g27470.1|protein_coding||c.-2444A>G|||||1613|	LOC_Os10g27470	KH domain containing protein, putative, expressed
Chr10	14485602	C	T	11,0	11	5,6	11	T|upstream_gene_variant|MODIFIER|LOC_Os10g27470|LOC_Os10g27470|transcript|LOC_Os10g27470.1|protein_coding||c.-2362C>T|||||1531|	LOC_Os10g27470	KH domain containing protein, putative, expressed
Chr10	14485628	G	A	10,0	10	6,7	13	A|upstream_gene_variant|MODIFIER|LOC_Os10g27470|LOC_Os10g27470|transcript|LOC_Os10g27470.1|protein_coding||c.-2336G>A|||||1505|	LOC_Os10g27470	KH domain containing protein, putative, expressed
Chr10	14485648	C	T	7,0	7	5,6	11	T|upstream_gene_variant|MODIFIER|LOC_Os10g27470|LOC_Os10g27470|transcript|LOC_Os10g27470.1|protein_coding||c.-2316C>T|||||1485|	LOC_Os10g27470	KH domain containing protein, putative, expressed
Chr10	14485712	C	T	5,0	5	4,7	11	T|upstream_gene_variant|MODIFIER|LOC_Os10g27470|LOC_Os10g27470|transcript|LOC_Os10g27470.1|protein_coding||c.-2252C>T|||||1421|	LOC_Os10g27470	KH domain containing protein, putative, expressed
Chr10	14485716	G	A	5,0	5	4,7	11	A|upstream_gene_variant|MODIFIER|LOC_Os10g27470|LOC_Os10g27470|transcript|LOC_Os10g27470.1|protein_coding||c.-2248G>A|||||1417|	LOC_Os10g27470	KH domain containing protein, putative, expressed
Chr10	14485808	G	T	8,0	8	3,7	10	T|upstream_gene_variant|MODIFIER|LOC_Os10g27470|LOC_Os10g27470|transcript|LOC_Os10g27470.1|protein_coding||c.-2156G>T|||||1325|	LOC_Os10g27470	KH domain containing protein, putative, expressed
Chr10	14485862	T	C	7,0	7	4,7	11	C|upstream_gene_variant|MODIFIER|LOC_Os10g27470|LOC_Os10g27470|transcript|LOC_Os10g27470.1|protein_coding||c.-2102T>C|||||1271|	LOC_Os10g27470	KH domain containing protein, putative, expressed
Chr10	14485863	G	A	7,0	7	4,7	11	A|upstream_gene_variant|MODIFIER|LOC_Os10g27470|LOC_Os10g27470|transcript|LOC_Os10g27470.1|protein_coding||c.-2101G>A|||||1270|	LOC_Os10g27470	KH domain containing protein, putative, expressed
Chr10	14485955	C	T	7,0	7	4,9	13	T|upstream_gene_variant|MODIFIER|LOC_Os10g27470|LOC_Os10g27470|transcript|LOC_Os10g27470.1|protein_coding||c.-2009C>T|||||1178|	LOC_Os10g27470	KH domain containing protein, putative, expressed
Chr10	14486060	T	C	13,0	13	3,7	10	C|upstream_gene_variant|MODIFIER|LOC_Os10g27470|LOC_Os10g27470|transcript|LOC_Os10g27470.1|protein_coding||c.-1904T>C|||||1073|	LOC_Os10g27470	KH domain containing protein, putative, expressed
Chr10	14486176	T	C	9,0	9	2,3	5	C|missense_variant|MODERATE|LOC_Os10g27460|LOC_Os10g27460|transcript|LOC_Os10g27460.1|protein_coding|1|1|c.452A>G|p.Gln151Arg|452|555|452|555|151|184||	LOC_Os10g27460	expressed protein
Chr10	14486205	A	G	7,0	7	2,2	4	G|synonymous_variant|LOW|LOC_Os10g27460|LOC_Os10g27460|transcript|LOC_Os10g27460.1|protein_coding|1|1|c.423T>C|p.Pro141Pro|423|555|423|555|141|184||	LOC_Os10g27460	expressed protein
Chr10	14486211	A	ATGCGGGACGTCGACGGCGGCGGCAAG	8,0	8	2,2	4	ATGCGGGACGTCGACGGCGGCGGCAAG|frameshift_variant|HIGH|LOC_Os10g27460|LOC_Os10g27460|transcript|LOC_Os10g27460.1|protein_coding|1|1|c.416_417insCTTGCCGCCGCCGTCGACGTCCCGCA|p.Pro140fs|416|555|416|555|139|184||;LOF=(LOC_Os10g27460|LOC_Os10g27460|1|1.00)	LOC_Os10g27460	expressed protein
Chr10	14486252	G	A	10,0	10	1,3	4	A|missense_variant|MODERATE|LOC_Os10g27460|LOC_Os10g27460|transcript|LOC_Os10g27460.1|protein_coding|1|1|c.376C>T|p.Pro126Ser|376|555|376|555|126|184||	LOC_Os10g27460	expressed protein
Chr10	14486259	T	A	10,0	10	1,3	4	A|synonymous_variant|LOW|LOC_Os10g27460|LOC_Os10g27460|transcript|LOC_Os10g27460.1|protein_coding|1|1|c.369A>T|p.Pro123Pro|369|555|369|555|123|184||	LOC_Os10g27460	expressed protein
Chr10	14486396	G	A	9,0	9	2,3	5	A|missense_variant|MODERATE|LOC_Os10g27460|LOC_Os10g27460|transcript|LOC_Os10g27460.1|protein_coding|1|1|c.232C>T|p.Arg78Trp|232|555|232|555|78|184||	LOC_Os10g27460	expressed protein
Chr10	14486411	G	GCTCTC	9,0	9	2,2	4	GCTCTC|frameshift_variant|HIGH|LOC_Os10g27460|LOC_Os10g27460|transcript|LOC_Os10g27460.1|protein_coding|1|1|c.212_216dupGAGAG|p.Gln73fs|216|555|216|555|72|184||;LOF=(LOC_Os10g27460|LOC_Os10g27460|1|1.00)	LOC_Os10g27460	expressed protein
Chr10	14486503	T	C	11,0	11	1,2	3	C|missense_variant|MODERATE|LOC_Os10g27460|LOC_Os10g27460|transcript|LOC_Os10g27460.1|protein_coding|1|1|c.125A>G|p.Lys42Arg|125|555|125|555|42|184||	LOC_Os10g27460	expressed protein
Chr10	14486510	T	C	11,0	11	1,1	2	C|missense_variant|MODERATE|LOC_Os10g27460|LOC_Os10g27460|transcript|LOC_Os10g27460.1|protein_coding|1|1|c.118A>G|p.Arg40Gly|118|555|118|555|40|184||	LOC_Os10g27460	expressed protein
Chr10	14486534	T	C	9,0	9	1,3	4	C|missense_variant|MODERATE|LOC_Os10g27460|LOC_Os10g27460|transcript|LOC_Os10g27460.1|protein_coding|1|1|c.94A>G|p.Thr32Ala|94|555|94|555|32|184||	LOC_Os10g27460	expressed protein
Chr10	14486548	C	T	9,0	9	0,4	4	T|missense_variant|MODERATE|LOC_Os10g27460|LOC_Os10g27460|transcript|LOC_Os10g27460.1|protein_coding|1|1|c.80G>A|p.Arg27Gln|80|555|80|555|27|184||	LOC_Os10g27460	expressed protein
Chr10	14486568	GAA	G	15,0	15	0,6	6	G|frameshift_variant|HIGH|LOC_Os10g27460|LOC_Os10g27460|transcript|LOC_Os10g27460.1|protein_coding|1|1|c.58_59delTT|p.Phe20fs|59|555|58|555|20|184||;LOF=(LOC_Os10g27460|LOC_Os10g27460|1|1.00)	LOC_Os10g27460	expressed protein
Chr10	14486690	A	C	14,0	14	3,7	10	C|upstream_gene_variant|MODIFIER|LOC_Os10g27460|LOC_Os10g27460|transcript|LOC_Os10g27460.1|protein_coding||c.-63T>G|||||63|	LOC_Os10g27460	expressed protein
Chr10	14486802	A	G	13,0	13	5,10	15	G|upstream_gene_variant|MODIFIER|LOC_Os10g27460|LOC_Os10g27460|transcript|LOC_Os10g27460.1|protein_coding||c.-175T>C|||||175|	LOC_Os10g27460	expressed protein
Chr10	14486836	G	A	12,0	12	6,8	14	A|upstream_gene_variant|MODIFIER|LOC_Os10g27460|LOC_Os10g27460|transcript|LOC_Os10g27460.1|protein_coding||c.-209C>T|||||209|	LOC_Os10g27460	expressed protein
Chr10	14486840	A	G	11,0	11	5,9	14	G|upstream_gene_variant|MODIFIER|LOC_Os10g27460|LOC_Os10g27460|transcript|LOC_Os10g27460.1|protein_coding||c.-213T>C|||||213|	LOC_Os10g27460	expressed protein
Chr10	14486988	T	C	11,0	11	10,11	21	C|upstream_gene_variant|MODIFIER|LOC_Os10g27460|LOC_Os10g27460|transcript|LOC_Os10g27460.1|protein_coding||c.-361A>G|||||361|	LOC_Os10g27460	expressed protein
Chr10	14487047	C	A	11,0	11	9,5	14	A|upstream_gene_variant|MODIFIER|LOC_Os10g27460|LOC_Os10g27460|transcript|LOC_Os10g27460.1|protein_coding||c.-420G>T|||||420|	LOC_Os10g27460	expressed protein
Chr10	14487252	C	CCCT	12,0	12	4,6	10	CCCT|upstream_gene_variant|MODIFIER|LOC_Os10g27460|LOC_Os10g27460|transcript|LOC_Os10g27460.1|protein_coding||c.-626_-625insAGG|||||626|	LOC_Os10g27460	expressed protein
Chr10	14487392	G	C	12,0	12	2,9	11	C|upstream_gene_variant|MODIFIER|LOC_Os10g27460|LOC_Os10g27460|transcript|LOC_Os10g27460.1|protein_coding||c.-765C>G|||||765|	LOC_Os10g27460	expressed protein
Chr10	14487516	AT	A	4,0	4	4,3	7	A|upstream_gene_variant|MODIFIER|LOC_Os10g27460|LOC_Os10g27460|transcript|LOC_Os10g27460.1|protein_coding||c.-890delA|||||890|	LOC_Os10g27460	expressed protein
Chr10	14487703	A	G	4,0	4	3,6	9	G|upstream_gene_variant|MODIFIER|LOC_Os10g27460|LOC_Os10g27460|transcript|LOC_Os10g27460.1|protein_coding||c.-1076T>C|||||1076|	LOC_Os10g27460	expressed protein
Chr10	14487934	C	T	13,0	13	4,8	12	T|upstream_gene_variant|MODIFIER|LOC_Os10g27460|LOC_Os10g27460|transcript|LOC_Os10g27460.1|protein_coding||c.-1307G>A|||||1307|	LOC_Os10g27460	expressed protein
Chr10	14488385	A	AT	8,0	8	5,8	13	AT|upstream_gene_variant|MODIFIER|LOC_Os10g27460|LOC_Os10g27460|transcript|LOC_Os10g27460.1|protein_coding||c.-1759_-1758insA|||||1759|	LOC_Os10g27460	expressed protein
Chr10	14488468	G	T	7,0	7	5,5	10	T|upstream_gene_variant|MODIFIER|LOC_Os10g27460|LOC_Os10g27460|transcript|LOC_Os10g27460.1|protein_coding||c.-1841C>A|||||1841|	LOC_Os10g27460	expressed protein
Chr10	14488616	G	GTTAC	13,0	13	4,9	13	GTTAC|upstream_gene_variant|MODIFIER|LOC_Os10g27460|LOC_Os10g27460|transcript|LOC_Os10g27460.1|protein_coding||c.-1990_-1989insGTAA|||||1990|	LOC_Os10g27460	expressed protein
Chr10	14488670	G	GT	9,0	9	4,9	13	GT|upstream_gene_variant|MODIFIER|LOC_Os10g27460|LOC_Os10g27460|transcript|LOC_Os10g27460.1|protein_coding||c.-2044_-2043insA|||||2044|	LOC_Os10g27460	expressed protein
Chr10	14488786	T	A	5,0	5	5,9	14	A|upstream_gene_variant|MODIFIER|LOC_Os10g27460|LOC_Os10g27460|transcript|LOC_Os10g27460.1|protein_coding||c.-2159A>T|||||2159|	LOC_Os10g27460	expressed protein
Chr10	14488905	T	C	6,0	6	3,13	16	C|missense_variant|MODERATE|LOC_Os10g27470|LOC_Os10g27470|transcript|LOC_Os10g27470.1|protein_coding|3|7|c.395T>C|p.Ile132Thr|506|2275|395|1761|132|586||	LOC_Os10g27470	KH domain containing protein, putative, expressed
Chr10	14489218	T	C	7,0	7	11,12	23	C|upstream_gene_variant|MODIFIER|LOC_Os10g27460|LOC_Os10g27460|transcript|LOC_Os10g27460.1|protein_coding||c.-2591A>G|||||2591|	LOC_Os10g27460	expressed protein
Chr10	14489497	T	A	7,0	7	3,12	15	A|upstream_gene_variant|MODIFIER|LOC_Os10g27460|LOC_Os10g27460|transcript|LOC_Os10g27460.1|protein_coding||c.-2870A>T|||||2870|	LOC_Os10g27460	expressed protein
Chr10	14489574	G	T	8,0	8	3,4	7	T|upstream_gene_variant|MODIFIER|LOC_Os10g27460|LOC_Os10g27460|transcript|LOC_Os10g27460.1|protein_coding||c.-2947C>A|||||2947|	LOC_Os10g27460	expressed protein
Chr10	14489638	T	C	10,0	10	1,6	7	C|upstream_gene_variant|MODIFIER|LOC_Os10g27460|LOC_Os10g27460|transcript|LOC_Os10g27460.1|protein_coding||c.-3011A>G|||||3011|	LOC_Os10g27460	expressed protein
Chr10	14489710	C	T	11,0	11	1,7	8	T|upstream_gene_variant|MODIFIER|LOC_Os10g27460|LOC_Os10g27460|transcript|LOC_Os10g27460.1|protein_coding||c.-3083G>A|||||3083|	LOC_Os10g27460	expressed protein
Chr10	14489985	A	T	5,0	5	3,6	9	T|upstream_gene_variant|MODIFIER|LOC_Os10g27460|LOC_Os10g27460|transcript|LOC_Os10g27460.1|protein_coding||c.-3358T>A|||||3358|	LOC_Os10g27460	expressed protein
Chr10	14490105	A	G	6,0	6	2,12	14	G|upstream_gene_variant|MODIFIER|LOC_Os10g27460|LOC_Os10g27460|transcript|LOC_Os10g27460.1|protein_coding||c.-3478T>C|||||3478|	LOC_Os10g27460	expressed protein
Chr10	14490159	A	G	10,0	10	1,11	12	G|upstream_gene_variant|MODIFIER|LOC_Os10g27460|LOC_Os10g27460|transcript|LOC_Os10g27460.1|protein_coding||c.-3532T>C|||||3532|	LOC_Os10g27460	expressed protein
Chr10	14490299	G	C	16,0	16	4,8	12	C|upstream_gene_variant|MODIFIER|LOC_Os10g27460|LOC_Os10g27460|transcript|LOC_Os10g27460.1|protein_coding||c.-3672C>G|||||3672|	LOC_Os10g27460	expressed protein
Chr10	14490983	G	T	10,0	10	2,9	11	T|missense_variant|MODERATE|LOC_Os10g27470|LOC_Os10g27470|transcript|LOC_Os10g27470.1|protein_coding|5|7|c.802G>T|p.Ala268Ser|913|2275|802|1761|268|586||	LOC_Os10g27470	KH domain containing protein, putative, expressed
Chr10	14491335	A	G	10,0	10	5,5	10	G|missense_variant|MODERATE|LOC_Os10g27470|LOC_Os10g27470|transcript|LOC_Os10g27470.1|protein_coding|5|7|c.1154A>G|p.His385Arg|1265|2275|1154|1761|385|586||	LOC_Os10g27470	KH domain containing protein, putative, expressed
Chr10	14492135	G	A	9,0	9	4,5	9	A|upstream_gene_variant|MODIFIER|LOC_Os10g27480|LOC_Os10g27480|transcript|LOC_Os10g27480.1|protein_coding||c.-1820G>A|||||1164|	LOC_Os10g27480	expressed protein
Chr10	14492306	C	T	10,0	10	4,8	12	T|upstream_gene_variant|MODIFIER|LOC_Os10g27480|LOC_Os10g27480|transcript|LOC_Os10g27480.1|protein_coding||c.-1649C>T|||||993|	LOC_Os10g27480	expressed protein
Chr10	14492819	A	G	10,0	10	5,13	18	G|3_prime_UTR_variant|MODIFIER|LOC_Os10g27470|LOC_Os10g27470|transcript|LOC_Os10g27470.1|protein_coding|7|7|c.*86A>G|||||86|	LOC_Os10g27470	KH domain containing protein, putative, expressed
Chr10	14492865	G	T	11,0	11	3,10	13	T|3_prime_UTR_variant|MODIFIER|LOC_Os10g27470|LOC_Os10g27470|transcript|LOC_Os10g27470.1|protein_coding|7|7|c.*132G>T|||||132|	LOC_Os10g27470	KH domain containing protein, putative, expressed
Chr10	14493090	G	T	9,0	9	6,11	17	T|3_prime_UTR_variant|MODIFIER|LOC_Os10g27470|LOC_Os10g27470|transcript|LOC_Os10g27470.1|protein_coding|7|7|c.*357G>T|||||357|	LOC_Os10g27470	KH domain containing protein, putative, expressed
Chr10	14493499	A	G	13,0	13	7,13	20	G|downstream_gene_variant|MODIFIER|LOC_Os10g27470|LOC_Os10g27470|transcript|LOC_Os10g27470.1|protein_coding||c.*766A>G|||||363|	LOC_Os10g27470	KH domain containing protein, putative, expressed
Chr10	14493776	G	T	8,0	8	1,16	17	T|5_prime_UTR_variant|MODIFIER|LOC_Os10g27480|LOC_Os10g27480|transcript|LOC_Os10g27480.1|protein_coding|2|4|c.-179G>T|||||179|	LOC_Os10g27480	expressed protein
Chr10	14494534	TG	T	17,0	17	3,5	8	T|upstream_gene_variant|MODIFIER|LOC_Os10g27980|LOC_Os10g27980|transcript|LOC_Os10g27980.1|protein_coding||c.-4073delG|||||3996|	LOC_Os10g27980	transmembrane amino acid transporter protein, putative, expressed
Chr10	14495376	T	C	9,0	9	5,6	11	C|synonymous_variant|LOW|LOC_Os10g27480|LOC_Os10g27480|transcript|LOC_Os10g27480.1|protein_coding|3|4|c.1323T>C|p.Phe441Phe|1761|2679|1323|1797|441|598||	LOC_Os10g27480	expressed protein
Chr10	14495801	C	A	8,0	8	2,6	8	A|missense_variant|MODERATE|LOC_Os10g27480|LOC_Os10g27480|transcript|LOC_Os10g27480.1|protein_coding|3|4|c.1748C>A|p.Ala583Glu|2186|2679|1748|1797|583|598||	LOC_Os10g27480	expressed protein
Chr10	14495850	A	G	10,0	10	4,6	10	G|stop_retained_variant|LOW|LOC_Os10g27480|LOC_Os10g27480|transcript|LOC_Os10g27480.1|protein_coding|3|4|c.1797A>G|p.Ter599Ter|2235|2679|1797|1797|599|598||	LOC_Os10g27480	expressed protein
Chr10	14496116	A	T	7,0	7	3,7	10	T|upstream_gene_variant|MODIFIER|LOC_Os10g27980|LOC_Os10g27980|transcript|LOC_Os10g27980.1|protein_coding||c.-2492A>T|||||2415|	LOC_Os10g27980	transmembrane amino acid transporter protein, putative, expressed
Chr10	14496290	C	A	11,0	11	4,4	8	A|upstream_gene_variant|MODIFIER|LOC_Os10g27980|LOC_Os10g27980|transcript|LOC_Os10g27980.1|protein_coding||c.-2318C>A|||||2241|	LOC_Os10g27980	transmembrane amino acid transporter protein, putative, expressed
Chr10	14496343	A	G	10,0	10	5,6	11	G|upstream_gene_variant|MODIFIER|LOC_Os10g27980|LOC_Os10g27980|transcript|LOC_Os10g27980.1|protein_coding||c.-2265A>G|||||2188|	LOC_Os10g27980	transmembrane amino acid transporter protein, putative, expressed
Chr10	14497119	C	CAT	15,0	15	2,8	10	CAT|upstream_gene_variant|MODIFIER|LOC_Os10g27980|LOC_Os10g27980|transcript|LOC_Os10g27980.1|protein_coding||c.-1489_-1488insAT|||||1411|	LOC_Os10g27980	transmembrane amino acid transporter protein, putative, expressed
Chr10	14497134	T	TC	18,0	18	2,6	8	TC|upstream_gene_variant|MODIFIER|LOC_Os10g27980|LOC_Os10g27980|transcript|LOC_Os10g27980.1|protein_coding||c.-1474_-1473insC|||||1396|	LOC_Os10g27980	transmembrane amino acid transporter protein, putative, expressed
Chr10	14497136	ACTCC	A	18,0	18	2,6	8	A|upstream_gene_variant|MODIFIER|LOC_Os10g27980|LOC_Os10g27980|transcript|LOC_Os10g27980.1|protein_coding||c.-1471_-1468delCTCC|||||1394|	LOC_Os10g27980	transmembrane amino acid transporter protein, putative, expressed
Chr10	14497166	A	C	16,0	16	4,4	8	C|upstream_gene_variant|MODIFIER|LOC_Os10g27980|LOC_Os10g27980|transcript|LOC_Os10g27980.1|protein_coding||c.-1442A>C|||||1365|	LOC_Os10g27980	transmembrane amino acid transporter protein, putative, expressed
Chr10	14497186	A	C	18,0	18	6,5	11	C|upstream_gene_variant|MODIFIER|LOC_Os10g27980|LOC_Os10g27980|transcript|LOC_Os10g27980.1|protein_coding||c.-1422A>C|||||1345|	LOC_Os10g27980	transmembrane amino acid transporter protein, putative, expressed
Chr10	14497222	T	C	13,1	14	5,4	9	C|upstream_gene_variant|MODIFIER|LOC_Os10g27980|LOC_Os10g27980|transcript|LOC_Os10g27980.1|protein_coding||c.-1386T>C|||||1309|	LOC_Os10g27980	transmembrane amino acid transporter protein, putative, expressed
Chr10	14497266	C	T	12,0	12	4,5	9	T|upstream_gene_variant|MODIFIER|LOC_Os10g27980|LOC_Os10g27980|transcript|LOC_Os10g27980.1|protein_coding||c.-1342C>T|||||1265|	LOC_Os10g27980	transmembrane amino acid transporter protein, putative, expressed
Chr10	14497281	C	T	9,0	9	4,6	10	T|upstream_gene_variant|MODIFIER|LOC_Os10g27980|LOC_Os10g27980|transcript|LOC_Os10g27980.1|protein_coding||c.-1327C>T|||||1250|	LOC_Os10g27980	transmembrane amino acid transporter protein, putative, expressed
Chr10	14497359	CATTAAAATAT	C	12,0	12	4,9	13	C|upstream_gene_variant|MODIFIER|LOC_Os10g27980|LOC_Os10g27980|transcript|LOC_Os10g27980.1|protein_coding||c.-1248_-1239delATTAAAATAT|||||1171|	LOC_Os10g27980	transmembrane amino acid transporter protein, putative, expressed
Chr10	14497460	C	T	10,0	10	3,4	7	T|upstream_gene_variant|MODIFIER|LOC_Os10g27980|LOC_Os10g27980|transcript|LOC_Os10g27980.1|protein_coding||c.-1148C>T|||||1071|	LOC_Os10g27980	transmembrane amino acid transporter protein, putative, expressed
Chr10	14497697	C	T	10,0	10	6,6	12	T|upstream_gene_variant|MODIFIER|LOC_Os10g27980|LOC_Os10g27980|transcript|LOC_Os10g27980.1|protein_coding||c.-911C>T|||||834|	LOC_Os10g27980	transmembrane amino acid transporter protein, putative, expressed
Chr10	14497710	T	A	9,0	9	7,4	11	A|upstream_gene_variant|MODIFIER|LOC_Os10g27980|LOC_Os10g27980|transcript|LOC_Os10g27980.1|protein_coding||c.-898T>A|||||821|	LOC_Os10g27980	transmembrane amino acid transporter protein, putative, expressed
Chr10	14497837	T	A	10,0	10	7,8	15	A|upstream_gene_variant|MODIFIER|LOC_Os10g27980|LOC_Os10g27980|transcript|LOC_Os10g27980.1|protein_coding||c.-771T>A|||||694|	LOC_Os10g27980	transmembrane amino acid transporter protein, putative, expressed
Chr10	14498116	T	C	11,0	11	1,8	9	C|upstream_gene_variant|MODIFIER|LOC_Os10g27980|LOC_Os10g27980|transcript|LOC_Os10g27980.1|protein_coding||c.-492T>C|||||415|	LOC_Os10g27980	transmembrane amino acid transporter protein, putative, expressed
Chr10	14498166	C	T	12,0	12	1,6	7	T|upstream_gene_variant|MODIFIER|LOC_Os10g27980|LOC_Os10g27980|transcript|LOC_Os10g27980.1|protein_coding||c.-442C>T|||||365|	LOC_Os10g27980	transmembrane amino acid transporter protein, putative, expressed
Chr10	14498191	A	G	15,0	15	1,8	9	G|upstream_gene_variant|MODIFIER|LOC_Os10g27980|LOC_Os10g27980|transcript|LOC_Os10g27980.1|protein_coding||c.-417A>G|||||340|	LOC_Os10g27980	transmembrane amino acid transporter protein, putative, expressed
Chr10	14498196	T	C	14,0	14	1,8	9	C|upstream_gene_variant|MODIFIER|LOC_Os10g27980|LOC_Os10g27980|transcript|LOC_Os10g27980.1|protein_coding||c.-412T>C|||||335|	LOC_Os10g27980	transmembrane amino acid transporter protein, putative, expressed
Chr10	14498236	A	G	14,0	14	2,9	11	G|upstream_gene_variant|MODIFIER|LOC_Os10g27980|LOC_Os10g27980|transcript|LOC_Os10g27980.1|protein_coding||c.-372A>G|||||295|	LOC_Os10g27980	transmembrane amino acid transporter protein, putative, expressed
Chr10	14498260	C	T	17,0	17	1,9	10	T|upstream_gene_variant|MODIFIER|LOC_Os10g27980|LOC_Os10g27980|transcript|LOC_Os10g27980.1|protein_coding||c.-348C>T|||||271|	LOC_Os10g27980	transmembrane amino acid transporter protein, putative, expressed
Chr10	14498266	A	G	17,0	17	1,8	9	G|upstream_gene_variant|MODIFIER|LOC_Os10g27980|LOC_Os10g27980|transcript|LOC_Os10g27980.1|protein_coding||c.-342A>G|||||265|	LOC_Os10g27980	transmembrane amino acid transporter protein, putative, expressed
Chr10	14498269	A	G	15,0	15	1,9	10	G|upstream_gene_variant|MODIFIER|LOC_Os10g27980|LOC_Os10g27980|transcript|LOC_Os10g27980.1|protein_coding||c.-339A>G|||||262|	LOC_Os10g27980	transmembrane amino acid transporter protein, putative, expressed
Chr10	14498272	T	C	15,0	15	1,9	10	C|upstream_gene_variant|MODIFIER|LOC_Os10g27980|LOC_Os10g27980|transcript|LOC_Os10g27980.1|protein_coding||c.-336T>C|||||259|	LOC_Os10g27980	transmembrane amino acid transporter protein, putative, expressed
Chr10	14498534	A	G	16,0	16	3,7	10	G|5_prime_UTR_variant|MODIFIER|LOC_Os10g27980|LOC_Os10g27980|transcript|LOC_Os10g27980.1|protein_coding|1|6|c.-74A>G|||||74|	LOC_Os10g27980	transmembrane amino acid transporter protein, putative, expressed
Chr10	14498601	C	T	11,0	11	6,6	12	T|5_prime_UTR_variant|MODIFIER|LOC_Os10g27980|LOC_Os10g27980|transcript|LOC_Os10g27980.1|protein_coding|1|6|c.-7C>T|||||7|	LOC_Os10g27980	transmembrane amino acid transporter protein, putative, expressed
Chr10	14499254	C	T	18,0	18	6,5	11	T|downstream_gene_variant|MODIFIER|LOC_Os10g27480|LOC_Os10g27480|transcript|LOC_Os10g27480.1|protein_coding||c.*3404C>T|||||2460|	LOC_Os10g27480	expressed protein
Chr10	14500170	CT	C	12,0	12	3,3	6	C|downstream_gene_variant|MODIFIER|LOC_Os10g27480|LOC_Os10g27480|transcript|LOC_Os10g27480.1|protein_coding||c.*4321delT|||||3377|	LOC_Os10g27480	expressed protein
Chr10	14500509	T	C	15,0	15	6,10	16	C|synonymous_variant|LOW|LOC_Os10g27980|LOC_Os10g27980|transcript|LOC_Os10g27980.1|protein_coding|6|6|c.1224T>C|p.Ser408Ser|1301|1548|1224|1329|408|442||	LOC_Os10g27980	transmembrane amino acid transporter protein, putative, expressed
Chr10	14500651	A	ATT	9,0	9	7,8	15	ATT|3_prime_UTR_variant|MODIFIER|LOC_Os10g27980|LOC_Os10g27980|transcript|LOC_Os10g27980.1|protein_coding|6|6|c.*38_*39insTT|||||39|INFO_REALIGN_3_PRIME	LOC_Os10g27980	transmembrane amino acid transporter protein, putative, expressed
Chr10	14500657	C	G	11,0	11	7,6	13	G|3_prime_UTR_variant|MODIFIER|LOC_Os10g27980|LOC_Os10g27980|transcript|LOC_Os10g27980.1|protein_coding|6|6|c.*43C>G|||||43|	LOC_Os10g27980	transmembrane amino acid transporter protein, putative, expressed
Chr10	14500725	T	G	11,0	11	5,8	13	G|3_prime_UTR_variant|MODIFIER|LOC_Os10g27980|LOC_Os10g27980|transcript|LOC_Os10g27980.1|protein_coding|6|6|c.*111T>G|||||111|	LOC_Os10g27980	transmembrane amino acid transporter protein, putative, expressed
Chr10	14502065	A	C	7,0	7	8,10	18	C|missense_variant|MODERATE|LOC_Os10g27990|LOC_Os10g27990|transcript|LOC_Os10g27990.1|protein_coding|2|2|c.1446T>G|p.Asp482Glu|1763|3028|1446|2370|482|789||	LOC_Os10g27990	exocyst complex component 6, putative, expressed
Chr10	14502145	C	T	8,0	8	7,9	16	T|missense_variant|MODERATE|LOC_Os10g27990|LOC_Os10g27990|transcript|LOC_Os10g27990.1|protein_coding|2|2|c.1366G>A|p.Val456Ile|1683|3028|1366|2370|456|789||	LOC_Os10g27990	exocyst complex component 6, putative, expressed
Chr10	14502575	C	A	11,0	11	5,10	15	A|synonymous_variant|LOW|LOC_Os10g27990|LOC_Os10g27990|transcript|LOC_Os10g27990.1|protein_coding|2|2|c.936G>T|p.Pro312Pro|1253|3028|936|2370|312|789||	LOC_Os10g27990	exocyst complex component 6, putative, expressed
Chr10	14502764	G	A	4,0	4	5,7	12	A|synonymous_variant|LOW|LOC_Os10g27990|LOC_Os10g27990|transcript|LOC_Os10g27990.1|protein_coding|2|2|c.747C>T|p.Asp249Asp|1064|3028|747|2370|249|789||	LOC_Os10g27990	exocyst complex component 6, putative, expressed
Chr10	14502810	T	C	5,0	5	5,9	14	C|missense_variant|MODERATE|LOC_Os10g27990|LOC_Os10g27990|transcript|LOC_Os10g27990.1|protein_coding|2|2|c.701A>G|p.His234Arg|1018|3028|701|2370|234|789||	LOC_Os10g27990	exocyst complex component 6, putative, expressed
Chr10	14502982	G	T	9,0	9	5,14	19	T|missense_variant|MODERATE|LOC_Os10g27990|LOC_Os10g27990|transcript|LOC_Os10g27990.1|protein_coding|2|2|c.529C>A|p.Leu177Ile|846|3028|529|2370|177|789||	LOC_Os10g27990	exocyst complex component 6, putative, expressed
Chr10	14503230	A	G	14,0	14	8,7	15	G|missense_variant|MODERATE|LOC_Os10g27990|LOC_Os10g27990|transcript|LOC_Os10g27990.1|protein_coding|2|2|c.281T>C|p.Met94Thr|598|3028|281|2370|94|789||	LOC_Os10g27990	exocyst complex component 6, putative, expressed
Chr10	14503463	A	G	9,0	9	4,7	11	G|synonymous_variant|LOW|LOC_Os10g27990|LOC_Os10g27990|transcript|LOC_Os10g27990.1|protein_coding|2|2|c.48T>C|p.Gly16Gly|365|3028|48|2370|16|789||	LOC_Os10g27990	exocyst complex component 6, putative, expressed
Chr10	14503526	C	T	8,0	8	7,7	14	T|downstream_gene_variant|MODIFIER|LOC_Os10g27980|LOC_Os10g27980|transcript|LOC_Os10g27980.1|protein_coding||c.*2912C>T|||||2770|	LOC_Os10g27980	transmembrane amino acid transporter protein, putative, expressed
Chr10	14503535	AC	A	9,0	9	8,9	17	A|downstream_gene_variant|MODIFIER|LOC_Os10g27980|LOC_Os10g27980|transcript|LOC_Os10g27980.1|protein_coding||c.*2922delC|||||2780|	LOC_Os10g27980	transmembrane amino acid transporter protein, putative, expressed
Chr10	14503764	CA	C	7,0	7	6,6	12	C|downstream_gene_variant|MODIFIER|LOC_Os10g27980|LOC_Os10g27980|transcript|LOC_Os10g27980.1|protein_coding||c.*3151delA|||||3009|	LOC_Os10g27980	transmembrane amino acid transporter protein, putative, expressed
Chr10	14504300	C	G	8,0	8	1,10	11	G|upstream_gene_variant|MODIFIER|LOC_Os10g27990|LOC_Os10g27990|transcript|LOC_Os10g27990.1|protein_coding||c.-790G>C|||||57|	LOC_Os10g27990	exocyst complex component 6, putative, expressed
Chr10	14504457	T	G	8,0	8	3,11	14	G|upstream_gene_variant|MODIFIER|LOC_Os10g27990|LOC_Os10g27990|transcript|LOC_Os10g27990.1|protein_coding||c.-947A>C|||||214|	LOC_Os10g27990	exocyst complex component 6, putative, expressed
Chr10	14504577	C	T	10,0	10	2,11	13	T|upstream_gene_variant|MODIFIER|LOC_Os10g27990|LOC_Os10g27990|transcript|LOC_Os10g27990.1|protein_coding||c.-1067G>A|||||334|	LOC_Os10g27990	exocyst complex component 6, putative, expressed
Chr10	14504705	C	T	17,0	17	4,4	8	T|upstream_gene_variant|MODIFIER|LOC_Os10g27990|LOC_Os10g27990|transcript|LOC_Os10g27990.1|protein_coding||c.-1195G>A|||||462|	LOC_Os10g27990	exocyst complex component 6, putative, expressed
Chr10	14504706	CG	C	17,0	17	4,4	8	C|upstream_gene_variant|MODIFIER|LOC_Os10g27990|LOC_Os10g27990|transcript|LOC_Os10g27990.1|protein_coding||c.-1197delC|||||464|	LOC_Os10g27990	exocyst complex component 6, putative, expressed
Chr10	14504722	C	T	19,0	19	4,5	9	T|upstream_gene_variant|MODIFIER|LOC_Os10g27990|LOC_Os10g27990|transcript|LOC_Os10g27990.1|protein_coding||c.-1212G>A|||||479|	LOC_Os10g27990	exocyst complex component 6, putative, expressed
Chr10	14504773	A	G	16,0	16	5,7	12	G|upstream_gene_variant|MODIFIER|LOC_Os10g27990|LOC_Os10g27990|transcript|LOC_Os10g27990.1|protein_coding||c.-1263T>C|||||530|	LOC_Os10g27990	exocyst complex component 6, putative, expressed
Chr10	14504779	C	T	16,0	16	5,7	12	T|upstream_gene_variant|MODIFIER|LOC_Os10g27990|LOC_Os10g27990|transcript|LOC_Os10g27990.1|protein_coding||c.-1269G>A|||||536|	LOC_Os10g27990	exocyst complex component 6, putative, expressed
Chr10	14504800	G	A	17,0	17	5,8	13	A|upstream_gene_variant|MODIFIER|LOC_Os10g27990|LOC_Os10g27990|transcript|LOC_Os10g27990.1|protein_coding||c.-1290C>T|||||557|	LOC_Os10g27990	exocyst complex component 6, putative, expressed
Chr10	14504811	A	G	15,0	15	6,9	15	G|upstream_gene_variant|MODIFIER|LOC_Os10g27990|LOC_Os10g27990|transcript|LOC_Os10g27990.1|protein_coding||c.-1301T>C|||||568|	LOC_Os10g27990	exocyst complex component 6, putative, expressed
Chr10	14504812	T	C	15,0	15	6,9	15	C|upstream_gene_variant|MODIFIER|LOC_Os10g27990|LOC_Os10g27990|transcript|LOC_Os10g27990.1|protein_coding||c.-1302A>G|||||569|	LOC_Os10g27990	exocyst complex component 6, putative, expressed
Chr10	14505003	C	A	12,0	12	9,6	15	A|upstream_gene_variant|MODIFIER|LOC_Os10g27990|LOC_Os10g27990|transcript|LOC_Os10g27990.1|protein_coding||c.-1493G>T|||||760|	LOC_Os10g27990	exocyst complex component 6, putative, expressed
Chr10	14505092	T	A	12,0	12	9,9	18	A|upstream_gene_variant|MODIFIER|LOC_Os10g27990|LOC_Os10g27990|transcript|LOC_Os10g27990.1|protein_coding||c.-1582A>T|||||849|	LOC_Os10g27990	exocyst complex component 6, putative, expressed
Chr10	14505191	C	T	8,1	9	3,5	8	T|upstream_gene_variant|MODIFIER|LOC_Os10g27990|LOC_Os10g27990|transcript|LOC_Os10g27990.1|protein_coding||c.-1681G>A|||||948|	LOC_Os10g27990	exocyst complex component 6, putative, expressed
Chr10	14505304	G	GT	10,1	11	7,5	12	GT|upstream_gene_variant|MODIFIER|LOC_Os10g27990|LOC_Os10g27990|transcript|LOC_Os10g27990.1|protein_coding||c.-1795_-1794insA|||||1062|	LOC_Os10g27990	exocyst complex component 6, putative, expressed
Chr10	14505335	C	T	11,1	12	7,6	13	T|upstream_gene_variant|MODIFIER|LOC_Os10g27990|LOC_Os10g27990|transcript|LOC_Os10g27990.1|protein_coding||c.-1825G>A|||||1092|	LOC_Os10g27990	exocyst complex component 6, putative, expressed
Chr10	14505348	C	T	9,1	10	6,5	11	T|upstream_gene_variant|MODIFIER|LOC_Os10g27990|LOC_Os10g27990|transcript|LOC_Os10g27990.1|protein_coding||c.-1838G>A|||||1105|	LOC_Os10g27990	exocyst complex component 6, putative, expressed
Chr10	14505370	T	C	9,1	10	5,5	10	C|upstream_gene_variant|MODIFIER|LOC_Os10g27990|LOC_Os10g27990|transcript|LOC_Os10g27990.1|protein_coding||c.-1860A>G|||||1127|	LOC_Os10g27990	exocyst complex component 6, putative, expressed
Chr10	14505388	G	A	9,1	10	1,7	8	A|upstream_gene_variant|MODIFIER|LOC_Os10g27990|LOC_Os10g27990|transcript|LOC_Os10g27990.1|protein_coding||c.-1878C>T|||||1145|	LOC_Os10g27990	exocyst complex component 6, putative, expressed
Chr10	14505406	G	A	10,1	11	1,6	7	A|upstream_gene_variant|MODIFIER|LOC_Os10g27990|LOC_Os10g27990|transcript|LOC_Os10g27990.1|protein_coding||c.-1896C>T|||||1163|	LOC_Os10g27990	exocyst complex component 6, putative, expressed
Chr10	14505491	G	A	14,0	14	3,5	8	A|upstream_gene_variant|MODIFIER|LOC_Os10g27990|LOC_Os10g27990|transcript|LOC_Os10g27990.1|protein_coding||c.-1981C>T|||||1248|	LOC_Os10g27990	exocyst complex component 6, putative, expressed
Chr10	14506395	A	G	6,0	6	4,11	15	G|upstream_gene_variant|MODIFIER|LOC_Os10g27990|LOC_Os10g27990|transcript|LOC_Os10g27990.1|protein_coding||c.-2885T>C|||||2152|	LOC_Os10g27990	exocyst complex component 6, putative, expressed
Chr10	14506437	G	A	8,0	8	4,10	14	A|3_prime_UTR_variant|MODIFIER|LOC_Os10g28000|LOC_Os10g28000|transcript|LOC_Os10g28000.1|protein_coding|9|10|c.*11C>T|||||11|	LOC_Os10g28000	glutathione reductase, putative, expressed
Chr10	14506495	A	T	10,0	10	2,11	13	T|upstream_gene_variant|MODIFIER|LOC_Os10g27990|LOC_Os10g27990|transcript|LOC_Os10g27990.1|protein_coding||c.-2985T>A|||||2252|	LOC_Os10g27990	exocyst complex component 6, putative, expressed
Chr10	14506844	A	G	11,0	11	6,11	17	G|upstream_gene_variant|MODIFIER|LOC_Os10g27990|LOC_Os10g27990|transcript|LOC_Os10g27990.1|protein_coding||c.-3334T>C|||||2601|	LOC_Os10g27990	exocyst complex component 6, putative, expressed
Chr10	14507386	A	T	16,0	16	1,6	7	T|upstream_gene_variant|MODIFIER|LOC_Os10g27990|LOC_Os10g27990|transcript|LOC_Os10g27990.1|protein_coding||c.-3876T>A|||||3143|	LOC_Os10g27990	exocyst complex component 6, putative, expressed
Chr10	14507779	T	C	12,0	12	4,4	8	C|upstream_gene_variant|MODIFIER|LOC_Os10g27990|LOC_Os10g27990|transcript|LOC_Os10g27990.1|protein_coding||c.-4269A>G|||||3536|	LOC_Os10g27990	exocyst complex component 6, putative, expressed
Chr10	14508188	C	T	18,0	18	9,5	14	T|missense_variant|MODERATE|LOC_Os10g28000|LOC_Os10g28000|transcript|LOC_Os10g28000.1|protein_coding|3|10|c.394G>A|p.Asp132Asn|397|1494|394|1164|132|387||	LOC_Os10g28000	glutathione reductase, putative, expressed
Chr10	14508601	G	C	12,0	12	5,6	11	C|upstream_gene_variant|MODIFIER|LOC_Os10g27990|LOC_Os10g27990|transcript|LOC_Os10g27990.1|protein_coding||c.-5091C>G|||||4358|	LOC_Os10g27990	exocyst complex component 6, putative, expressed
Chr10	14509021	T	C	8,0	8	4,11	15	C|upstream_gene_variant|MODIFIER|LOC_Os10g27990|LOC_Os10g27990|transcript|LOC_Os10g27990.1|protein_coding||c.-5511A>G|||||4778|	LOC_Os10g27990	exocyst complex component 6, putative, expressed
Chr10	14509179	A	T	11,0	11	5,9	14	T|upstream_gene_variant|MODIFIER|LOC_Os10g27990|LOC_Os10g27990|transcript|LOC_Os10g27990.1|protein_coding||c.-5669T>A|||||4936|	LOC_Os10g27990	exocyst complex component 6, putative, expressed
Chr10	14509462	G	A	7,0	7	3,7	10	A|upstream_gene_variant|MODIFIER|LOC_Os10g28000|LOC_Os10g28000|transcript|LOC_Os10g28000.1|protein_coding||c.-677C>T|||||674|	LOC_Os10g28000	glutathione reductase, putative, expressed
Chr10	14510044	C	CG	5,0	5	5,2	7	CG|upstream_gene_variant|MODIFIER|LOC_Os10g28000|LOC_Os10g28000|transcript|LOC_Os10g28000.1|protein_coding||c.-1260_-1259insC|||||1257|	LOC_Os10g28000	glutathione reductase, putative, expressed
Chr10	14510179	A	T	10,0	10	4,8	12	T|upstream_gene_variant|MODIFIER|LOC_Os10g28000|LOC_Os10g28000|transcript|LOC_Os10g28000.1|protein_coding||c.-1394T>A|||||1391|	LOC_Os10g28000	glutathione reductase, putative, expressed
Chr10	14510231	T	C	10,0	10	4,4	8	C|upstream_gene_variant|MODIFIER|LOC_Os10g28000|LOC_Os10g28000|transcript|LOC_Os10g28000.1|protein_coding||c.-1446A>G|||||1443|	LOC_Os10g28000	glutathione reductase, putative, expressed
Chr10	14510238	G	A	11,0	11	5,5	10	A|upstream_gene_variant|MODIFIER|LOC_Os10g28000|LOC_Os10g28000|transcript|LOC_Os10g28000.1|protein_coding||c.-1453C>T|||||1450|	LOC_Os10g28000	glutathione reductase, putative, expressed
Chr10	14510239	G	A	11,0	11	4,5	9	A|upstream_gene_variant|MODIFIER|LOC_Os10g28000|LOC_Os10g28000|transcript|LOC_Os10g28000.1|protein_coding||c.-1454C>T|||||1451|	LOC_Os10g28000	glutathione reductase, putative, expressed
Chr10	14510249	A	G	11,0	11	4,6	10	G|upstream_gene_variant|MODIFIER|LOC_Os10g28000|LOC_Os10g28000|transcript|LOC_Os10g28000.1|protein_coding||c.-1464T>C|||||1461|	LOC_Os10g28000	glutathione reductase, putative, expressed
Chr10	14510251	C	CT	11,0	11	4,6	10	CT|upstream_gene_variant|MODIFIER|LOC_Os10g28000|LOC_Os10g28000|transcript|LOC_Os10g28000.1|protein_coding||c.-1467_-1466insA|||||1464|	LOC_Os10g28000	glutathione reductase, putative, expressed
Chr10	14510270	G	A	7,0	7	5,6	11	A|upstream_gene_variant|MODIFIER|LOC_Os10g28000|LOC_Os10g28000|transcript|LOC_Os10g28000.1|protein_coding||c.-1485C>T|||||1482|	LOC_Os10g28000	glutathione reductase, putative, expressed
Chr10	14510278	G	A	8,0	8	5,5	10	A|upstream_gene_variant|MODIFIER|LOC_Os10g28000|LOC_Os10g28000|transcript|LOC_Os10g28000.1|protein_coding||c.-1493C>T|||||1490|	LOC_Os10g28000	glutathione reductase, putative, expressed
Chr10	14510291	A	C	8,0	8	5,5	10	C|upstream_gene_variant|MODIFIER|LOC_Os10g28000|LOC_Os10g28000|transcript|LOC_Os10g28000.1|protein_coding||c.-1506T>G|||||1503|	LOC_Os10g28000	glutathione reductase, putative, expressed
Chr10	14510318	A	G	10,0	10	4,3	7	G|upstream_gene_variant|MODIFIER|LOC_Os10g28000|LOC_Os10g28000|transcript|LOC_Os10g28000.1|protein_coding||c.-1533T>C|||||1530|	LOC_Os10g28000	glutathione reductase, putative, expressed
Chr10	14510392	A	G	11,0	11	3,8	11	G|upstream_gene_variant|MODIFIER|LOC_Os10g28000|LOC_Os10g28000|transcript|LOC_Os10g28000.1|protein_coding||c.-1607T>C|||||1604|	LOC_Os10g28000	glutathione reductase, putative, expressed
Chr10	14510396	G	GGTAAAAGATTA	12,0	12	3,7	10	GGTAAAAGATTA|upstream_gene_variant|MODIFIER|LOC_Os10g28000|LOC_Os10g28000|transcript|LOC_Os10g28000.1|protein_coding||c.-1612_-1611insTAATCTTTTAC|||||1609|	LOC_Os10g28000	glutathione reductase, putative, expressed
Chr10	14510432	C	T	13,0	13	2,9	11	T|upstream_gene_variant|MODIFIER|LOC_Os10g28000|LOC_Os10g28000|transcript|LOC_Os10g28000.1|protein_coding||c.-1647G>A|||||1644|	LOC_Os10g28000	glutathione reductase, putative, expressed
Chr10	14510443	C	T	15,0	15	2,9	11	T|upstream_gene_variant|MODIFIER|LOC_Os10g28000|LOC_Os10g28000|transcript|LOC_Os10g28000.1|protein_coding||c.-1658G>A|||||1655|	LOC_Os10g28000	glutathione reductase, putative, expressed
Chr10	14510448	G	T	15,0	15	2,10	12	T|upstream_gene_variant|MODIFIER|LOC_Os10g28000|LOC_Os10g28000|transcript|LOC_Os10g28000.1|protein_coding||c.-1663C>A|||||1660|	LOC_Os10g28000	glutathione reductase, putative, expressed
Chr10	14510642	C	T	4,0	4	2,10	12	T|upstream_gene_variant|MODIFIER|LOC_Os10g28000|LOC_Os10g28000|transcript|LOC_Os10g28000.1|protein_coding||c.-1857G>A|||||1854|	LOC_Os10g28000	glutathione reductase, putative, expressed
Chr10	14510677	C	T	5,0	5	4,9	13	T|upstream_gene_variant|MODIFIER|LOC_Os10g28000|LOC_Os10g28000|transcript|LOC_Os10g28000.1|protein_coding||c.-1892G>A|||||1889|	LOC_Os10g28000	glutathione reductase, putative, expressed
Chr10	14510740	A	G	5,0	5	4,8	12	G|upstream_gene_variant|MODIFIER|LOC_Os10g28000|LOC_Os10g28000|transcript|LOC_Os10g28000.1|protein_coding||c.-1955T>C|||||1952|	LOC_Os10g28000	glutathione reductase, putative, expressed
Chr10	14510769	C	T	7,0	7	4,8	12	T|upstream_gene_variant|MODIFIER|LOC_Os10g28000|LOC_Os10g28000|transcript|LOC_Os10g28000.1|protein_coding||c.-1984G>A|||||1981|	LOC_Os10g28000	glutathione reductase, putative, expressed
Chr10	14510886	C	T	7,0	7	5,11	16	T|upstream_gene_variant|MODIFIER|LOC_Os10g28000|LOC_Os10g28000|transcript|LOC_Os10g28000.1|protein_coding||c.-2101G>A|||||2098|	LOC_Os10g28000	glutathione reductase, putative, expressed
Chr10	14510922	G	A	5,0	5	5,10	15	A|upstream_gene_variant|MODIFIER|LOC_Os10g28000|LOC_Os10g28000|transcript|LOC_Os10g28000.1|protein_coding||c.-2137C>T|||||2134|	LOC_Os10g28000	glutathione reductase, putative, expressed
Chr10	14510941	A	G	6,0	6	6,10	16	G|upstream_gene_variant|MODIFIER|LOC_Os10g28000|LOC_Os10g28000|transcript|LOC_Os10g28000.1|protein_coding||c.-2156T>C|||||2153|	LOC_Os10g28000	glutathione reductase, putative, expressed
Chr10	14510942	T	C	7,0	7	6,10	16	C|upstream_gene_variant|MODIFIER|LOC_Os10g28000|LOC_Os10g28000|transcript|LOC_Os10g28000.1|protein_coding||c.-2157A>G|||||2154|	LOC_Os10g28000	glutathione reductase, putative, expressed
Chr10	14511015	T	C	11,0	11	5,13	18	C|upstream_gene_variant|MODIFIER|LOC_Os10g28000|LOC_Os10g28000|transcript|LOC_Os10g28000.1|protein_coding||c.-2230A>G|||||2227|	LOC_Os10g28000	glutathione reductase, putative, expressed
Chr10	14511051	A	G	11,0	11	4,10	14	G|upstream_gene_variant|MODIFIER|LOC_Os10g28000|LOC_Os10g28000|transcript|LOC_Os10g28000.1|protein_coding||c.-2266T>C|||||2263|	LOC_Os10g28000	glutathione reductase, putative, expressed
Chr10	14511062	C	T	10,0	10	4,9	13	T|upstream_gene_variant|MODIFIER|LOC_Os10g28000|LOC_Os10g28000|transcript|LOC_Os10g28000.1|protein_coding||c.-2277G>A|||||2274|	LOC_Os10g28000	glutathione reductase, putative, expressed
Chr10	14511097	A	G	9,0	9	4,8	12	G|upstream_gene_variant|MODIFIER|LOC_Os10g28000|LOC_Os10g28000|transcript|LOC_Os10g28000.1|protein_coding||c.-2312T>C|||||2309|	LOC_Os10g28000	glutathione reductase, putative, expressed
Chr10	14511114	C	T	8,0	8	3,8	11	T|upstream_gene_variant|MODIFIER|LOC_Os10g28000|LOC_Os10g28000|transcript|LOC_Os10g28000.1|protein_coding||c.-2329G>A|||||2326|	LOC_Os10g28000	glutathione reductase, putative, expressed
Chr10	14511179	A	G	8,0	8	3,4	7	G|upstream_gene_variant|MODIFIER|LOC_Os10g28000|LOC_Os10g28000|transcript|LOC_Os10g28000.1|protein_coding||c.-2394T>C|||||2391|	LOC_Os10g28000	glutathione reductase, putative, expressed
Chr10	14511199	G	A	9,0	9	4,3	7	A|upstream_gene_variant|MODIFIER|LOC_Os10g28000|LOC_Os10g28000|transcript|LOC_Os10g28000.1|protein_coding||c.-2414C>T|||||2411|	LOC_Os10g28000	glutathione reductase, putative, expressed
Chr10	14511237	T	C	9,0	9	4,3	7	C|upstream_gene_variant|MODIFIER|LOC_Os10g28000|LOC_Os10g28000|transcript|LOC_Os10g28000.1|protein_coding||c.-2452A>G|||||2449|	LOC_Os10g28000	glutathione reductase, putative, expressed
Chr10	14511475	C	T	8,0	8	4,3	7	T|upstream_gene_variant|MODIFIER|LOC_Os10g28000|LOC_Os10g28000|transcript|LOC_Os10g28000.1|protein_coding||c.-2690G>A|||||2687|	LOC_Os10g28000	glutathione reductase, putative, expressed
Chr10	14511516	G	C	7,0	7	5,4	9	C|upstream_gene_variant|MODIFIER|LOC_Os10g28000|LOC_Os10g28000|transcript|LOC_Os10g28000.1|protein_coding||c.-2731C>G|||||2728|	LOC_Os10g28000	glutathione reductase, putative, expressed
Chr10	14511692	C	T	8,0	8	5,8	13	T|upstream_gene_variant|MODIFIER|LOC_Os10g28000|LOC_Os10g28000|transcript|LOC_Os10g28000.1|protein_coding||c.-2907G>A|||||2904|	LOC_Os10g28000	glutathione reductase, putative, expressed
Chr10	14511837	A	AT	8,0	8	2,3	5	AT|upstream_gene_variant|MODIFIER|LOC_Os10g28000|LOC_Os10g28000|transcript|LOC_Os10g28000.1|protein_coding||c.-3053_-3052insA|||||3050|	LOC_Os10g28000	glutathione reductase, putative, expressed
Chr10	14511910	ATTTTTTTCG	A	13,0	13	5,6	11	A|upstream_gene_variant|MODIFIER|LOC_Os10g28000|LOC_Os10g28000|transcript|LOC_Os10g28000.1|protein_coding||c.-3134_-3126delCGAAAAAAA|||||3123|	LOC_Os10g28000	glutathione reductase, putative, expressed
Chr10	14512014	G	GA	9,0	9	4,6	10	GA|upstream_gene_variant|MODIFIER|LOC_Os10g28000|LOC_Os10g28000|transcript|LOC_Os10g28000.1|protein_coding||c.-3230_-3229insT|||||3227|	LOC_Os10g28000	glutathione reductase, putative, expressed
Chr10	14512023	C	CAT	11,0	11	4,8	12	CAT|upstream_gene_variant|MODIFIER|LOC_Os10g28000|LOC_Os10g28000|transcript|LOC_Os10g28000.1|protein_coding||c.-3239_-3238insAT|||||3236|	LOC_Os10g28000	glutathione reductase, putative, expressed
Chr10	14512081	GTT	G	11,0	11	3,8	11	G|upstream_gene_variant|MODIFIER|LOC_Os10g28000|LOC_Os10g28000|transcript|LOC_Os10g28000.1|protein_coding||c.-3298_-3297delAA|||||3294|	LOC_Os10g28000	glutathione reductase, putative, expressed
Chr10	14512094	T	A	11,0	11	4,8	12	A|upstream_gene_variant|MODIFIER|LOC_Os10g28000|LOC_Os10g28000|transcript|LOC_Os10g28000.1|protein_coding||c.-3309A>T|||||3306|	LOC_Os10g28000	glutathione reductase, putative, expressed
Chr10	14512125	CT	C	9,0	9	3,7	10	C|upstream_gene_variant|MODIFIER|LOC_Os10g28000|LOC_Os10g28000|transcript|LOC_Os10g28000.1|protein_coding||c.-3341delA|||||3338|	LOC_Os10g28000	glutathione reductase, putative, expressed
Chr10	14512133	T	TA	10,0	10	3,8	11	TA|upstream_gene_variant|MODIFIER|LOC_Os10g28000|LOC_Os10g28000|transcript|LOC_Os10g28000.1|protein_coding||c.-3349_-3348insT|||||3346|	LOC_Os10g28000	glutathione reductase, putative, expressed
Chr10	14512143	G	A	10,0	10	3,9	12	A|upstream_gene_variant|MODIFIER|LOC_Os10g28000|LOC_Os10g28000|transcript|LOC_Os10g28000.1|protein_coding||c.-3358C>T|||||3355|	LOC_Os10g28000	glutathione reductase, putative, expressed
Chr10	14512164	G	A	8,0	8	3,8	11	A|upstream_gene_variant|MODIFIER|LOC_Os10g28000|LOC_Os10g28000|transcript|LOC_Os10g28000.1|protein_coding||c.-3379C>T|||||3376|	LOC_Os10g28000	glutathione reductase, putative, expressed
Chr10	14512425	C	T	13,0	13	4,5	9	T|upstream_gene_variant|MODIFIER|LOC_Os10g28000|LOC_Os10g28000|transcript|LOC_Os10g28000.1|protein_coding||c.-3640G>A|||||3637|	LOC_Os10g28000	glutathione reductase, putative, expressed
Chr10	14512479	A	T	12,0	12	3,7	10	T|upstream_gene_variant|MODIFIER|LOC_Os10g28000|LOC_Os10g28000|transcript|LOC_Os10g28000.1|protein_coding||c.-3694T>A|||||3691|	LOC_Os10g28000	glutathione reductase, putative, expressed
Chr10	14512631	G	A	17,0	17	5,3	8	A|upstream_gene_variant|MODIFIER|LOC_Os10g28000|LOC_Os10g28000|transcript|LOC_Os10g28000.1|protein_coding||c.-3846C>T|||||3843|	LOC_Os10g28000	glutathione reductase, putative, expressed
Chr10	14512755	T	C	11,0	11	3,8	11	C|upstream_gene_variant|MODIFIER|LOC_Os10g28000|LOC_Os10g28000|transcript|LOC_Os10g28000.1|protein_coding||c.-3970A>G|||||3967|	LOC_Os10g28000	glutathione reductase, putative, expressed
Chr10	14513482	G	GA	17,0	17	3,8	11	GA|3_prime_UTR_variant|MODIFIER|LOC_Os10g28009|LOC_Os10g28009|transcript|LOC_Os10g28009.1|protein_coding|3|3|c.*88dupT|||||88|	LOC_Os10g28009	expressed protein
Chr10	14513506	C	T	17,0	17	3,10	13	T|3_prime_UTR_variant|MODIFIER|LOC_Os10g28009|LOC_Os10g28009|transcript|LOC_Os10g28009.1|protein_coding|3|3|c.*65G>A|||||65|	LOC_Os10g28009	expressed protein
Chr10	14513609	G	A	16,0	16	4,9	13	A|missense_variant|MODERATE|LOC_Os10g28009|LOC_Os10g28009|transcript|LOC_Os10g28009.1|protein_coding|3|3|c.217C>T|p.Pro73Ser|771|1232|217|255|73|84||	LOC_Os10g28009	expressed protein
Chr10	14513660	T	C	13,0	13	5,10	15	C|missense_variant|MODERATE|LOC_Os10g28009|LOC_Os10g28009|transcript|LOC_Os10g28009.1|protein_coding|3|3|c.166A>G|p.Asn56Asp|720|1232|166|255|56|84||	LOC_Os10g28009	expressed protein
Chr10	14513709	A	G	17,0	17	5,12	17	G|synonymous_variant|LOW|LOC_Os10g28009|LOC_Os10g28009|transcript|LOC_Os10g28009.1|protein_coding|3|3|c.117T>C|p.Ser39Ser|671|1232|117|255|39|84||	LOC_Os10g28009	expressed protein
Chr10	14513782	C	A	10,0	10	4,10	14	A|upstream_gene_variant|MODIFIER|LOC_Os10g28000|LOC_Os10g28000|transcript|LOC_Os10g28000.1|protein_coding||c.-4997G>T|||||4994|	LOC_Os10g28000	glutathione reductase, putative, expressed
Chr10	14514598	G	A	12,0	12	4,4	8	A|intron_variant|MODIFIER|LOC_Os10g28009|LOC_Os10g28009|transcript|LOC_Os10g28009.1|protein_coding|2|2|c.70-842C>T||||||	LOC_Os10g28009	expressed protein
Chr10	14514667	G	A	15,0	15	2,6	8	A|intron_variant|MODIFIER|LOC_Os10g28009|LOC_Os10g28009|transcript|LOC_Os10g28009.1|protein_coding|2|2|c.70-911C>T||||||	LOC_Os10g28009	expressed protein
Chr10	14514708	G	A	11,0	11	4,5	9	A|intron_variant|MODIFIER|LOC_Os10g28009|LOC_Os10g28009|transcript|LOC_Os10g28009.1|protein_coding|2|2|c.70-952C>T||||||	LOC_Os10g28009	expressed protein
Chr10	14514985	A	G	7,0	7	1,12	13	G|intron_variant|MODIFIER|LOC_Os10g28009|LOC_Os10g28009|transcript|LOC_Os10g28009.1|protein_coding|2|2|c.70-1229T>C||||||	LOC_Os10g28009	expressed protein
Chr10	14515130	T	C	9,0	9	2,9	11	C|intron_variant|MODIFIER|LOC_Os10g28009|LOC_Os10g28009|transcript|LOC_Os10g28009.1|protein_coding|2|2|c.70-1374A>G||||||	LOC_Os10g28009	expressed protein
Chr10	14515176	T	C	12,0	12	3,8	11	C|intron_variant|MODIFIER|LOC_Os10g28009|LOC_Os10g28009|transcript|LOC_Os10g28009.1|protein_coding|2|2|c.70-1420A>G||||||	LOC_Os10g28009	expressed protein
Chr10	14515511	C	T	9,0	9	5,7	12	T|intron_variant|MODIFIER|LOC_Os10g28009|LOC_Os10g28009|transcript|LOC_Os10g28009.1|protein_coding|2|2|c.69+1654G>A||||||	LOC_Os10g28009	expressed protein
Chr10	14515588	C	T	9,0	9	6,10	16	T|intron_variant|MODIFIER|LOC_Os10g28009|LOC_Os10g28009|transcript|LOC_Os10g28009.1|protein_coding|2|2|c.69+1577G>A||||||	LOC_Os10g28009	expressed protein
Chr10	14515705	C	G	8,0	8	4,10	14	G|intron_variant|MODIFIER|LOC_Os10g28009|LOC_Os10g28009|transcript|LOC_Os10g28009.1|protein_coding|2|2|c.69+1460G>C||||||	LOC_Os10g28009	expressed protein
Chr10	14515718	T	C	6,0	6	4,9	13	C|intron_variant|MODIFIER|LOC_Os10g28009|LOC_Os10g28009|transcript|LOC_Os10g28009.1|protein_coding|2|2|c.69+1447A>G||||||	LOC_Os10g28009	expressed protein
Chr10	14515878	G	T	16,0	16	3,7	10	T|intron_variant|MODIFIER|LOC_Os10g28009|LOC_Os10g28009|transcript|LOC_Os10g28009.1|protein_coding|2|2|c.69+1287C>A||||||	LOC_Os10g28009	expressed protein
Chr10	14516100	G	T	11,0	11	3,13	16	T|intron_variant|MODIFIER|LOC_Os10g28009|LOC_Os10g28009|transcript|LOC_Os10g28009.1|protein_coding|2|2|c.69+1065C>A||||||	LOC_Os10g28009	expressed protein
Chr10	14516233	C	T	7,0	7	1,14	15	T|intron_variant|MODIFIER|LOC_Os10g28009|LOC_Os10g28009|transcript|LOC_Os10g28009.1|protein_coding|2|2|c.69+932G>A||||||	LOC_Os10g28009	expressed protein
Chr10	14516591	T	G	11,0	11	4,6	10	G|intron_variant|MODIFIER|LOC_Os10g28009|LOC_Os10g28009|transcript|LOC_Os10g28009.1|protein_coding|2|2|c.69+574A>C||||||	LOC_Os10g28009	expressed protein
Chr10	14516838	T	C	5,0	5	4,7	11	C|intron_variant|MODIFIER|LOC_Os10g28009|LOC_Os10g28009|transcript|LOC_Os10g28009.1|protein_coding|2|2|c.69+327A>G||||||	LOC_Os10g28009	expressed protein
Chr10	14516972	C	T	11,0	11	4,8	12	T|intron_variant|MODIFIER|LOC_Os10g28009|LOC_Os10g28009|transcript|LOC_Os10g28009.1|protein_coding|2|2|c.69+193G>A||||||	LOC_Os10g28009	expressed protein
Chr10	14516975	T	C	12,0	12	4,9	13	C|intron_variant|MODIFIER|LOC_Os10g28009|LOC_Os10g28009|transcript|LOC_Os10g28009.1|protein_coding|2|2|c.69+190A>G||||||	LOC_Os10g28009	expressed protein
Chr10	14517152	T	G	15,0	15	5,10	15	G|intron_variant|MODIFIER|LOC_Os10g28009|LOC_Os10g28009|transcript|LOC_Os10g28009.1|protein_coding|2|2|c.69+13A>C||||||	LOC_Os10g28009	expressed protein
Chr10	14517230	A	C	13,0	13	7,8	15	C|missense_variant|MODERATE|LOC_Os10g28009|LOC_Os10g28009|transcript|LOC_Os10g28009.1|protein_coding|2|3|c.4T>G|p.Phe2Val|558|1232|4|255|2|84||	LOC_Os10g28009	expressed protein
Chr10	14517293	C	T	12,0	12	8,10	18	T|intron_variant|MODIFIER|LOC_Os10g28009|LOC_Os10g28009|transcript|LOC_Os10g28009.1|protein_coding|1|2|c.-9-51G>A||||||	LOC_Os10g28009	expressed protein
Chr10	14517296	A	G	11,0	11	8,10	18	G|intron_variant|MODIFIER|LOC_Os10g28009|LOC_Os10g28009|transcript|LOC_Os10g28009.1|protein_coding|1|2|c.-9-54T>C||||||	LOC_Os10g28009	expressed protein
Chr10	14517317	A	G	9,0	9	7,13	20	G|intron_variant|MODIFIER|LOC_Os10g28009|LOC_Os10g28009|transcript|LOC_Os10g28009.1|protein_coding|1|2|c.-9-75T>C||||||	LOC_Os10g28009	expressed protein
Chr10	14517998	TA	T	11,0	11	4,4	8	T|intron_variant|MODIFIER|LOC_Os10g28009|LOC_Os10g28009|transcript|LOC_Os10g28009.1|protein_coding|1|2|c.-9-757delT||||||	LOC_Os10g28009	expressed protein
Chr10	14518443	G	GA	8,0	8	3,6	9	GA|intron_variant|MODIFIER|LOC_Os10g28009|LOC_Os10g28009|transcript|LOC_Os10g28009.1|protein_coding|1|2|c.-9-1202_-9-1201insT||||||	LOC_Os10g28009	expressed protein
Chr10	14518619	C	A	12,0	12	6,9	15	A|intron_variant|MODIFIER|LOC_Os10g28009|LOC_Os10g28009|transcript|LOC_Os10g28009.1|protein_coding|1|2|c.-10+1280G>T||||||	LOC_Os10g28009	expressed protein
Chr10	14519175	A	C	14,0	14	10,8	18	C|intron_variant|MODIFIER|LOC_Os10g28009|LOC_Os10g28009|transcript|LOC_Os10g28009.1|protein_coding|1|2|c.-10+724T>G||||||	LOC_Os10g28009	expressed protein
Chr10	14519299	G	A	13,0	13	7,8	15	A|intron_variant|MODIFIER|LOC_Os10g28009|LOC_Os10g28009|transcript|LOC_Os10g28009.1|protein_coding|1|2|c.-10+600C>T||||||	LOC_Os10g28009	expressed protein
Chr10	14519478	A	G	4,0	4	2,4	6	G|intron_variant|MODIFIER|LOC_Os10g28009|LOC_Os10g28009|transcript|LOC_Os10g28009.1|protein_coding|1|2|c.-10+421T>C||||||	LOC_Os10g28009	expressed protein
Chr10	14519529	C	A	8,0	8	3,6	9	A|intron_variant|MODIFIER|LOC_Os10g28009|LOC_Os10g28009|transcript|LOC_Os10g28009.1|protein_coding|1|2|c.-10+370G>T||||||	LOC_Os10g28009	expressed protein
Chr10	14519780	CA	C	7,0	7	3,8	11	C|intron_variant|MODIFIER|LOC_Os10g28009|LOC_Os10g28009|transcript|LOC_Os10g28009.1|protein_coding|1|2|c.-10+118delT||||||	LOC_Os10g28009	expressed protein
Chr10	14519831	GA	G	9,0	9	2,6	8	G|intron_variant|MODIFIER|LOC_Os10g28009|LOC_Os10g28009|transcript|LOC_Os10g28009.1|protein_coding|1|2|c.-10+67delT||||||	LOC_Os10g28009	expressed protein
Chr10	14519872	A	G	9,0	9	3,5	8	G|intron_variant|MODIFIER|LOC_Os10g28009|LOC_Os10g28009|transcript|LOC_Os10g28009.1|protein_coding|1|2|c.-10+27T>C||||||	LOC_Os10g28009	expressed protein
Chr10	14520035	CA	C	10,0	10	1,10	11	C|5_prime_UTR_variant|MODIFIER|LOC_Os10g28009|LOC_Os10g28009|transcript|LOC_Os10g28009.1|protein_coding|1|3|c.-147delT|||||2803|	LOC_Os10g28009	expressed protein
Chr10	14520076	C	T	13,0	13	1,10	11	T|5_prime_UTR_variant|MODIFIER|LOC_Os10g28009|LOC_Os10g28009|transcript|LOC_Os10g28009.1|protein_coding|1|3|c.-187G>A|||||2843|	LOC_Os10g28009	expressed protein
Chr10	14520153	A	G	11,0	11	2,10	12	G|5_prime_UTR_variant|MODIFIER|LOC_Os10g28009|LOC_Os10g28009|transcript|LOC_Os10g28009.1|protein_coding|1|3|c.-264T>C|||||2920|	LOC_Os10g28009	expressed protein
Chr10	14520540	A	AT	9,0	9	4,8	12	AT|upstream_gene_variant|MODIFIER|LOC_Os10g28009|LOC_Os10g28009|transcript|LOC_Os10g28009.1|protein_coding||c.-3308_-3307insA|||||98|	LOC_Os10g28009	expressed protein
Chr10	14520603	G	A	12,0	12	5,7	12	A|upstream_gene_variant|MODIFIER|LOC_Os10g28009|LOC_Os10g28009|transcript|LOC_Os10g28009.1|protein_coding||c.-3370C>T|||||160|	LOC_Os10g28009	expressed protein
Chr10	14520611	CCCAACA	C	11,0	11	5,10	15	C|upstream_gene_variant|MODIFIER|LOC_Os10g28009|LOC_Os10g28009|transcript|LOC_Os10g28009.1|protein_coding||c.-3384_-3379delTGTTGG|||||169|	LOC_Os10g28009	expressed protein
Chr10	14520618	TACA	T	11,0	11	5,10	15	T|upstream_gene_variant|MODIFIER|LOC_Os10g28009|LOC_Os10g28009|transcript|LOC_Os10g28009.1|protein_coding||c.-3388_-3386delTGT|||||176|	LOC_Os10g28009	expressed protein
Chr10	14520637	T	C	9,0	9	6,9	15	C|upstream_gene_variant|MODIFIER|LOC_Os10g28009|LOC_Os10g28009|transcript|LOC_Os10g28009.1|protein_coding||c.-3404A>G|||||194|	LOC_Os10g28009	expressed protein
Chr10	14520652	T	C	10,0	10	6,8	14	C|upstream_gene_variant|MODIFIER|LOC_Os10g28009|LOC_Os10g28009|transcript|LOC_Os10g28009.1|protein_coding||c.-3419A>G|||||209|	LOC_Os10g28009	expressed protein
Chr10	14520676	C	T	12,0	12	5,11	16	T|upstream_gene_variant|MODIFIER|LOC_Os10g28009|LOC_Os10g28009|transcript|LOC_Os10g28009.1|protein_coding||c.-3443G>A|||||233|	LOC_Os10g28009	expressed protein
Chr10	14520694	G	A	10,0	10	5,9	14	A|upstream_gene_variant|MODIFIER|LOC_Os10g28009|LOC_Os10g28009|transcript|LOC_Os10g28009.1|protein_coding||c.-3461C>T|||||251|	LOC_Os10g28009	expressed protein
Chr10	14520727	G	T	13,0	13	3,10	13	T|upstream_gene_variant|MODIFIER|LOC_Os10g28009|LOC_Os10g28009|transcript|LOC_Os10g28009.1|protein_coding||c.-3494C>A|||||284|	LOC_Os10g28009	expressed protein
Chr10	14520742	A	G	10,0	10	4,11	15	G|upstream_gene_variant|MODIFIER|LOC_Os10g28009|LOC_Os10g28009|transcript|LOC_Os10g28009.1|protein_coding||c.-3509T>C|||||299|	LOC_Os10g28009	expressed protein
Chr10	14520793	G	T	12,0	12	4,10	14	T|upstream_gene_variant|MODIFIER|LOC_Os10g28009|LOC_Os10g28009|transcript|LOC_Os10g28009.1|protein_coding||c.-3560C>A|||||350|	LOC_Os10g28009	expressed protein
Chr10	14520823	G	A	10,0	10	4,8	12	A|upstream_gene_variant|MODIFIER|LOC_Os10g28009|LOC_Os10g28009|transcript|LOC_Os10g28009.1|protein_coding||c.-3590C>T|||||380|	LOC_Os10g28009	expressed protein
Chr10	14520828	A	C	10,0	10	4,8	12	C|upstream_gene_variant|MODIFIER|LOC_Os10g28009|LOC_Os10g28009|transcript|LOC_Os10g28009.1|protein_coding||c.-3595T>G|||||385|	LOC_Os10g28009	expressed protein
Chr10	14520832	G	A	10,0	10	4,8	12	A|upstream_gene_variant|MODIFIER|LOC_Os10g28009|LOC_Os10g28009|transcript|LOC_Os10g28009.1|protein_coding||c.-3599C>T|||||389|	LOC_Os10g28009	expressed protein
Chr10	14520876	C	T	8,0	8	6,9	15	T|upstream_gene_variant|MODIFIER|LOC_Os10g28009|LOC_Os10g28009|transcript|LOC_Os10g28009.1|protein_coding||c.-3643G>A|||||433|	LOC_Os10g28009	expressed protein
Chr10	14520887	C	T	8,0	8	5,8	13	T|upstream_gene_variant|MODIFIER|LOC_Os10g28009|LOC_Os10g28009|transcript|LOC_Os10g28009.1|protein_coding||c.-3654G>A|||||444|	LOC_Os10g28009	expressed protein
Chr10	14520929	A	G	10,0	10	4,10	14	G|upstream_gene_variant|MODIFIER|LOC_Os10g28009|LOC_Os10g28009|transcript|LOC_Os10g28009.1|protein_coding||c.-3696T>C|||||486|	LOC_Os10g28009	expressed protein
Chr10	14520930	C	T	10,0	10	4,10	14	T|upstream_gene_variant|MODIFIER|LOC_Os10g28009|LOC_Os10g28009|transcript|LOC_Os10g28009.1|protein_coding||c.-3697G>A|||||487|	LOC_Os10g28009	expressed protein
Chr10	14520940	C	T	8,0	8	5,9	14	T|upstream_gene_variant|MODIFIER|LOC_Os10g28009|LOC_Os10g28009|transcript|LOC_Os10g28009.1|protein_coding||c.-3707G>A|||||497|	LOC_Os10g28009	expressed protein
Chr10	14520946	C	T	8,0	8	5,9	14	T|upstream_gene_variant|MODIFIER|LOC_Os10g28009|LOC_Os10g28009|transcript|LOC_Os10g28009.1|protein_coding||c.-3713G>A|||||503|	LOC_Os10g28009	expressed protein
Chr10	14520966	C	T	9,0	9	5,9	14	T|upstream_gene_variant|MODIFIER|LOC_Os10g28009|LOC_Os10g28009|transcript|LOC_Os10g28009.1|protein_coding||c.-3733G>A|||||523|	LOC_Os10g28009	expressed protein
Chr10	14520986	G	A	8,0	8	5,9	14	A|upstream_gene_variant|MODIFIER|LOC_Os10g28009|LOC_Os10g28009|transcript|LOC_Os10g28009.1|protein_coding||c.-3753C>T|||||543|	LOC_Os10g28009	expressed protein
Chr10	14521043	G	A	8,0	8	3,7	10	A|upstream_gene_variant|MODIFIER|LOC_Os10g28009|LOC_Os10g28009|transcript|LOC_Os10g28009.1|protein_coding||c.-3810C>T|||||600|	LOC_Os10g28009	expressed protein
Chr10	14521100	T	C	6,0	6	1,2	3	C|upstream_gene_variant|MODIFIER|LOC_Os10g28009|LOC_Os10g28009|transcript|LOC_Os10g28009.1|protein_coding||c.-3867A>G|||||657|	LOC_Os10g28009	expressed protein
Chr10	14521104	C	T	6,0	6	1,2	3	T|upstream_gene_variant|MODIFIER|LOC_Os10g28009|LOC_Os10g28009|transcript|LOC_Os10g28009.1|protein_coding||c.-3871G>A|||||661|	LOC_Os10g28009	expressed protein
Chr10	14521112	C	T	5,0	5	2,2	4	T|upstream_gene_variant|MODIFIER|LOC_Os10g28009|LOC_Os10g28009|transcript|LOC_Os10g28009.1|protein_coding||c.-3879G>A|||||669|	LOC_Os10g28009	expressed protein
Chr10	14521126	T	C	6,0	6	2,2	4	C|upstream_gene_variant|MODIFIER|LOC_Os10g28009|LOC_Os10g28009|transcript|LOC_Os10g28009.1|protein_coding||c.-3893A>G|||||683|	LOC_Os10g28009	expressed protein
Chr10	14521159	G	A	4,0	4	3,4	7	A|upstream_gene_variant|MODIFIER|LOC_Os10g28009|LOC_Os10g28009|transcript|LOC_Os10g28009.1|protein_coding||c.-3926C>T|||||716|	LOC_Os10g28009	expressed protein
Chr10	14521185	T	C	5,0	5	2,6	8	C|upstream_gene_variant|MODIFIER|LOC_Os10g28009|LOC_Os10g28009|transcript|LOC_Os10g28009.1|protein_coding||c.-3952A>G|||||742|	LOC_Os10g28009	expressed protein
Chr10	14521189	T	C	5,0	5	2,6	8	C|upstream_gene_variant|MODIFIER|LOC_Os10g28009|LOC_Os10g28009|transcript|LOC_Os10g28009.1|protein_coding||c.-3956A>G|||||746|	LOC_Os10g28009	expressed protein
Chr10	14521200	T	C	5,0	5	2,4	6	C|upstream_gene_variant|MODIFIER|LOC_Os10g28009|LOC_Os10g28009|transcript|LOC_Os10g28009.1|protein_coding||c.-3967A>G|||||757|	LOC_Os10g28009	expressed protein
Chr10	14521205	C	T	6,0	6	3,4	7	T|upstream_gene_variant|MODIFIER|LOC_Os10g28009|LOC_Os10g28009|transcript|LOC_Os10g28009.1|protein_coding||c.-3972G>A|||||762|	LOC_Os10g28009	expressed protein
Chr10	14521285	A	G	10,0	10	3,3	6	G|upstream_gene_variant|MODIFIER|LOC_Os10g28009|LOC_Os10g28009|transcript|LOC_Os10g28009.1|protein_coding||c.-4052T>C|||||842|	LOC_Os10g28009	expressed protein
Chr10	14521289	C	CAG	10,0	10	4,2	6	CAG|upstream_gene_variant|MODIFIER|LOC_Os10g28009|LOC_Os10g28009|transcript|LOC_Os10g28009.1|protein_coding||c.-4057_-4056insCT|||||847|	LOC_Os10g28009	expressed protein
Chr10	14521375	A	G	9,0	9	8,3	11	G|upstream_gene_variant|MODIFIER|LOC_Os10g28009|LOC_Os10g28009|transcript|LOC_Os10g28009.1|protein_coding||c.-4142T>C|||||932|	LOC_Os10g28009	expressed protein
Chr10	14521451	C	T	9,0	9	7,3	10	T|upstream_gene_variant|MODIFIER|LOC_Os10g28009|LOC_Os10g28009|transcript|LOC_Os10g28009.1|protein_coding||c.-4218G>A|||||1008|	LOC_Os10g28009	expressed protein
Chr10	14521463	A	G	9,0	9	7,3	10	G|upstream_gene_variant|MODIFIER|LOC_Os10g28009|LOC_Os10g28009|transcript|LOC_Os10g28009.1|protein_coding||c.-4230T>C|||||1020|	LOC_Os10g28009	expressed protein
Chr10	14521492	C	T	10,0	10	4,6	10	T|upstream_gene_variant|MODIFIER|LOC_Os10g28009|LOC_Os10g28009|transcript|LOC_Os10g28009.1|protein_coding||c.-4259G>A|||||1049|	LOC_Os10g28009	expressed protein
Chr10	14521519	A	G	11,0	11	5,4	9	G|upstream_gene_variant|MODIFIER|LOC_Os10g28009|LOC_Os10g28009|transcript|LOC_Os10g28009.1|protein_coding||c.-4286T>C|||||1076|	LOC_Os10g28009	expressed protein
Chr10	14521533	CT	C	11,0	11	4,5	9	C|upstream_gene_variant|MODIFIER|LOC_Os10g28009|LOC_Os10g28009|transcript|LOC_Os10g28009.1|protein_coding||c.-4301delA|||||1091|	LOC_Os10g28009	expressed protein
Chr10	14521552	A	AT	9,0	9	4,5	9	AT|upstream_gene_variant|MODIFIER|LOC_Os10g28009|LOC_Os10g28009|transcript|LOC_Os10g28009.1|protein_coding||c.-4320_-4319insA|||||1110|	LOC_Os10g28009	expressed protein
Chr10	14521560	C	A	9,0	9	4,6	10	A|upstream_gene_variant|MODIFIER|LOC_Os10g28009|LOC_Os10g28009|transcript|LOC_Os10g28009.1|protein_coding||c.-4327G>T|||||1117|	LOC_Os10g28009	expressed protein
Chr10	14521586	T	C	5,0	5	3,6	9	C|upstream_gene_variant|MODIFIER|LOC_Os10g28009|LOC_Os10g28009|transcript|LOC_Os10g28009.1|protein_coding||c.-4353A>G|||||1143|	LOC_Os10g28009	expressed protein
Chr10	14521611	C	T	4,0	4	3,7	10	T|upstream_gene_variant|MODIFIER|LOC_Os10g28009|LOC_Os10g28009|transcript|LOC_Os10g28009.1|protein_coding||c.-4378G>A|||||1168|	LOC_Os10g28009	expressed protein
Chr10	14521619	T	TTA	4,0	4	2,7	9	TTA|upstream_gene_variant|MODIFIER|LOC_Os10g28009|LOC_Os10g28009|transcript|LOC_Os10g28009.1|protein_coding||c.-4387_-4386insTA|||||1177|	LOC_Os10g28009	expressed protein
Chr10	14521661	C	T	6,0	6	4,8	12	T|upstream_gene_variant|MODIFIER|LOC_Os10g28009|LOC_Os10g28009|transcript|LOC_Os10g28009.1|protein_coding||c.-4428G>A|||||1218|	LOC_Os10g28009	expressed protein
Chr10	14521722	C	CTG	12,0	12	5,8	13	CTG|upstream_gene_variant|MODIFIER|LOC_Os10g28009|LOC_Os10g28009|transcript|LOC_Os10g28009.1|protein_coding||c.-4490_-4489insCA|||||1280|	LOC_Os10g28009	expressed protein
Chr10	14521725	T	A	12,0	12	5,8	13	A|upstream_gene_variant|MODIFIER|LOC_Os10g28009|LOC_Os10g28009|transcript|LOC_Os10g28009.1|protein_coding||c.-4492A>T|||||1282|	LOC_Os10g28009	expressed protein
Chr10	14521758	T	C	13,0	13	5,8	13	C|upstream_gene_variant|MODIFIER|LOC_Os10g28009|LOC_Os10g28009|transcript|LOC_Os10g28009.1|protein_coding||c.-4525A>G|||||1315|	LOC_Os10g28009	expressed protein
Chr10	14521912	A	C	16,0	16	8,10	18	C|upstream_gene_variant|MODIFIER|LOC_Os10g28009|LOC_Os10g28009|transcript|LOC_Os10g28009.1|protein_coding||c.-4679T>G|||||1469|	LOC_Os10g28009	expressed protein
Chr10	14521957	T	C	16,0	16	7,11	18	C|upstream_gene_variant|MODIFIER|LOC_Os10g28009|LOC_Os10g28009|transcript|LOC_Os10g28009.1|protein_coding||c.-4724A>G|||||1514|	LOC_Os10g28009	expressed protein
Chr10	14521991	CT	C	16,1	17	7,10	17	C|upstream_gene_variant|MODIFIER|LOC_Os10g28009|LOC_Os10g28009|transcript|LOC_Os10g28009.1|protein_coding||c.-4759delA|||||1549|	LOC_Os10g28009	expressed protein
Chr10	14522048	C	T	18,0	18	5,9	14	T|upstream_gene_variant|MODIFIER|LOC_Os10g28009|LOC_Os10g28009|transcript|LOC_Os10g28009.1|protein_coding||c.-4815G>A|||||1605|	LOC_Os10g28009	expressed protein
Chr10	14522057	C	T	19,0	19	7,7	14	T|upstream_gene_variant|MODIFIER|LOC_Os10g28009|LOC_Os10g28009|transcript|LOC_Os10g28009.1|protein_coding||c.-4824G>A|||||1614|	LOC_Os10g28009	expressed protein
Chr10	14522080	C	T	16,0	16	5,2	7	T|upstream_gene_variant|MODIFIER|LOC_Os10g28009|LOC_Os10g28009|transcript|LOC_Os10g28009.1|protein_coding||c.-4847G>A|||||1637|	LOC_Os10g28009	expressed protein
Chr10	14522097	T	C	16,0	16	5,4	9	C|upstream_gene_variant|MODIFIER|LOC_Os10g28009|LOC_Os10g28009|transcript|LOC_Os10g28009.1|protein_coding||c.-4864A>G|||||1654|	LOC_Os10g28009	expressed protein
Chr10	14522124	A	G	15,0	15	4,4	8	G|upstream_gene_variant|MODIFIER|LOC_Os10g28009|LOC_Os10g28009|transcript|LOC_Os10g28009.1|protein_coding||c.-4891T>C|||||1681|	LOC_Os10g28009	expressed protein
Chr10	14522129	G	A	16,0	16	5,4	9	A|upstream_gene_variant|MODIFIER|LOC_Os10g28009|LOC_Os10g28009|transcript|LOC_Os10g28009.1|protein_coding||c.-4896C>T|||||1686|	LOC_Os10g28009	expressed protein
Chr10	14522133	G	A	16,0	16	5,5	10	A|upstream_gene_variant|MODIFIER|LOC_Os10g28009|LOC_Os10g28009|transcript|LOC_Os10g28009.1|protein_coding||c.-4900C>T|||||1690|	LOC_Os10g28009	expressed protein
Chr10	14522137	A	G	16,0	16	5,5	10	G|upstream_gene_variant|MODIFIER|LOC_Os10g28009|LOC_Os10g28009|transcript|LOC_Os10g28009.1|protein_coding||c.-4904T>C|||||1694|	LOC_Os10g28009	expressed protein
Chr10	14522148	A	G	14,0	14	5,7	12	G|upstream_gene_variant|MODIFIER|LOC_Os10g28009|LOC_Os10g28009|transcript|LOC_Os10g28009.1|protein_coding||c.-4915T>C|||||1705|	LOC_Os10g28009	expressed protein
Chr10	14522242	T	G	10,0	10	3,15	18	G|upstream_gene_variant|MODIFIER|LOC_Os10g28009|LOC_Os10g28009|transcript|LOC_Os10g28009.1|protein_coding||c.-5009A>C|||||1799|	LOC_Os10g28009	expressed protein
Chr10	14522272	C	T	9,0	9	3,14	17	T|upstream_gene_variant|MODIFIER|LOC_Os10g28009|LOC_Os10g28009|transcript|LOC_Os10g28009.1|protein_coding||c.-5039G>A|||||1829|	LOC_Os10g28009	expressed protein
Chr10	14522276	C	T	8,0	8	3,14	17	T|upstream_gene_variant|MODIFIER|LOC_Os10g28009|LOC_Os10g28009|transcript|LOC_Os10g28009.1|protein_coding||c.-5043G>A|||||1833|	LOC_Os10g28009	expressed protein
Chr10	14522281	C	A	8,0	8	2,13	15	A|upstream_gene_variant|MODIFIER|LOC_Os10g28009|LOC_Os10g28009|transcript|LOC_Os10g28009.1|protein_coding||c.-5048G>T|||||1838|	LOC_Os10g28009	expressed protein
Chr10	14522285	A	G	8,0	8	2,13	15	G|upstream_gene_variant|MODIFIER|LOC_Os10g28009|LOC_Os10g28009|transcript|LOC_Os10g28009.1|protein_coding||c.-5052T>C|||||1842|	LOC_Os10g28009	expressed protein
Chr10	14522301	A	T	12,0	12	2,11	13	T|upstream_gene_variant|MODIFIER|LOC_Os10g28009|LOC_Os10g28009|transcript|LOC_Os10g28009.1|protein_coding||c.-5068T>A|||||1858|	LOC_Os10g28009	expressed protein
Chr10	14522381	A	AT	11,0	11	3,11	14	AT|upstream_gene_variant|MODIFIER|LOC_Os10g28009|LOC_Os10g28009|transcript|LOC_Os10g28009.1|protein_coding||c.-5149_-5148insA|||||1939|	LOC_Os10g28009	expressed protein
Chr10	14522482	T	G	9,0	9	3,8	11	G|upstream_gene_variant|MODIFIER|LOC_Os10g28009|LOC_Os10g28009|transcript|LOC_Os10g28009.1|protein_coding||c.-5249A>C|||||2039|	LOC_Os10g28009	expressed protein
Chr10	14522561	A	G	12,0	12	3,9	12	G|upstream_gene_variant|MODIFIER|LOC_Os10g28009|LOC_Os10g28009|transcript|LOC_Os10g28009.1|protein_coding||c.-5328T>C|||||2118|	LOC_Os10g28009	expressed protein
Chr10	14522663	C	CGAGATTTAATTCTTAGAGCATCGATCT	5,0	5	1,8	9	CGAGATTTAATTCTTAGAGCATCGATCT|upstream_gene_variant|MODIFIER|LOC_Os10g28009|LOC_Os10g28009|transcript|LOC_Os10g28009.1|protein_coding||c.-5431_-5430insAGATCGATGCTCTAAGAATTAAATCTC|||||2221|	LOC_Os10g28009	expressed protein
Chr10	14522771	G	A	13,0	13	1,9	10	A|upstream_gene_variant|MODIFIER|LOC_Os10g28009|LOC_Os10g28009|transcript|LOC_Os10g28009.1|protein_coding||c.-5538C>T|||||2328|	LOC_Os10g28009	expressed protein
Chr10	14522784	T	C	13,0	13	0,7	7	C|upstream_gene_variant|MODIFIER|LOC_Os10g28009|LOC_Os10g28009|transcript|LOC_Os10g28009.1|protein_coding||c.-5551A>G|||||2341|	LOC_Os10g28009	expressed protein
Chr10	14522804	AT	A	11,0	11	0,6	6	A|upstream_gene_variant|MODIFIER|LOC_Os10g28009|LOC_Os10g28009|transcript|LOC_Os10g28009.1|protein_coding||c.-5572delA|||||2362|	LOC_Os10g28009	expressed protein
Chr10	14522812	A	T	13,0	13	0,6	6	T|upstream_gene_variant|MODIFIER|LOC_Os10g28009|LOC_Os10g28009|transcript|LOC_Os10g28009.1|protein_coding||c.-5579T>A|||||2369|	LOC_Os10g28009	expressed protein
Chr10	14522839	C	A	9,0	9	0,4	4	A|upstream_gene_variant|MODIFIER|LOC_Os10g28009|LOC_Os10g28009|transcript|LOC_Os10g28009.1|protein_coding||c.-5606G>T|||||2396|	LOC_Os10g28009	expressed protein
Chr10	14522932	AT	A	9,0	9	2,5	7	A|upstream_gene_variant|MODIFIER|LOC_Os10g28009|LOC_Os10g28009|transcript|LOC_Os10g28009.1|protein_coding||c.-5700delA|||||2490|	LOC_Os10g28009	expressed protein
Chr10	14522957	G	A	12,0	12	2,6	8	A|upstream_gene_variant|MODIFIER|LOC_Os10g28009|LOC_Os10g28009|transcript|LOC_Os10g28009.1|protein_coding||c.-5724C>T|||||2514|	LOC_Os10g28009	expressed protein
Chr10	14523071	A	G	10,0	10	2,7	9	G|upstream_gene_variant|MODIFIER|LOC_Os10g28009|LOC_Os10g28009|transcript|LOC_Os10g28009.1|protein_coding||c.-5838T>C|||||2628|	LOC_Os10g28009	expressed protein
Chr10	14523082	G	A	10,0	10	1,6	7	A|upstream_gene_variant|MODIFIER|LOC_Os10g28009|LOC_Os10g28009|transcript|LOC_Os10g28009.1|protein_coding||c.-5849C>T|||||2639|	LOC_Os10g28009	expressed protein
Chr10	14523099	G	A	8,0	8	2,6	8	A|upstream_gene_variant|MODIFIER|LOC_Os10g28009|LOC_Os10g28009|transcript|LOC_Os10g28009.1|protein_coding||c.-5866C>T|||||2656|	LOC_Os10g28009	expressed protein
Chr10	14523133	A	G	7,0	7	3,5	8	G|upstream_gene_variant|MODIFIER|LOC_Os10g28009|LOC_Os10g28009|transcript|LOC_Os10g28009.1|protein_coding||c.-5900T>C|||||2690|	LOC_Os10g28009	expressed protein
Chr10	14523187	G	A	14,0	14	3,4	7	A|upstream_gene_variant|MODIFIER|LOC_Os10g28009|LOC_Os10g28009|transcript|LOC_Os10g28009.1|protein_coding||c.-5954C>T|||||2744|	LOC_Os10g28009	expressed protein
Chr10	14523205	T	C	11,0	11	3,2	5	C|upstream_gene_variant|MODIFIER|LOC_Os10g28009|LOC_Os10g28009|transcript|LOC_Os10g28009.1|protein_coding||c.-5972A>G|||||2762|	LOC_Os10g28009	expressed protein
Chr10	14523303	G	A	9,0	9	2,4	6	A|upstream_gene_variant|MODIFIER|LOC_Os10g28009|LOC_Os10g28009|transcript|LOC_Os10g28009.1|protein_coding||c.-6070C>T|||||2860|	LOC_Os10g28009	expressed protein
Chr10	14523315	A	G	8,0	8	3,4	7	G|upstream_gene_variant|MODIFIER|LOC_Os10g28009|LOC_Os10g28009|transcript|LOC_Os10g28009.1|protein_coding||c.-6082T>C|||||2872|	LOC_Os10g28009	expressed protein
Chr10	14523395	A	G	8,0	8	4,9	13	G|upstream_gene_variant|MODIFIER|LOC_Os10g28009|LOC_Os10g28009|transcript|LOC_Os10g28009.1|protein_coding||c.-6162T>C|||||2952|	LOC_Os10g28009	expressed protein
Chr10	14523426	C	G	9,0	9	4,8	12	G|upstream_gene_variant|MODIFIER|LOC_Os10g28009|LOC_Os10g28009|transcript|LOC_Os10g28009.1|protein_coding||c.-6193G>C|||||2983|	LOC_Os10g28009	expressed protein
Chr10	14523476	G	T	13,0	13	3,11	14	T|upstream_gene_variant|MODIFIER|LOC_Os10g28009|LOC_Os10g28009|transcript|LOC_Os10g28009.1|protein_coding||c.-6243C>A|||||3033|	LOC_Os10g28009	expressed protein
Chr10	14523517	T	C	10,0	10	2,10	12	C|upstream_gene_variant|MODIFIER|LOC_Os10g28009|LOC_Os10g28009|transcript|LOC_Os10g28009.1|protein_coding||c.-6284A>G|||||3074|	LOC_Os10g28009	expressed protein
Chr10	14523538	T	C	9,0	9	1,9	10	C|upstream_gene_variant|MODIFIER|LOC_Os10g28009|LOC_Os10g28009|transcript|LOC_Os10g28009.1|protein_coding||c.-6305A>G|||||3095|	LOC_Os10g28009	expressed protein
Chr10	14523551	T	G	10,0	10	1,9	10	G|upstream_gene_variant|MODIFIER|LOC_Os10g28009|LOC_Os10g28009|transcript|LOC_Os10g28009.1|protein_coding||c.-6318A>C|||||3108|	LOC_Os10g28009	expressed protein
Chr10	14523643	T	C	7,0	7	7,11	18	C|upstream_gene_variant|MODIFIER|LOC_Os10g28009|LOC_Os10g28009|transcript|LOC_Os10g28009.1|protein_coding||c.-6410A>G|||||3200|	LOC_Os10g28009	expressed protein
Chr10	14523646	A	G	7,0	7	7,10	17	G|upstream_gene_variant|MODIFIER|LOC_Os10g28009|LOC_Os10g28009|transcript|LOC_Os10g28009.1|protein_coding||c.-6413T>C|||||3203|	LOC_Os10g28009	expressed protein
Chr10	14523726	G	A	9,0	9	10,13	23	A|upstream_gene_variant|MODIFIER|LOC_Os10g28009|LOC_Os10g28009|transcript|LOC_Os10g28009.1|protein_coding||c.-6493C>T|||||3283|	LOC_Os10g28009	expressed protein
Chr10	14523766	G	A	9,0	9	6,14	20	A|upstream_gene_variant|MODIFIER|LOC_Os10g28009|LOC_Os10g28009|transcript|LOC_Os10g28009.1|protein_coding||c.-6533C>T|||||3323|	LOC_Os10g28009	expressed protein
Chr10	14523780	A	G	9,0	9	4,12	16	G|upstream_gene_variant|MODIFIER|LOC_Os10g28009|LOC_Os10g28009|transcript|LOC_Os10g28009.1|protein_coding||c.-6547T>C|||||3337|	LOC_Os10g28009	expressed protein
Chr10	14523782	C	T	9,0	9	4,12	16	T|upstream_gene_variant|MODIFIER|LOC_Os10g28009|LOC_Os10g28009|transcript|LOC_Os10g28009.1|protein_coding||c.-6549G>A|||||3339|	LOC_Os10g28009	expressed protein
Chr10	14523793	G	A	8,0	8	4,13	17	A|upstream_gene_variant|MODIFIER|LOC_Os10g28009|LOC_Os10g28009|transcript|LOC_Os10g28009.1|protein_coding||c.-6560C>T|||||3350|	LOC_Os10g28009	expressed protein
Chr10	14523811	C	T	8,0	8	4,14	18	T|upstream_gene_variant|MODIFIER|LOC_Os10g28009|LOC_Os10g28009|transcript|LOC_Os10g28009.1|protein_coding||c.-6578G>A|||||3368|	LOC_Os10g28009	expressed protein
Chr10	14523846	C	A	9,0	9	4,17	21	A|upstream_gene_variant|MODIFIER|LOC_Os10g28009|LOC_Os10g28009|transcript|LOC_Os10g28009.1|protein_coding||c.-6613G>T|||||3403|	LOC_Os10g28009	expressed protein
Chr10	14523861	T	C	5,0	5	4,17	21	C|upstream_gene_variant|MODIFIER|LOC_Os10g28009|LOC_Os10g28009|transcript|LOC_Os10g28009.1|protein_coding||c.-6628A>G|||||3418|	LOC_Os10g28009	expressed protein
Chr10	14523876	C	T	6,0	6	5,17	22	T|upstream_gene_variant|MODIFIER|LOC_Os10g28009|LOC_Os10g28009|transcript|LOC_Os10g28009.1|protein_coding||c.-6643G>A|||||3433|	LOC_Os10g28009	expressed protein
Chr10	14523936	G	T	6,0	6	5,18	23	T|upstream_gene_variant|MODIFIER|LOC_Os10g28009|LOC_Os10g28009|transcript|LOC_Os10g28009.1|protein_coding||c.-6703C>A|||||3493|	LOC_Os10g28009	expressed protein
Chr10	14524007	C	T	9,0	9	4,13	17	T|upstream_gene_variant|MODIFIER|LOC_Os10g28009|LOC_Os10g28009|transcript|LOC_Os10g28009.1|protein_coding||c.-6774G>A|||||3564|	LOC_Os10g28009	expressed protein
Chr10	14524024	A	G	9,0	9	4,12	16	G|upstream_gene_variant|MODIFIER|LOC_Os10g28009|LOC_Os10g28009|transcript|LOC_Os10g28009.1|protein_coding||c.-6791T>C|||||3581|	LOC_Os10g28009	expressed protein
Chr10	14524061	T	C	8,0	8	3,11	14	C|upstream_gene_variant|MODIFIER|LOC_Os10g28009|LOC_Os10g28009|transcript|LOC_Os10g28009.1|protein_coding||c.-6828A>G|||||3618|	LOC_Os10g28009	expressed protein
Chr10	14524065	T	C	8,0	8	2,11	13	C|upstream_gene_variant|MODIFIER|LOC_Os10g28009|LOC_Os10g28009|transcript|LOC_Os10g28009.1|protein_coding||c.-6832A>G|||||3622|	LOC_Os10g28009	expressed protein
Chr10	14524114	T	C	12,0	12	3,9	12	C|upstream_gene_variant|MODIFIER|LOC_Os10g28009|LOC_Os10g28009|transcript|LOC_Os10g28009.1|protein_coding||c.-6881A>G|||||3671|	LOC_Os10g28009	expressed protein
Chr10	14524128	C	T	11,0	11	3,9	12	T|upstream_gene_variant|MODIFIER|LOC_Os10g28009|LOC_Os10g28009|transcript|LOC_Os10g28009.1|protein_coding||c.-6895G>A|||||3685|	LOC_Os10g28009	expressed protein
Chr10	14524242	G	A	13,0	13	4,7	11	A|upstream_gene_variant|MODIFIER|LOC_Os10g28009|LOC_Os10g28009|transcript|LOC_Os10g28009.1|protein_coding||c.-7009C>T|||||3799|	LOC_Os10g28009	expressed protein
Chr10	14524302	A	G	13,0	13	9,8	17	G|upstream_gene_variant|MODIFIER|LOC_Os10g28009|LOC_Os10g28009|transcript|LOC_Os10g28009.1|protein_coding||c.-7069T>C|||||3859|	LOC_Os10g28009	expressed protein
Chr10	14524356	T	G	12,0	12	8,4	12	G|upstream_gene_variant|MODIFIER|LOC_Os10g28009|LOC_Os10g28009|transcript|LOC_Os10g28009.1|protein_coding||c.-7123A>C|||||3913|	LOC_Os10g28009	expressed protein
Chr10	14524417	T	C	11,0	11	8,9	17	C|upstream_gene_variant|MODIFIER|LOC_Os10g28009|LOC_Os10g28009|transcript|LOC_Os10g28009.1|protein_coding||c.-7184A>G|||||3974|	LOC_Os10g28009	expressed protein
Chr10	14524473	G	A	12,0	12	4,8	12	A|upstream_gene_variant|MODIFIER|LOC_Os10g28009|LOC_Os10g28009|transcript|LOC_Os10g28009.1|protein_coding||c.-7240C>T|||||4030|	LOC_Os10g28009	expressed protein
Chr10	14524518	G	A	11,0	11	3,8	11	A|upstream_gene_variant|MODIFIER|LOC_Os10g28009|LOC_Os10g28009|transcript|LOC_Os10g28009.1|protein_coding||c.-7285C>T|||||4075|	LOC_Os10g28009	expressed protein
Chr10	14524526	C	T	12,0	12	3,8	11	T|upstream_gene_variant|MODIFIER|LOC_Os10g28009|LOC_Os10g28009|transcript|LOC_Os10g28009.1|protein_coding||c.-7293G>A|||||4083|	LOC_Os10g28009	expressed protein
Chr10	14524713	C	T	13,0	13	3,8	11	T|upstream_gene_variant|MODIFIER|LOC_Os10g28009|LOC_Os10g28009|transcript|LOC_Os10g28009.1|protein_coding||c.-7480G>A|||||4270|	LOC_Os10g28009	expressed protein
Chr10	14524739	A	G	14,0	14	2,8	10	G|upstream_gene_variant|MODIFIER|LOC_Os10g28009|LOC_Os10g28009|transcript|LOC_Os10g28009.1|protein_coding||c.-7506T>C|||||4296|	LOC_Os10g28009	expressed protein
Chr10	14524759	G	A	15,0	15	2,9	11	A|upstream_gene_variant|MODIFIER|LOC_Os10g28009|LOC_Os10g28009|transcript|LOC_Os10g28009.1|protein_coding||c.-7526C>T|||||4316|	LOC_Os10g28009	expressed protein
Chr10	14524762	G	A	14,0	14	2,10	12	A|upstream_gene_variant|MODIFIER|LOC_Os10g28009|LOC_Os10g28009|transcript|LOC_Os10g28009.1|protein_coding||c.-7529C>T|||||4319|	LOC_Os10g28009	expressed protein
Chr10	14524932	G	A	9,0	9	4,7	11	A|upstream_gene_variant|MODIFIER|LOC_Os10g28009|LOC_Os10g28009|transcript|LOC_Os10g28009.1|protein_coding||c.-7699C>T|||||4489|	LOC_Os10g28009	expressed protein
Chr10	14525049	T	C	11,0	11	2,10	12	C|upstream_gene_variant|MODIFIER|LOC_Os10g28009|LOC_Os10g28009|transcript|LOC_Os10g28009.1|protein_coding||c.-7816A>G|||||4606|	LOC_Os10g28009	expressed protein
Chr10	14525062	C	T	13,0	13	2,10	12	T|upstream_gene_variant|MODIFIER|LOC_Os10g28009|LOC_Os10g28009|transcript|LOC_Os10g28009.1|protein_coding||c.-7829G>A|||||4619|	LOC_Os10g28009	expressed protein
Chr10	14525135	CG	C	8,0	8	2,6	8	C|upstream_gene_variant|MODIFIER|LOC_Os10g28009|LOC_Os10g28009|transcript|LOC_Os10g28009.1|protein_coding||c.-7903delC|||||4693|	LOC_Os10g28009	expressed protein
Chr10	14525137	AGAGATTACTACGTACTGGTTCGAGAACCAGCGAGCGAGTAGAATTATCTCTCGAACACCAATGGAAGTTGCGGTGCG	A	12,0	12	2,6	8	A|upstream_gene_variant|MODIFIER|LOC_Os10g28009|LOC_Os10g28009|transcript|LOC_Os10g28009.1|protein_coding||c.-7981_-7905delCGCACCGCAACTTCCATTGGTGTTCGAGAGATAATTCTACTCGCTCGCTGGTTCTCGAACCAGTACGTAGTAATCTC|||||4695|	LOC_Os10g28009	expressed protein
Chr10	14525223	C	T	6,0	6	2,6	8	T|upstream_gene_variant|MODIFIER|LOC_Os10g28009|LOC_Os10g28009|transcript|LOC_Os10g28009.1|protein_coding||c.-7990G>A|||||4780|	LOC_Os10g28009	expressed protein
Chr10	14525827	A	T	15,0	15	5,2	7	T|intergenic_region|MODIFIER|LOC_Os10g28009-LOC_Os10g28020|LOC_Os10g28009-LOC_Os10g28020|intergenic_region|LOC_Os10g28009-LOC_Os10g28020|||n.14525827A>T||||||	LOC_Os10g28009-LOC_Os10g28020	#N/A
Chr10	14525865	TA	T	14,0	14	2,3	5	T|intergenic_region|MODIFIER|LOC_Os10g28009-LOC_Os10g28020|LOC_Os10g28009-LOC_Os10g28020|intergenic_region|LOC_Os10g28009-LOC_Os10g28020|||n.14525866delA||||||	LOC_Os10g28009-LOC_Os10g28020	#N/A
Chr10	14525880	G	A	14,0	14	2,3	5	A|intergenic_region|MODIFIER|LOC_Os10g28009-LOC_Os10g28020|LOC_Os10g28009-LOC_Os10g28020|intergenic_region|LOC_Os10g28009-LOC_Os10g28020|||n.14525880G>A||||||	LOC_Os10g28009-LOC_Os10g28020	#N/A
Chr10	14525925	T	G	12,0	12	1,5	6	G|intergenic_region|MODIFIER|LOC_Os10g28009-LOC_Os10g28020|LOC_Os10g28009-LOC_Os10g28020|intergenic_region|LOC_Os10g28009-LOC_Os10g28020|||n.14525925T>G||||||	LOC_Os10g28009-LOC_Os10g28020	#N/A
Chr10	14525941	T	C	13,0	13	1,7	8	C|intergenic_region|MODIFIER|LOC_Os10g28009-LOC_Os10g28020|LOC_Os10g28009-LOC_Os10g28020|intergenic_region|LOC_Os10g28009-LOC_Os10g28020|||n.14525941T>C||||||	LOC_Os10g28009-LOC_Os10g28020	#N/A
Chr10	14525952	G	A	14,0	14	2,7	9	A|intergenic_region|MODIFIER|LOC_Os10g28009-LOC_Os10g28020|LOC_Os10g28009-LOC_Os10g28020|intergenic_region|LOC_Os10g28009-LOC_Os10g28020|||n.14525952G>A||||||	LOC_Os10g28009-LOC_Os10g28020	#N/A
Chr10	14525978	GC	G	10,1	11	2,6	8	G|intergenic_region|MODIFIER|LOC_Os10g28009-LOC_Os10g28020|LOC_Os10g28009-LOC_Os10g28020|intergenic_region|LOC_Os10g28009-LOC_Os10g28020|||n.14525979delC||||||	LOC_Os10g28009-LOC_Os10g28020	#N/A
Chr10	14526039	TA	T	13,0	13	1,5	6	T|intergenic_region|MODIFIER|LOC_Os10g28009-LOC_Os10g28020|LOC_Os10g28009-LOC_Os10g28020|intergenic_region|LOC_Os10g28009-LOC_Os10g28020|||n.14526040delA||||||	LOC_Os10g28009-LOC_Os10g28020	#N/A
Chr10	14526042	A	G	11,2	13	6,0	6	G|intergenic_region|MODIFIER|LOC_Os10g28009-LOC_Os10g28020|LOC_Os10g28009-LOC_Os10g28020|intergenic_region|LOC_Os10g28009-LOC_Os10g28020|||n.14526042A>G||||||	LOC_Os10g28009-LOC_Os10g28020	#N/A
Chr10	14526046	T	C	11,2	13	6,0	6	C|intergenic_region|MODIFIER|LOC_Os10g28009-LOC_Os10g28020|LOC_Os10g28009-LOC_Os10g28020|intergenic_region|LOC_Os10g28009-LOC_Os10g28020|||n.14526046T>C||||||	LOC_Os10g28009-LOC_Os10g28020	#N/A
Chr10	14526052	C	A	11,2	13	7,0	7	A|intergenic_region|MODIFIER|LOC_Os10g28009-LOC_Os10g28020|LOC_Os10g28009-LOC_Os10g28020|intergenic_region|LOC_Os10g28009-LOC_Os10g28020|||n.14526052C>A||||||	LOC_Os10g28009-LOC_Os10g28020	#N/A
Chr10	14526056	G	T	11,2	13	7,0	7	T|intergenic_region|MODIFIER|LOC_Os10g28009-LOC_Os10g28020|LOC_Os10g28009-LOC_Os10g28020|intergenic_region|LOC_Os10g28009-LOC_Os10g28020|||n.14526056G>T||||||	LOC_Os10g28009-LOC_Os10g28020	#N/A
Chr10	14526057	T	A	11,2	13	7,0	7	A|intergenic_region|MODIFIER|LOC_Os10g28009-LOC_Os10g28020|LOC_Os10g28009-LOC_Os10g28020|intergenic_region|LOC_Os10g28009-LOC_Os10g28020|||n.14526057T>A||||||	LOC_Os10g28009-LOC_Os10g28020	#N/A
Chr10	14526116	A	G	8,1	9	0,6	6	G|intergenic_region|MODIFIER|LOC_Os10g28009-LOC_Os10g28020|LOC_Os10g28009-LOC_Os10g28020|intergenic_region|LOC_Os10g28009-LOC_Os10g28020|||n.14526116A>G||||||	LOC_Os10g28009-LOC_Os10g28020	#N/A
Chr10	14526140	G	A	7,0	7	1,6	7	A|intergenic_region|MODIFIER|LOC_Os10g28009-LOC_Os10g28020|LOC_Os10g28009-LOC_Os10g28020|intergenic_region|LOC_Os10g28009-LOC_Os10g28020|||n.14526140G>A||||||	LOC_Os10g28009-LOC_Os10g28020	#N/A
Chr10	14526157	A	G	6,1	7	1,6	7	G|intergenic_region|MODIFIER|LOC_Os10g28009-LOC_Os10g28020|LOC_Os10g28009-LOC_Os10g28020|intergenic_region|LOC_Os10g28009-LOC_Os10g28020|||n.14526157A>G||||||	LOC_Os10g28009-LOC_Os10g28020	#N/A
Chr10	14526189	T	A	3,0	3	1,6	7	A|intergenic_region|MODIFIER|LOC_Os10g28009-LOC_Os10g28020|LOC_Os10g28009-LOC_Os10g28020|intergenic_region|LOC_Os10g28009-LOC_Os10g28020|||n.14526189T>A||||||	LOC_Os10g28009-LOC_Os10g28020	#N/A
Chr10	14526208	C	A	3,0	3	2,7	9	A|intergenic_region|MODIFIER|LOC_Os10g28009-LOC_Os10g28020|LOC_Os10g28009-LOC_Os10g28020|intergenic_region|LOC_Os10g28009-LOC_Os10g28020|||n.14526208C>A||||||	LOC_Os10g28009-LOC_Os10g28020	#N/A
Chr10	14526220	T	A	2,0	2	3,8	11	A|intergenic_region|MODIFIER|LOC_Os10g28009-LOC_Os10g28020|LOC_Os10g28009-LOC_Os10g28020|intergenic_region|LOC_Os10g28009-LOC_Os10g28020|||n.14526220T>A||||||	LOC_Os10g28009-LOC_Os10g28020	#N/A
Chr10	14526342	A	G	6,0	6	3,14	17	G|intergenic_region|MODIFIER|LOC_Os10g28009-LOC_Os10g28020|LOC_Os10g28009-LOC_Os10g28020|intergenic_region|LOC_Os10g28009-LOC_Os10g28020|||n.14526342A>G||||||	LOC_Os10g28009-LOC_Os10g28020	#N/A
Chr10	14526448	C	A	11,0	11	5,6	11	A|intergenic_region|MODIFIER|LOC_Os10g28009-LOC_Os10g28020|LOC_Os10g28009-LOC_Os10g28020|intergenic_region|LOC_Os10g28009-LOC_Os10g28020|||n.14526448C>A||||||	LOC_Os10g28009-LOC_Os10g28020	#N/A
Chr10	14526579	G	A	9,0	9	1,12	13	A|intergenic_region|MODIFIER|LOC_Os10g28009-LOC_Os10g28020|LOC_Os10g28009-LOC_Os10g28020|intergenic_region|LOC_Os10g28009-LOC_Os10g28020|||n.14526579G>A||||||	LOC_Os10g28009-LOC_Os10g28020	#N/A
Chr10	14526651	G	A	10,0	10	3,12	15	A|intergenic_region|MODIFIER|LOC_Os10g28009-LOC_Os10g28020|LOC_Os10g28009-LOC_Os10g28020|intergenic_region|LOC_Os10g28009-LOC_Os10g28020|||n.14526651G>A||||||	LOC_Os10g28009-LOC_Os10g28020	#N/A
Chr10	14526657	A	G	10,0	10	4,12	16	G|intergenic_region|MODIFIER|LOC_Os10g28009-LOC_Os10g28020|LOC_Os10g28009-LOC_Os10g28020|intergenic_region|LOC_Os10g28009-LOC_Os10g28020|||n.14526657A>G||||||	LOC_Os10g28009-LOC_Os10g28020	#N/A
Chr10	14526695	A	G	13,0	13	7,9	16	G|intergenic_region|MODIFIER|LOC_Os10g28009-LOC_Os10g28020|LOC_Os10g28009-LOC_Os10g28020|intergenic_region|LOC_Os10g28009-LOC_Os10g28020|||n.14526695A>G||||||	LOC_Os10g28009-LOC_Os10g28020	#N/A
Chr10	14526737	A	G	11,0	11	9,8	17	G|intergenic_region|MODIFIER|LOC_Os10g28009-LOC_Os10g28020|LOC_Os10g28009-LOC_Os10g28020|intergenic_region|LOC_Os10g28009-LOC_Os10g28020|||n.14526737A>G||||||	LOC_Os10g28009-LOC_Os10g28020	#N/A
Chr10	14526803	T	C	12,0	12	7,8	15	C|intergenic_region|MODIFIER|LOC_Os10g28009-LOC_Os10g28020|LOC_Os10g28009-LOC_Os10g28020|intergenic_region|LOC_Os10g28009-LOC_Os10g28020|||n.14526803T>C||||||	LOC_Os10g28009-LOC_Os10g28020	#N/A
Chr10	14526812	C	T	14,0	14	6,9	15	T|intergenic_region|MODIFIER|LOC_Os10g28009-LOC_Os10g28020|LOC_Os10g28009-LOC_Os10g28020|intergenic_region|LOC_Os10g28009-LOC_Os10g28020|||n.14526812C>T||||||	LOC_Os10g28009-LOC_Os10g28020	#N/A
Chr10	14526886	A	G	13,0	13	5,10	15	G|intergenic_region|MODIFIER|LOC_Os10g28009-LOC_Os10g28020|LOC_Os10g28009-LOC_Os10g28020|intergenic_region|LOC_Os10g28009-LOC_Os10g28020|||n.14526886A>G||||||	LOC_Os10g28009-LOC_Os10g28020	#N/A
Chr10	14526887	C	T	13,0	13	5,10	15	T|intergenic_region|MODIFIER|LOC_Os10g28009-LOC_Os10g28020|LOC_Os10g28009-LOC_Os10g28020|intergenic_region|LOC_Os10g28009-LOC_Os10g28020|||n.14526887C>T||||||	LOC_Os10g28009-LOC_Os10g28020	#N/A
Chr10	14526922	G	A	10,0	10	5,11	16	A|intergenic_region|MODIFIER|LOC_Os10g28009-LOC_Os10g28020|LOC_Os10g28009-LOC_Os10g28020|intergenic_region|LOC_Os10g28009-LOC_Os10g28020|||n.14526922G>A||||||	LOC_Os10g28009-LOC_Os10g28020	#N/A
Chr10	14526963	G	A	10,0	10	7,6	13	A|intergenic_region|MODIFIER|LOC_Os10g28009-LOC_Os10g28020|LOC_Os10g28009-LOC_Os10g28020|intergenic_region|LOC_Os10g28009-LOC_Os10g28020|||n.14526963G>A||||||	LOC_Os10g28009-LOC_Os10g28020	#N/A
Chr10	14527037	T	G	16,0	16	8,6	14	G|intergenic_region|MODIFIER|LOC_Os10g28009-LOC_Os10g28020|LOC_Os10g28009-LOC_Os10g28020|intergenic_region|LOC_Os10g28009-LOC_Os10g28020|||n.14527037T>G||||||	LOC_Os10g28009-LOC_Os10g28020	#N/A
Chr10	14527062	G	A	16,0	16	8,6	14	A|intergenic_region|MODIFIER|LOC_Os10g28009-LOC_Os10g28020|LOC_Os10g28009-LOC_Os10g28020|intergenic_region|LOC_Os10g28009-LOC_Os10g28020|||n.14527062G>A||||||	LOC_Os10g28009-LOC_Os10g28020	#N/A
Chr10	14527076	C	T	14,0	14	7,8	15	T|intergenic_region|MODIFIER|LOC_Os10g28009-LOC_Os10g28020|LOC_Os10g28009-LOC_Os10g28020|intergenic_region|LOC_Os10g28009-LOC_Os10g28020|||n.14527076C>T||||||	LOC_Os10g28009-LOC_Os10g28020	#N/A
Chr10	14527085	C	T	14,0	14	6,8	14	T|intergenic_region|MODIFIER|LOC_Os10g28009-LOC_Os10g28020|LOC_Os10g28009-LOC_Os10g28020|intergenic_region|LOC_Os10g28009-LOC_Os10g28020|||n.14527085C>T||||||	LOC_Os10g28009-LOC_Os10g28020	#N/A
Chr10	14527094	T	C	16,0	16	7,8	15	C|intergenic_region|MODIFIER|LOC_Os10g28009-LOC_Os10g28020|LOC_Os10g28009-LOC_Os10g28020|intergenic_region|LOC_Os10g28009-LOC_Os10g28020|||n.14527094T>C||||||	LOC_Os10g28009-LOC_Os10g28020	#N/A
Chr10	14527124	G	C	16,0	16	6,11	17	C|intergenic_region|MODIFIER|LOC_Os10g28009-LOC_Os10g28020|LOC_Os10g28009-LOC_Os10g28020|intergenic_region|LOC_Os10g28009-LOC_Os10g28020|||n.14527124G>C||||||	LOC_Os10g28009-LOC_Os10g28020	#N/A
Chr10	14527169	G	A	12,0	12	2,10	12	A|intergenic_region|MODIFIER|LOC_Os10g28009-LOC_Os10g28020|LOC_Os10g28009-LOC_Os10g28020|intergenic_region|LOC_Os10g28009-LOC_Os10g28020|||n.14527169G>A||||||	LOC_Os10g28009-LOC_Os10g28020	#N/A
Chr10	14527220	C	T	14,0	14	4,10	14	T|intergenic_region|MODIFIER|LOC_Os10g28009-LOC_Os10g28020|LOC_Os10g28009-LOC_Os10g28020|intergenic_region|LOC_Os10g28009-LOC_Os10g28020|||n.14527220C>T||||||	LOC_Os10g28009-LOC_Os10g28020	#N/A
Chr10	14527303	T	C	11,0	11	4,15	19	C|intergenic_region|MODIFIER|LOC_Os10g28009-LOC_Os10g28020|LOC_Os10g28009-LOC_Os10g28020|intergenic_region|LOC_Os10g28009-LOC_Os10g28020|||n.14527303T>C||||||	LOC_Os10g28009-LOC_Os10g28020	#N/A
Chr10	14527327	A	G	7,0	7	3,12	15	G|intergenic_region|MODIFIER|LOC_Os10g28009-LOC_Os10g28020|LOC_Os10g28009-LOC_Os10g28020|intergenic_region|LOC_Os10g28009-LOC_Os10g28020|||n.14527327A>G||||||	LOC_Os10g28009-LOC_Os10g28020	#N/A
Chr10	14527346	T	C	8,0	8	3,12	15	C|intergenic_region|MODIFIER|LOC_Os10g28009-LOC_Os10g28020|LOC_Os10g28009-LOC_Os10g28020|intergenic_region|LOC_Os10g28009-LOC_Os10g28020|||n.14527346T>C||||||	LOC_Os10g28009-LOC_Os10g28020	#N/A
Chr10	14527485	C	G	4,0	4	3,5	8	G|intergenic_region|MODIFIER|LOC_Os10g28009-LOC_Os10g28020|LOC_Os10g28009-LOC_Os10g28020|intergenic_region|LOC_Os10g28009-LOC_Os10g28020|||n.14527485C>G||||||	LOC_Os10g28009-LOC_Os10g28020	#N/A
Chr10	14527486	G	A	3,0	3	3,5	8	A|intergenic_region|MODIFIER|LOC_Os10g28009-LOC_Os10g28020|LOC_Os10g28009-LOC_Os10g28020|intergenic_region|LOC_Os10g28009-LOC_Os10g28020|||n.14527486G>A||||||	LOC_Os10g28009-LOC_Os10g28020	#N/A
Chr10	14527536	T	C	7,0	7	2,6	8	C|intergenic_region|MODIFIER|LOC_Os10g28009-LOC_Os10g28020|LOC_Os10g28009-LOC_Os10g28020|intergenic_region|LOC_Os10g28009-LOC_Os10g28020|||n.14527536T>C||||||	LOC_Os10g28009-LOC_Os10g28020	#N/A
Chr10	14527577	C	T	7,0	7	3,6	9	T|intergenic_region|MODIFIER|LOC_Os10g28009-LOC_Os10g28020|LOC_Os10g28009-LOC_Os10g28020|intergenic_region|LOC_Os10g28009-LOC_Os10g28020|||n.14527577C>T||||||	LOC_Os10g28009-LOC_Os10g28020	#N/A
Chr10	14527736	TAGC	T	4,0	4	3,2	5	T|intergenic_region|MODIFIER|LOC_Os10g28009-LOC_Os10g28020|LOC_Os10g28009-LOC_Os10g28020|intergenic_region|LOC_Os10g28009-LOC_Os10g28020|||n.14527737_14527739delAGC||||||	LOC_Os10g28009-LOC_Os10g28020	#N/A
Chr10	14527756	T	C	4,0	4	3,2	5	C|intergenic_region|MODIFIER|LOC_Os10g28009-LOC_Os10g28020|LOC_Os10g28009-LOC_Os10g28020|intergenic_region|LOC_Os10g28009-LOC_Os10g28020|||n.14527756T>C||||||	LOC_Os10g28009-LOC_Os10g28020	#N/A
Chr10	14527769	A	ACCTTAAATACATT	3,0	3	2,2	4	ACCTTAAATACATT|intergenic_region|MODIFIER|LOC_Os10g28009-LOC_Os10g28020|LOC_Os10g28009-LOC_Os10g28020|intergenic_region|LOC_Os10g28009-LOC_Os10g28020|||n.14527769_14527770insCCTTAAATACATT||||||	LOC_Os10g28009-LOC_Os10g28020	#N/A
Chr10	14527791	G	A	5,0	5	1,3	4	A|intergenic_region|MODIFIER|LOC_Os10g28009-LOC_Os10g28020|LOC_Os10g28009-LOC_Os10g28020|intergenic_region|LOC_Os10g28009-LOC_Os10g28020|||n.14527791G>A||||||	LOC_Os10g28009-LOC_Os10g28020	#N/A
Chr10	14527895	G	A	10,0	10	2,5	7	A|upstream_gene_variant|MODIFIER|LOC_Os10g28020|LOC_Os10g28020|transcript|LOC_Os10g28020.1|protein_coding||c.-4975G>A|||||4948|	LOC_Os10g28020	OsPOP21 - Putative Prolyl Oligopeptidase homologue, expressed
Chr10	14527929	T	A	11,0	11	2,5	7	A|upstream_gene_variant|MODIFIER|LOC_Os10g28020|LOC_Os10g28020|transcript|LOC_Os10g28020.1|protein_coding||c.-4941T>A|||||4914|	LOC_Os10g28020	OsPOP21 - Putative Prolyl Oligopeptidase homologue, expressed
Chr10	14527950	C	T	9,0	9	1,6	7	T|upstream_gene_variant|MODIFIER|LOC_Os10g28020|LOC_Os10g28020|transcript|LOC_Os10g28020.1|protein_coding||c.-4920C>T|||||4893|	LOC_Os10g28020	OsPOP21 - Putative Prolyl Oligopeptidase homologue, expressed
Chr10	14527988	G	T	9,0	9	0,6	6	T|upstream_gene_variant|MODIFIER|LOC_Os10g28020|LOC_Os10g28020|transcript|LOC_Os10g28020.1|protein_coding||c.-4882G>T|||||4855|	LOC_Os10g28020	OsPOP21 - Putative Prolyl Oligopeptidase homologue, expressed
Chr10	14528039	T	G	7,0	7	1,4	5	G|upstream_gene_variant|MODIFIER|LOC_Os10g28020|LOC_Os10g28020|transcript|LOC_Os10g28020.1|protein_coding||c.-4831T>G|||||4804|	LOC_Os10g28020	OsPOP21 - Putative Prolyl Oligopeptidase homologue, expressed
Chr10	14528122	A	G	11,0	11	1,4	5	G|upstream_gene_variant|MODIFIER|LOC_Os10g28020|LOC_Os10g28020|transcript|LOC_Os10g28020.1|protein_coding||c.-4748A>G|||||4721|	LOC_Os10g28020	OsPOP21 - Putative Prolyl Oligopeptidase homologue, expressed
Chr10	14528148	CTAAT	C	13,0	13	2,4	6	C|upstream_gene_variant|MODIFIER|LOC_Os10g28020|LOC_Os10g28020|transcript|LOC_Os10g28020.1|protein_coding||c.-4721_-4718delTAAT|||||4694|	LOC_Os10g28020	OsPOP21 - Putative Prolyl Oligopeptidase homologue, expressed
Chr10	14528233	G	T	10,0	10	1,10	11	T|upstream_gene_variant|MODIFIER|LOC_Os10g28020|LOC_Os10g28020|transcript|LOC_Os10g28020.1|protein_coding||c.-4637G>T|||||4610|	LOC_Os10g28020	OsPOP21 - Putative Prolyl Oligopeptidase homologue, expressed
Chr10	14528371	C	T	17,0	17	5,12	17	T|upstream_gene_variant|MODIFIER|LOC_Os10g28020|LOC_Os10g28020|transcript|LOC_Os10g28020.1|protein_coding||c.-4499C>T|||||4472|	LOC_Os10g28020	OsPOP21 - Putative Prolyl Oligopeptidase homologue, expressed
Chr10	14528384	C	T	15,0	15	5,11	16	T|upstream_gene_variant|MODIFIER|LOC_Os10g28020|LOC_Os10g28020|transcript|LOC_Os10g28020.1|protein_coding||c.-4486C>T|||||4459|	LOC_Os10g28020	OsPOP21 - Putative Prolyl Oligopeptidase homologue, expressed
Chr10	14528398	G	T	13,0	13	4,11	15	T|upstream_gene_variant|MODIFIER|LOC_Os10g28020|LOC_Os10g28020|transcript|LOC_Os10g28020.1|protein_coding||c.-4472G>T|||||4445|	LOC_Os10g28020	OsPOP21 - Putative Prolyl Oligopeptidase homologue, expressed
Chr10	14528445	C	T	13,0	13	6,13	19	T|upstream_gene_variant|MODIFIER|LOC_Os10g28020|LOC_Os10g28020|transcript|LOC_Os10g28020.1|protein_coding||c.-4425C>T|||||4398|	LOC_Os10g28020	OsPOP21 - Putative Prolyl Oligopeptidase homologue, expressed
Chr10	14528530	C	T	17,0	17	7,10	17	T|upstream_gene_variant|MODIFIER|LOC_Os10g28020|LOC_Os10g28020|transcript|LOC_Os10g28020.1|protein_coding||c.-4340C>T|||||4313|	LOC_Os10g28020	OsPOP21 - Putative Prolyl Oligopeptidase homologue, expressed
Chr10	14528564	T	C	14,0	14	8,10	18	C|upstream_gene_variant|MODIFIER|LOC_Os10g28020|LOC_Os10g28020|transcript|LOC_Os10g28020.1|protein_coding||c.-4306T>C|||||4279|	LOC_Os10g28020	OsPOP21 - Putative Prolyl Oligopeptidase homologue, expressed
Chr10	14528709	G	A	8,0	8	1,9	10	A|upstream_gene_variant|MODIFIER|LOC_Os10g28020|LOC_Os10g28020|transcript|LOC_Os10g28020.1|protein_coding||c.-4161G>A|||||4134|	LOC_Os10g28020	OsPOP21 - Putative Prolyl Oligopeptidase homologue, expressed
Chr10	14529027	T	G	5,0	5	5,9	14	G|upstream_gene_variant|MODIFIER|LOC_Os10g28020|LOC_Os10g28020|transcript|LOC_Os10g28020.1|protein_coding||c.-3843T>G|||||3816|	LOC_Os10g28020	OsPOP21 - Putative Prolyl Oligopeptidase homologue, expressed
Chr10	14529107	T	C	7,0	7	4,9	13	C|upstream_gene_variant|MODIFIER|LOC_Os10g28020|LOC_Os10g28020|transcript|LOC_Os10g28020.1|protein_coding||c.-3763T>C|||||3736|	LOC_Os10g28020	OsPOP21 - Putative Prolyl Oligopeptidase homologue, expressed
Chr10	14529138	G	A	6,0	6	4,6	10	A|upstream_gene_variant|MODIFIER|LOC_Os10g28020|LOC_Os10g28020|transcript|LOC_Os10g28020.1|protein_coding||c.-3732G>A|||||3705|	LOC_Os10g28020	OsPOP21 - Putative Prolyl Oligopeptidase homologue, expressed
Chr10	14529188	G	A	6,0	6	3,2	5	A|upstream_gene_variant|MODIFIER|LOC_Os10g28020|LOC_Os10g28020|transcript|LOC_Os10g28020.1|protein_coding||c.-3682G>A|||||3655|	LOC_Os10g28020	OsPOP21 - Putative Prolyl Oligopeptidase homologue, expressed
Chr10	14529214	G	A	7,0	7	2,7	9	A|upstream_gene_variant|MODIFIER|LOC_Os10g28020|LOC_Os10g28020|transcript|LOC_Os10g28020.1|protein_coding||c.-3656G>A|||||3629|	LOC_Os10g28020	OsPOP21 - Putative Prolyl Oligopeptidase homologue, expressed
Chr10	14529217	G	A	8,0	8	3,6	9	A|upstream_gene_variant|MODIFIER|LOC_Os10g28020|LOC_Os10g28020|transcript|LOC_Os10g28020.1|protein_coding||c.-3653G>A|||||3626|	LOC_Os10g28020	OsPOP21 - Putative Prolyl Oligopeptidase homologue, expressed
Chr10	14529252	G	A	9,0	9	3,4	7	A|upstream_gene_variant|MODIFIER|LOC_Os10g28020|LOC_Os10g28020|transcript|LOC_Os10g28020.1|protein_coding||c.-3618G>A|||||3591|	LOC_Os10g28020	OsPOP21 - Putative Prolyl Oligopeptidase homologue, expressed
Chr10	14529581	C	A	2,0	2	2,3	5	A|upstream_gene_variant|MODIFIER|LOC_Os10g28020|LOC_Os10g28020|transcript|LOC_Os10g28020.1|protein_coding||c.-3289C>A|||||3262|	LOC_Os10g28020	OsPOP21 - Putative Prolyl Oligopeptidase homologue, expressed
Chr10	14529679	T	C	5,0	5	2,5	7	C|upstream_gene_variant|MODIFIER|LOC_Os10g28020|LOC_Os10g28020|transcript|LOC_Os10g28020.1|protein_coding||c.-3191T>C|||||3164|	LOC_Os10g28020	OsPOP21 - Putative Prolyl Oligopeptidase homologue, expressed
Chr10	14529871	A	T	12,0	12	1,4	5	T|upstream_gene_variant|MODIFIER|LOC_Os10g28020|LOC_Os10g28020|transcript|LOC_Os10g28020.1|protein_coding||c.-2999A>T|||||2972|	LOC_Os10g28020	OsPOP21 - Putative Prolyl Oligopeptidase homologue, expressed
Chr10	14530026	C	A	13,0	13	0,4	4	A|upstream_gene_variant|MODIFIER|LOC_Os10g28020|LOC_Os10g28020|transcript|LOC_Os10g28020.1|protein_coding||c.-2844C>A|||||2817|	LOC_Os10g28020	OsPOP21 - Putative Prolyl Oligopeptidase homologue, expressed
Chr10	14530037	T	TC	13,0	13	0,3	3	TC|upstream_gene_variant|MODIFIER|LOC_Os10g28020|LOC_Os10g28020|transcript|LOC_Os10g28020.1|protein_coding||c.-2833_-2832insC|||||2805|	LOC_Os10g28020	OsPOP21 - Putative Prolyl Oligopeptidase homologue, expressed
Chr10	14530099	G	A	10,0	10	0,5	5	A|upstream_gene_variant|MODIFIER|LOC_Os10g28020|LOC_Os10g28020|transcript|LOC_Os10g28020.1|protein_coding||c.-2771G>A|||||2744|	LOC_Os10g28020	OsPOP21 - Putative Prolyl Oligopeptidase homologue, expressed
Chr10	14530152	C	T	9,0	9	0,4	4	T|upstream_gene_variant|MODIFIER|LOC_Os10g28020|LOC_Os10g28020|transcript|LOC_Os10g28020.1|protein_coding||c.-2718C>T|||||2691|	LOC_Os10g28020	OsPOP21 - Putative Prolyl Oligopeptidase homologue, expressed
Chr10	14530207	T	C	8,0	8	0,4	4	C|upstream_gene_variant|MODIFIER|LOC_Os10g28020|LOC_Os10g28020|transcript|LOC_Os10g28020.1|protein_coding||c.-2663T>C|||||2636|	LOC_Os10g28020	OsPOP21 - Putative Prolyl Oligopeptidase homologue, expressed
Chr10	14530257	C	T	6,0	6	1,5	6	T|upstream_gene_variant|MODIFIER|LOC_Os10g28020|LOC_Os10g28020|transcript|LOC_Os10g28020.1|protein_coding||c.-2613C>T|||||2586|	LOC_Os10g28020	OsPOP21 - Putative Prolyl Oligopeptidase homologue, expressed
Chr10	14530289	C	T	6,0	6	2,6	8	T|upstream_gene_variant|MODIFIER|LOC_Os10g28020|LOC_Os10g28020|transcript|LOC_Os10g28020.1|protein_coding||c.-2581C>T|||||2554|	LOC_Os10g28020	OsPOP21 - Putative Prolyl Oligopeptidase homologue, expressed
Chr10	14530457	T	C	5,0	5	1,2	3	C|upstream_gene_variant|MODIFIER|LOC_Os10g28020|LOC_Os10g28020|transcript|LOC_Os10g28020.1|protein_coding||c.-2413T>C|||||2386|	LOC_Os10g28020	OsPOP21 - Putative Prolyl Oligopeptidase homologue, expressed
Chr10	14530692	C	T	6,0	6	5,4	9	T|upstream_gene_variant|MODIFIER|LOC_Os10g28020|LOC_Os10g28020|transcript|LOC_Os10g28020.1|protein_coding||c.-2178C>T|||||2151|	LOC_Os10g28020	OsPOP21 - Putative Prolyl Oligopeptidase homologue, expressed
Chr10	14530712	A	G	5,0	5	5,5	10	G|upstream_gene_variant|MODIFIER|LOC_Os10g28020|LOC_Os10g28020|transcript|LOC_Os10g28020.1|protein_coding||c.-2158A>G|||||2131|	LOC_Os10g28020	OsPOP21 - Putative Prolyl Oligopeptidase homologue, expressed
Chr10	14530722	C	T	6,0	6	4,5	9	T|upstream_gene_variant|MODIFIER|LOC_Os10g28020|LOC_Os10g28020|transcript|LOC_Os10g28020.1|protein_coding||c.-2148C>T|||||2121|	LOC_Os10g28020	OsPOP21 - Putative Prolyl Oligopeptidase homologue, expressed
Chr10	14530757	G	A	8,0	8	3,10	13	A|upstream_gene_variant|MODIFIER|LOC_Os10g28020|LOC_Os10g28020|transcript|LOC_Os10g28020.1|protein_coding||c.-2113G>A|||||2086|	LOC_Os10g28020	OsPOP21 - Putative Prolyl Oligopeptidase homologue, expressed
Chr10	14530818	G	A	9,0	9	3,13	16	A|upstream_gene_variant|MODIFIER|LOC_Os10g28020|LOC_Os10g28020|transcript|LOC_Os10g28020.1|protein_coding||c.-2052G>A|||||2025|	LOC_Os10g28020	OsPOP21 - Putative Prolyl Oligopeptidase homologue, expressed
Chr10	14530848	A	T	12,0	12	4,13	17	T|upstream_gene_variant|MODIFIER|LOC_Os10g28020|LOC_Os10g28020|transcript|LOC_Os10g28020.1|protein_coding||c.-2022A>T|||||1995|	LOC_Os10g28020	OsPOP21 - Putative Prolyl Oligopeptidase homologue, expressed
Chr10	14530862	C	T	14,0	14	3,13	16	T|upstream_gene_variant|MODIFIER|LOC_Os10g28020|LOC_Os10g28020|transcript|LOC_Os10g28020.1|protein_coding||c.-2008C>T|||||1981|	LOC_Os10g28020	OsPOP21 - Putative Prolyl Oligopeptidase homologue, expressed
Chr10	14530878	GCCCATTAGGCGTACCCGTTATCTTTCACGACAGAGCTATCCTTTGTTGACGGGTCGTGCCACTAGATTA	G	18,0	18	6,15	21	G|upstream_gene_variant|MODIFIER|LOC_Os10g28020|LOC_Os10g28020|transcript|LOC_Os10g28020.1|protein_coding||c.-1991_-1923delCCCATTAGGCGTACCCGTTATCTTTCACGACAGAGCTATCCTTTGTTGACGGGTCGTGCCACTAGATTA|||||1964|	LOC_Os10g28020	OsPOP21 - Putative Prolyl Oligopeptidase homologue, expressed
Chr10	14530971	G	A	9,0	9	4,12	16	A|upstream_gene_variant|MODIFIER|LOC_Os10g28020|LOC_Os10g28020|transcript|LOC_Os10g28020.1|protein_coding||c.-1899G>A|||||1872|	LOC_Os10g28020	OsPOP21 - Putative Prolyl Oligopeptidase homologue, expressed
Chr10	14530981	T	G	11,0	11	3,14	17	G|upstream_gene_variant|MODIFIER|LOC_Os10g28020|LOC_Os10g28020|transcript|LOC_Os10g28020.1|protein_coding||c.-1889T>G|||||1862|	LOC_Os10g28020	OsPOP21 - Putative Prolyl Oligopeptidase homologue, expressed
Chr10	14531006	A	G	12,0	12	3,13	16	G|upstream_gene_variant|MODIFIER|LOC_Os10g28020|LOC_Os10g28020|transcript|LOC_Os10g28020.1|protein_coding||c.-1864A>G|||||1837|	LOC_Os10g28020	OsPOP21 - Putative Prolyl Oligopeptidase homologue, expressed
Chr10	14531214	G	T	11,0	11	3,11	14	T|upstream_gene_variant|MODIFIER|LOC_Os10g28020|LOC_Os10g28020|transcript|LOC_Os10g28020.1|protein_coding||c.-1656G>T|||||1629|	LOC_Os10g28020	OsPOP21 - Putative Prolyl Oligopeptidase homologue, expressed
Chr10	14531215	C	T	10,0	10	3,11	14	T|upstream_gene_variant|MODIFIER|LOC_Os10g28020|LOC_Os10g28020|transcript|LOC_Os10g28020.1|protein_coding||c.-1655C>T|||||1628|	LOC_Os10g28020	OsPOP21 - Putative Prolyl Oligopeptidase homologue, expressed
Chr10	14531530	A	T	12,0	12	3,8	11	T|upstream_gene_variant|MODIFIER|LOC_Os10g28020|LOC_Os10g28020|transcript|LOC_Os10g28020.1|protein_coding||c.-1340A>T|||||1313|	LOC_Os10g28020	OsPOP21 - Putative Prolyl Oligopeptidase homologue, expressed
Chr10	14531569	T	C	13,0	13	1,9	10	C|upstream_gene_variant|MODIFIER|LOC_Os10g28020|LOC_Os10g28020|transcript|LOC_Os10g28020.1|protein_coding||c.-1301T>C|||||1274|	LOC_Os10g28020	OsPOP21 - Putative Prolyl Oligopeptidase homologue, expressed
Chr10	14531640	T	C	12,0	12	2,12	14	C|upstream_gene_variant|MODIFIER|LOC_Os10g28020|LOC_Os10g28020|transcript|LOC_Os10g28020.1|protein_coding||c.-1230T>C|||||1203|	LOC_Os10g28020	OsPOP21 - Putative Prolyl Oligopeptidase homologue, expressed
Chr10	14531709	A	G	13,0	13	4,12	16	G|upstream_gene_variant|MODIFIER|LOC_Os10g28020|LOC_Os10g28020|transcript|LOC_Os10g28020.1|protein_coding||c.-1161A>G|||||1134|	LOC_Os10g28020	OsPOP21 - Putative Prolyl Oligopeptidase homologue, expressed
Chr10	14531735	G	A	15,0	15	4,13	17	A|upstream_gene_variant|MODIFIER|LOC_Os10g28020|LOC_Os10g28020|transcript|LOC_Os10g28020.1|protein_coding||c.-1135G>A|||||1108|	LOC_Os10g28020	OsPOP21 - Putative Prolyl Oligopeptidase homologue, expressed
Chr10	14531766	T	G	16,0	16	5,15	20	G|upstream_gene_variant|MODIFIER|LOC_Os10g28020|LOC_Os10g28020|transcript|LOC_Os10g28020.1|protein_coding||c.-1104T>G|||||1077|	LOC_Os10g28020	OsPOP21 - Putative Prolyl Oligopeptidase homologue, expressed
Chr10	14531858	A	T	10,0	10	5,13	18	T|upstream_gene_variant|MODIFIER|LOC_Os10g28020|LOC_Os10g28020|transcript|LOC_Os10g28020.1|protein_coding||c.-1012A>T|||||985|	LOC_Os10g28020	OsPOP21 - Putative Prolyl Oligopeptidase homologue, expressed
Chr10	14531916	A	T	13,0	13	5,10	15	T|upstream_gene_variant|MODIFIER|LOC_Os10g28020|LOC_Os10g28020|transcript|LOC_Os10g28020.1|protein_coding||c.-954A>T|||||927|	LOC_Os10g28020	OsPOP21 - Putative Prolyl Oligopeptidase homologue, expressed
Chr10	14531917	A	T	13,0	13	5,10	15	T|upstream_gene_variant|MODIFIER|LOC_Os10g28020|LOC_Os10g28020|transcript|LOC_Os10g28020.1|protein_coding||c.-953A>T|||||926|	LOC_Os10g28020	OsPOP21 - Putative Prolyl Oligopeptidase homologue, expressed
Chr10	14531956	T	C	15,0	15	7,7	14	C|upstream_gene_variant|MODIFIER|LOC_Os10g28020|LOC_Os10g28020|transcript|LOC_Os10g28020.1|protein_coding||c.-914T>C|||||887|	LOC_Os10g28020	OsPOP21 - Putative Prolyl Oligopeptidase homologue, expressed
Chr10	14532122	T	G	15,0	15	2,9	11	G|upstream_gene_variant|MODIFIER|LOC_Os10g28020|LOC_Os10g28020|transcript|LOC_Os10g28020.1|protein_coding||c.-748T>G|||||721|	LOC_Os10g28020	OsPOP21 - Putative Prolyl Oligopeptidase homologue, expressed
Chr10	14532123	A	G	15,0	15	2,9	11	G|upstream_gene_variant|MODIFIER|LOC_Os10g28020|LOC_Os10g28020|transcript|LOC_Os10g28020.1|protein_coding||c.-747A>G|||||720|	LOC_Os10g28020	OsPOP21 - Putative Prolyl Oligopeptidase homologue, expressed
Chr10	14532211	G	A	16,0	16	2,6	8	A|upstream_gene_variant|MODIFIER|LOC_Os10g28020|LOC_Os10g28020|transcript|LOC_Os10g28020.1|protein_coding||c.-659G>A|||||632|	LOC_Os10g28020	OsPOP21 - Putative Prolyl Oligopeptidase homologue, expressed
Chr10	14532226	TTGAAATATATTCTAG	T	12,0	12	2,6	8	T|upstream_gene_variant|MODIFIER|LOC_Os10g28020|LOC_Os10g28020|transcript|LOC_Os10g28020.1|protein_coding||c.-643_-629delTGAAATATATTCTAG|||||616|	LOC_Os10g28020	OsPOP21 - Putative Prolyl Oligopeptidase homologue, expressed
Chr10	14532339	A	G	5,0	5	1,5	6	G|upstream_gene_variant|MODIFIER|LOC_Os10g28020|LOC_Os10g28020|transcript|LOC_Os10g28020.1|protein_coding||c.-531A>G|||||504|	LOC_Os10g28020	OsPOP21 - Putative Prolyl Oligopeptidase homologue, expressed
Chr10	14532349	T	C	5,0	5	1,5	6	C|upstream_gene_variant|MODIFIER|LOC_Os10g28020|LOC_Os10g28020|transcript|LOC_Os10g28020.1|protein_coding||c.-521T>C|||||494|	LOC_Os10g28020	OsPOP21 - Putative Prolyl Oligopeptidase homologue, expressed
Chr10	14532386	A	G	4,0	4	4,5	9	G|upstream_gene_variant|MODIFIER|LOC_Os10g28020|LOC_Os10g28020|transcript|LOC_Os10g28020.1|protein_coding||c.-484A>G|||||457|	LOC_Os10g28020	OsPOP21 - Putative Prolyl Oligopeptidase homologue, expressed
Chr10	14532424	A	C	4,0	4	5,6	11	C|upstream_gene_variant|MODIFIER|LOC_Os10g28020|LOC_Os10g28020|transcript|LOC_Os10g28020.1|protein_coding||c.-446A>C|||||419|	LOC_Os10g28020	OsPOP21 - Putative Prolyl Oligopeptidase homologue, expressed
Chr10	14532446	T	C	7,0	7	5,7	12	C|upstream_gene_variant|MODIFIER|LOC_Os10g28020|LOC_Os10g28020|transcript|LOC_Os10g28020.1|protein_coding||c.-424T>C|||||397|	LOC_Os10g28020	OsPOP21 - Putative Prolyl Oligopeptidase homologue, expressed
Chr10	14532456	G	T	11,0	11	5,6	11	T|upstream_gene_variant|MODIFIER|LOC_Os10g28020|LOC_Os10g28020|transcript|LOC_Os10g28020.1|protein_coding||c.-414G>T|||||387|	LOC_Os10g28020	OsPOP21 - Putative Prolyl Oligopeptidase homologue, expressed
Chr10	14532471	G	A	11,0	11	4,4	8	A|upstream_gene_variant|MODIFIER|LOC_Os10g28020|LOC_Os10g28020|transcript|LOC_Os10g28020.1|protein_coding||c.-399G>A|||||372|	LOC_Os10g28020	OsPOP21 - Putative Prolyl Oligopeptidase homologue, expressed
Chr10	14532521	T	TA	13,0	13	3,5	8	TA|upstream_gene_variant|MODIFIER|LOC_Os10g28020|LOC_Os10g28020|transcript|LOC_Os10g28020.1|protein_coding||c.-349_-348insA|||||321|	LOC_Os10g28020	OsPOP21 - Putative Prolyl Oligopeptidase homologue, expressed
Chr10	14532658	C	T	9,0	9	8,9	17	T|upstream_gene_variant|MODIFIER|LOC_Os10g28020|LOC_Os10g28020|transcript|LOC_Os10g28020.1|protein_coding||c.-212C>T|||||185|	LOC_Os10g28020	OsPOP21 - Putative Prolyl Oligopeptidase homologue, expressed
Chr10	14532667	C	T	8,0	8	9,8	17	T|upstream_gene_variant|MODIFIER|LOC_Os10g28020|LOC_Os10g28020|transcript|LOC_Os10g28020.1|protein_coding||c.-203C>T|||||176|	LOC_Os10g28020	OsPOP21 - Putative Prolyl Oligopeptidase homologue, expressed
Chr10	14532673	T	C	7,0	7	9,8	17	C|upstream_gene_variant|MODIFIER|LOC_Os10g28020|LOC_Os10g28020|transcript|LOC_Os10g28020.1|protein_coding||c.-197T>C|||||170|	LOC_Os10g28020	OsPOP21 - Putative Prolyl Oligopeptidase homologue, expressed
Chr10	14532675	C	T	7,0	7	9,8	17	T|upstream_gene_variant|MODIFIER|LOC_Os10g28020|LOC_Os10g28020|transcript|LOC_Os10g28020.1|protein_coding||c.-195C>T|||||168|	LOC_Os10g28020	OsPOP21 - Putative Prolyl Oligopeptidase homologue, expressed
Chr10	14532681	T	C	9,0	9	8,7	15	C|upstream_gene_variant|MODIFIER|LOC_Os10g28020|LOC_Os10g28020|transcript|LOC_Os10g28020.1|protein_coding||c.-189T>C|||||162|	LOC_Os10g28020	OsPOP21 - Putative Prolyl Oligopeptidase homologue, expressed
Chr10	14532682	A	G	9,0	9	9,7	16	G|upstream_gene_variant|MODIFIER|LOC_Os10g28020|LOC_Os10g28020|transcript|LOC_Os10g28020.1|protein_coding||c.-188A>G|||||161|	LOC_Os10g28020	OsPOP21 - Putative Prolyl Oligopeptidase homologue, expressed
Chr10	14532691	G	A	10,0	10	10,7	17	A|upstream_gene_variant|MODIFIER|LOC_Os10g28020|LOC_Os10g28020|transcript|LOC_Os10g28020.1|protein_coding||c.-179G>A|||||152|	LOC_Os10g28020	OsPOP21 - Putative Prolyl Oligopeptidase homologue, expressed
Chr10	14532695	G	A	9,0	9	9,8	17	A|upstream_gene_variant|MODIFIER|LOC_Os10g28020|LOC_Os10g28020|transcript|LOC_Os10g28020.1|protein_coding||c.-175G>A|||||148|	LOC_Os10g28020	OsPOP21 - Putative Prolyl Oligopeptidase homologue, expressed
Chr10	14532726	A	G	12,0	12	7,11	18	G|upstream_gene_variant|MODIFIER|LOC_Os10g28020|LOC_Os10g28020|transcript|LOC_Os10g28020.1|protein_coding||c.-144A>G|||||117|	LOC_Os10g28020	OsPOP21 - Putative Prolyl Oligopeptidase homologue, expressed
Chr10	14532772	C	T	12,0	12	7,9	16	T|upstream_gene_variant|MODIFIER|LOC_Os10g28020|LOC_Os10g28020|transcript|LOC_Os10g28020.1|protein_coding||c.-98C>T|||||71|	LOC_Os10g28020	OsPOP21 - Putative Prolyl Oligopeptidase homologue, expressed
Chr10	14533094	G	C	16,0	16	4,5	9	C|5_prime_UTR_variant|MODIFIER|LOC_Os10g28020|LOC_Os10g28020|transcript|LOC_Os10g28020.3|protein_coding|1|18|c.-48G>C|||||3589|	LOC_Os10g28020	OsPOP21 - Putative Prolyl Oligopeptidase homologue, expressed
Chr10	14533217	T	C	15,0	15	1,11	12	C|intron_variant|MODIFIER|LOC_Os10g28020|LOC_Os10g28020|transcript|LOC_Os10g28020.1|protein_coding|1|17|c.161+187T>C||||||	LOC_Os10g28020	OsPOP21 - Putative Prolyl Oligopeptidase homologue, expressed
Chr10	14533331	T	C	9,0	9	4,11	15	C|intron_variant|MODIFIER|LOC_Os10g28020|LOC_Os10g28020|transcript|LOC_Os10g28020.1|protein_coding|1|17|c.161+301T>C||||||	LOC_Os10g28020	OsPOP21 - Putative Prolyl Oligopeptidase homologue, expressed
Chr10	14533403	G	A	16,0	16	3,6	9	A|intron_variant|MODIFIER|LOC_Os10g28020|LOC_Os10g28020|transcript|LOC_Os10g28020.1|protein_coding|1|17|c.161+373G>A||||||	LOC_Os10g28020	OsPOP21 - Putative Prolyl Oligopeptidase homologue, expressed
Chr10	14533565	G	C	12,0	12	3,8	11	C|intron_variant|MODIFIER|LOC_Os10g28020|LOC_Os10g28020|transcript|LOC_Os10g28020.1|protein_coding|1|17|c.161+535G>C||||||	LOC_Os10g28020	OsPOP21 - Putative Prolyl Oligopeptidase homologue, expressed
Chr10	14533665	T	TC	13,0	13	3,9	12	TC|intron_variant|MODIFIER|LOC_Os10g28020|LOC_Os10g28020|transcript|LOC_Os10g28020.1|protein_coding|1|17|c.161+635_161+636insC||||||	LOC_Os10g28020	OsPOP21 - Putative Prolyl Oligopeptidase homologue, expressed
Chr10	14533733	T	A	12,16	28	4,21	25	A|intron_variant|MODIFIER|LOC_Os10g28020|LOC_Os10g28020|transcript|LOC_Os10g28020.1|protein_coding|1|17|c.161+703T>A||||||	LOC_Os10g28020	OsPOP21 - Putative Prolyl Oligopeptidase homologue, expressed
Chr10	14533823	T	TA	10,11	21	12,12	24	TA|intron_variant|MODIFIER|LOC_Os10g28020|LOC_Os10g28020|transcript|LOC_Os10g28020.1|protein_coding|1|17|c.161+793_161+794insA||||||	LOC_Os10g28020	OsPOP21 - Putative Prolyl Oligopeptidase homologue, expressed
Chr10	14533880	T	C	14,0	14	6,9	15	C|intron_variant|MODIFIER|LOC_Os10g28020|LOC_Os10g28020|transcript|LOC_Os10g28020.1|protein_coding|1|17|c.161+850T>C||||||	LOC_Os10g28020	OsPOP21 - Putative Prolyl Oligopeptidase homologue, expressed
Chr10	14533881	G	A	14,0	14	6,9	15	A|intron_variant|MODIFIER|LOC_Os10g28020|LOC_Os10g28020|transcript|LOC_Os10g28020.1|protein_coding|1|17|c.161+851G>A||||||	LOC_Os10g28020	OsPOP21 - Putative Prolyl Oligopeptidase homologue, expressed
Chr10	14534205	G	A	72,0	72	64,8	72	A|intron_variant|MODIFIER|LOC_Os10g28020|LOC_Os10g28020|transcript|LOC_Os10g28020.1|protein_coding|1|17|c.161+1175G>A||||||	LOC_Os10g28020	OsPOP21 - Putative Prolyl Oligopeptidase homologue, expressed
Chr10	14534209	T	C	12,60	72	6,70	76	C|intron_variant|MODIFIER|LOC_Os10g28020|LOC_Os10g28020|transcript|LOC_Os10g28020.1|protein_coding|1|17|c.161+1179T>C||||||	LOC_Os10g28020	OsPOP21 - Putative Prolyl Oligopeptidase homologue, expressed
Chr10	14534246	G	A	82,0	82	86,8	94	A|intron_variant|MODIFIER|LOC_Os10g28020|LOC_Os10g28020|transcript|LOC_Os10g28020.1|protein_coding|1|17|c.161+1216G>A||||||	LOC_Os10g28020	OsPOP21 - Putative Prolyl Oligopeptidase homologue, expressed
Chr10	14534302	T	C	5,66	71	12,67	79	C|intron_variant|MODIFIER|LOC_Os10g28020|LOC_Os10g28020|transcript|LOC_Os10g28020.1|protein_coding|1|17|c.161+1272T>C||||||	LOC_Os10g28020	OsPOP21 - Putative Prolyl Oligopeptidase homologue, expressed
Chr10	14534303	A	T	5,66	71	4,75	79	T|intron_variant|MODIFIER|LOC_Os10g28020|LOC_Os10g28020|transcript|LOC_Os10g28020.1|protein_coding|1|17|c.161+1273A>T||||||	LOC_Os10g28020	OsPOP21 - Putative Prolyl Oligopeptidase homologue, expressed
Chr10	14534315	G	GGTACTCTTCACTTCCCCGCCATTCTTGTAACCGTCACCTGTAATCCGCGCAGGTGTGTCCGCACCCCCTGGAGTGGACGAGAAAGAAAGGATTTTATCCCGCCCCCCTGGTTCCAGA	27,34	61	28,47	75	GGTACTCTTCACTTCCCCGCCATTCTTGTAACCGTCACCTGTAATCCGCGCAGGTGTGTCCGCACCCCCTGGAGTGGACGAGAAAGAAAGGATTTTATCCCGCCCCCCTGGTTCCAGA|intron_variant|MODIFIER|LOC_Os10g28020|LOC_Os10g28020|transcript|LOC_Os10g28020.1|protein_coding|1|17|c.161+1285_161+1286insGTACTCTTCACTTCCCCGCCATTCTTGTAACCGTCACCTGTAATCCGCGCAGGTGTGTCCGCACCCCCTGGAGTGGACGAGAAAGAAAGGATTTTATCCCGCCCCCCTGGTTCCAGA||||||	LOC_Os10g28020	OsPOP21 - Putative Prolyl Oligopeptidase homologue, expressed
Chr10	14534549	T	C	7,0	7	3,7	10	C|intron_variant|MODIFIER|LOC_Os10g28020|LOC_Os10g28020|transcript|LOC_Os10g28020.1|protein_coding|1|17|c.161+1519T>C||||||	LOC_Os10g28020	OsPOP21 - Putative Prolyl Oligopeptidase homologue, expressed
Chr10	14534852	G	T	23,0	23	15,5	20	T|intron_variant|MODIFIER|LOC_Os10g28020|LOC_Os10g28020|transcript|LOC_Os10g28020.1|protein_coding|1|17|c.162-1800G>T||||||	LOC_Os10g28020	OsPOP21 - Putative Prolyl Oligopeptidase homologue, expressed
Chr10	14534869	A	G	13,13	26	4,21	25	G|intron_variant|MODIFIER|LOC_Os10g28020|LOC_Os10g28020|transcript|LOC_Os10g28020.1|protein_coding|1|17|c.162-1783A>G||||||	LOC_Os10g28020	OsPOP21 - Putative Prolyl Oligopeptidase homologue, expressed
Chr10	14535011	G	C	14,18	32	17,22	39	C|intron_variant|MODIFIER|LOC_Os10g28020|LOC_Os10g28020|transcript|LOC_Os10g28020.1|protein_coding|1|17|c.162-1641G>C||||||	LOC_Os10g28020	OsPOP21 - Putative Prolyl Oligopeptidase homologue, expressed
Chr10	14535092	G	T	16,0	16	4,9	13	T|intron_variant|MODIFIER|LOC_Os10g28020|LOC_Os10g28020|transcript|LOC_Os10g28020.1|protein_coding|1|17|c.162-1560G>T||||||	LOC_Os10g28020	OsPOP21 - Putative Prolyl Oligopeptidase homologue, expressed
Chr10	14535136	A	C	14,4	18	15,2	17	C|intron_variant|MODIFIER|LOC_Os10g28020|LOC_Os10g28020|transcript|LOC_Os10g28020.1|protein_coding|1|17|c.162-1516A>C||||||	LOC_Os10g28020	OsPOP21 - Putative Prolyl Oligopeptidase homologue, expressed
Chr10	14535152	A	G	15,16	31	15,22	37	G|intron_variant|MODIFIER|LOC_Os10g28020|LOC_Os10g28020|transcript|LOC_Os10g28020.1|protein_coding|1|17|c.162-1500A>G||||||	LOC_Os10g28020	OsPOP21 - Putative Prolyl Oligopeptidase homologue, expressed
Chr10	14535253	A	G	17,69	86	7107	114	G|intron_variant|MODIFIER|LOC_Os10g28020|LOC_Os10g28020|transcript|LOC_Os10g28020.1|protein_coding|1|17|c.162-1399A>G||||||	LOC_Os10g28020	OsPOP21 - Putative Prolyl Oligopeptidase homologue, expressed
Chr10	14535340	T	C	9,92	101	14131	145	C|intron_variant|MODIFIER|LOC_Os10g28020|LOC_Os10g28020|transcript|LOC_Os10g28020.1|protein_coding|1|17|c.162-1312T>C||||||	LOC_Os10g28020	OsPOP21 - Putative Prolyl Oligopeptidase homologue, expressed
Chr10	14535926	A	G	11,0	11	2,6	8	G|intron_variant|MODIFIER|LOC_Os10g28020|LOC_Os10g28020|transcript|LOC_Os10g28020.1|protein_coding|1|17|c.162-726A>G||||||	LOC_Os10g28020	OsPOP21 - Putative Prolyl Oligopeptidase homologue, expressed
Chr10	14535944	T	G	11,0	11	2,5	7	G|intron_variant|MODIFIER|LOC_Os10g28020|LOC_Os10g28020|transcript|LOC_Os10g28020.1|protein_coding|1|17|c.162-708T>G||||||	LOC_Os10g28020	OsPOP21 - Putative Prolyl Oligopeptidase homologue, expressed
Chr10	14536168	G	A	11,0	11	4,11	15	A|intron_variant|MODIFIER|LOC_Os10g28020|LOC_Os10g28020|transcript|LOC_Os10g28020.1|protein_coding|1|17|c.162-484G>A||||||	LOC_Os10g28020	OsPOP21 - Putative Prolyl Oligopeptidase homologue, expressed
Chr10	14536286	A	C	5,0	5	5,7	12	C|intron_variant|MODIFIER|LOC_Os10g28020|LOC_Os10g28020|transcript|LOC_Os10g28020.1|protein_coding|1|17|c.162-366A>C||||||	LOC_Os10g28020	OsPOP21 - Putative Prolyl Oligopeptidase homologue, expressed
Chr10	14537224	A	T	13,0	13	3,8	11	T|splice_region_variant&intron_variant|LOW|LOC_Os10g28020|LOC_Os10g28020|transcript|LOC_Os10g28020.1|protein_coding|3|17|c.662+3A>T||||||	LOC_Os10g28020	OsPOP21 - Putative Prolyl Oligopeptidase homologue, expressed
Chr10	14537277	G	GT	14,0	14	3,6	9	GT|intron_variant|MODIFIER|LOC_Os10g28020|LOC_Os10g28020|transcript|LOC_Os10g28020.1|protein_coding|3|17|c.662+56_662+57insT||||||	LOC_Os10g28020	OsPOP21 - Putative Prolyl Oligopeptidase homologue, expressed
Chr10	14537981	G	T	14,0	14	6,5	11	T|intron_variant|MODIFIER|LOC_Os10g28020|LOC_Os10g28020|transcript|LOC_Os10g28020.1|protein_coding|5|17|c.1109+88G>T||||||	LOC_Os10g28020	OsPOP21 - Putative Prolyl Oligopeptidase homologue, expressed
Chr10	14538121	C	T	11,0	11	2,7	9	T|intron_variant|MODIFIER|LOC_Os10g28020|LOC_Os10g28020|transcript|LOC_Os10g28020.1|protein_coding|5|17|c.1110-96C>T||||||	LOC_Os10g28020	OsPOP21 - Putative Prolyl Oligopeptidase homologue, expressed
Chr10	14538262	G	C	11,0	11	7,4	11	C|missense_variant|MODERATE|LOC_Os10g28020|LOC_Os10g28020|transcript|LOC_Os10g28020.1|protein_coding|6|18|c.1155G>C|p.Glu385Asp|1182|3006|1155|2520|385|839||	LOC_Os10g28020	OsPOP21 - Putative Prolyl Oligopeptidase homologue, expressed
Chr10	14538326	G	T	6,0	6	6,7	13	T|intron_variant|MODIFIER|LOC_Os10g28020|LOC_Os10g28020|transcript|LOC_Os10g28020.1|protein_coding|6|17|c.1184+35G>T||||||	LOC_Os10g28020	OsPOP21 - Putative Prolyl Oligopeptidase homologue, expressed
Chr10	14538692	G	C	11,0	11	4,6	10	C|upstream_gene_variant|MODIFIER|LOC_Os10g28030|LOC_Os10g28030|transcript|LOC_Os10g28030.1|protein_coding||c.-5894G>C|||||4824|	LOC_Os10g28030	OsPOP22 - Putative Prolyl Oligopeptidase homologue, expressed
Chr10	14539069	T	A	14,0	14	4,8	12	A|upstream_gene_variant|MODIFIER|LOC_Os10g28030|LOC_Os10g28030|transcript|LOC_Os10g28030.1|protein_coding||c.-5517T>A|||||4447|	LOC_Os10g28030	OsPOP22 - Putative Prolyl Oligopeptidase homologue, expressed
Chr10	14539126	A	AT	14,0	14	5,9	14	AT|upstream_gene_variant|MODIFIER|LOC_Os10g28030|LOC_Os10g28030|transcript|LOC_Os10g28030.1|protein_coding||c.-5460_-5459insT|||||4389|	LOC_Os10g28030	OsPOP22 - Putative Prolyl Oligopeptidase homologue, expressed
Chr10	14539129	A	T	15,0	15	5,9	14	T|upstream_gene_variant|MODIFIER|LOC_Os10g28030|LOC_Os10g28030|transcript|LOC_Os10g28030.1|protein_coding||c.-5457A>T|||||4387|	LOC_Os10g28030	OsPOP22 - Putative Prolyl Oligopeptidase homologue, expressed
Chr10	14539599	C	T	9,0	9	2,11	13	T|splice_region_variant&intron_variant|LOW|LOC_Os10g28020|LOC_Os10g28020|transcript|LOC_Os10g28020.1|protein_coding|9|17|c.1555+8C>T||||||	LOC_Os10g28020	OsPOP21 - Putative Prolyl Oligopeptidase homologue, expressed
Chr10	14539790	T	C	8,0	8	4,10	14	C|missense_variant|MODERATE|LOC_Os10g28020|LOC_Os10g28020|transcript|LOC_Os10g28020.1|protein_coding|10|18|c.1669T>C|p.Ser557Pro|1696|3006|1669|2520|557|839||	LOC_Os10g28020	OsPOP21 - Putative Prolyl Oligopeptidase homologue, expressed
Chr10	14540046	G	GA	9,0	9	2,10	12	GA|upstream_gene_variant|MODIFIER|LOC_Os10g28030|LOC_Os10g28030|transcript|LOC_Os10g28030.1|protein_coding||c.-4540_-4539insA|||||3469|	LOC_Os10g28030	OsPOP22 - Putative Prolyl Oligopeptidase homologue, expressed
Chr10	14540060	C	CT	10,0	10	2,11	13	CT|upstream_gene_variant|MODIFIER|LOC_Os10g28030|LOC_Os10g28030|transcript|LOC_Os10g28030.1|protein_coding||c.-4526_-4525insT|||||3455|	LOC_Os10g28030	OsPOP22 - Putative Prolyl Oligopeptidase homologue, expressed
Chr10	14540205	C	T	14,0	14	3,9	12	T|upstream_gene_variant|MODIFIER|LOC_Os10g28030|LOC_Os10g28030|transcript|LOC_Os10g28030.1|protein_coding||c.-4381C>T|||||3311|	LOC_Os10g28030	OsPOP22 - Putative Prolyl Oligopeptidase homologue, expressed
Chr10	14540602	A	AT	12,0	12	3,3	6	AT|upstream_gene_variant|MODIFIER|LOC_Os10g28030|LOC_Os10g28030|transcript|LOC_Os10g28030.1|protein_coding||c.-3984_-3983insT|||||2913|	LOC_Os10g28030	OsPOP22 - Putative Prolyl Oligopeptidase homologue, expressed
Chr10	14540806	T	C	6,0	6	5,5	10	C|upstream_gene_variant|MODIFIER|LOC_Os10g28030|LOC_Os10g28030|transcript|LOC_Os10g28030.1|protein_coding||c.-3780T>C|||||2710|	LOC_Os10g28030	OsPOP22 - Putative Prolyl Oligopeptidase homologue, expressed
Chr10	14541266	A	G	10,0	10	5,5	10	G|upstream_gene_variant|MODIFIER|LOC_Os10g28030|LOC_Os10g28030|transcript|LOC_Os10g28030.1|protein_coding||c.-3320A>G|||||2250|	LOC_Os10g28030	OsPOP22 - Putative Prolyl Oligopeptidase homologue, expressed
Chr10	14541444	T	A	12,0	12	4,2	6	A|upstream_gene_variant|MODIFIER|LOC_Os10g28030|LOC_Os10g28030|transcript|LOC_Os10g28030.1|protein_coding||c.-3142T>A|||||2072|	LOC_Os10g28030	OsPOP22 - Putative Prolyl Oligopeptidase homologue, expressed
Chr10	14541524	A	G	8,1	9	3,7	10	G|upstream_gene_variant|MODIFIER|LOC_Os10g28030|LOC_Os10g28030|transcript|LOC_Os10g28030.1|protein_coding||c.-3062A>G|||||1992|	LOC_Os10g28030	OsPOP22 - Putative Prolyl Oligopeptidase homologue, expressed
Chr10	14542358	T	A	5,0	5	4,9	13	A|upstream_gene_variant|MODIFIER|LOC_Os10g28030|LOC_Os10g28030|transcript|LOC_Os10g28030.1|protein_coding||c.-2228T>A|||||1158|	LOC_Os10g28030	OsPOP22 - Putative Prolyl Oligopeptidase homologue, expressed
Chr10	14542850	T	C	9,0	9	5,7	12	C|3_prime_UTR_variant|MODIFIER|LOC_Os10g28020|LOC_Os10g28020|transcript|LOC_Os10g28020.1|protein_coding|18|18|c.*85T>C|||||85|	LOC_Os10g28020	OsPOP21 - Putative Prolyl Oligopeptidase homologue, expressed
Chr10	14543148	G	T	9,0	9	5,12	17	T|3_prime_UTR_variant|MODIFIER|LOC_Os10g28020|LOC_Os10g28020|transcript|LOC_Os10g28020.1|protein_coding|18|18|c.*383G>T|||||383|	LOC_Os10g28020	OsPOP21 - Putative Prolyl Oligopeptidase homologue, expressed
Chr10	14543511	T	C	5,0	5	4,16	20	C|upstream_gene_variant|MODIFIER|LOC_Os10g28030|LOC_Os10g28030|transcript|LOC_Os10g28030.1|protein_coding||c.-1075T>C|||||5|	LOC_Os10g28030	OsPOP22 - Putative Prolyl Oligopeptidase homologue, expressed
Chr10	14543584	C	T	4,0	4	2,13	15	T|5_prime_UTR_variant|MODIFIER|LOC_Os10g28030|LOC_Os10g28030|transcript|LOC_Os10g28030.1|protein_coding|1|18|c.-153C>T|||||1002|	LOC_Os10g28030	OsPOP22 - Putative Prolyl Oligopeptidase homologue, expressed
Chr10	14543909	C	A	12,0	12	3,15	18	A|downstream_gene_variant|MODIFIER|LOC_Os10g28020|LOC_Os10g28020|transcript|LOC_Os10g28020.1|protein_coding||c.*1144C>A|||||685|	LOC_Os10g28020	OsPOP21 - Putative Prolyl Oligopeptidase homologue, expressed
Chr10	14543926	C	A	14,0	14	3,14	17	A|downstream_gene_variant|MODIFIER|LOC_Os10g28020|LOC_Os10g28020|transcript|LOC_Os10g28020.1|protein_coding||c.*1161C>A|||||702|	LOC_Os10g28020	OsPOP21 - Putative Prolyl Oligopeptidase homologue, expressed
Chr10	14544166	A	C	9,0	9	2,14	16	C|downstream_gene_variant|MODIFIER|LOC_Os10g28020|LOC_Os10g28020|transcript|LOC_Os10g28020.1|protein_coding||c.*1401A>C|||||942|	LOC_Os10g28020	OsPOP21 - Putative Prolyl Oligopeptidase homologue, expressed
Chr10	14544199	T	C	10,0	10	2,13	15	C|downstream_gene_variant|MODIFIER|LOC_Os10g28020|LOC_Os10g28020|transcript|LOC_Os10g28020.1|protein_coding||c.*1434T>C|||||975|	LOC_Os10g28020	OsPOP21 - Putative Prolyl Oligopeptidase homologue, expressed
Chr10	14544900	C	A	8,0	8	4,11	15	A|missense_variant|MODERATE|LOC_Os10g28030|LOC_Os10g28030|transcript|LOC_Os10g28030.1|protein_coding|3|18|c.223C>A|p.Gln75Lys|444|2817|223|2319|75|772||	LOC_Os10g28030	OsPOP22 - Putative Prolyl Oligopeptidase homologue, expressed
Chr10	14545074	C	G	4,0	4	4,9	13	G|missense_variant|MODERATE|LOC_Os10g28030|LOC_Os10g28030|transcript|LOC_Os10g28030.1|protein_coding|3|18|c.397C>G|p.Pro133Ala|618|2817|397|2319|133|772||	LOC_Os10g28030	OsPOP22 - Putative Prolyl Oligopeptidase homologue, expressed
Chr10	14545488	T	G	10,0	10	8,13	21	G|downstream_gene_variant|MODIFIER|LOC_Os10g28020|LOC_Os10g28020|transcript|LOC_Os10g28020.1|protein_coding||c.*2723T>G|||||2264|	LOC_Os10g28020	OsPOP21 - Putative Prolyl Oligopeptidase homologue, expressed
Chr10	14547098	A	G	9,0	9	4,5	9	G|missense_variant&splice_region_variant|MODERATE|LOC_Os10g28030|LOC_Os10g28030|transcript|LOC_Os10g28030.1|protein_coding|12|18|c.1537A>G|p.Ser513Gly|1758|2817|1537|2319|513|772||	LOC_Os10g28030	OsPOP22 - Putative Prolyl Oligopeptidase homologue, expressed
Chr10	14547383	C	T	10,0	10	4,7	11	T|missense_variant|MODERATE|LOC_Os10g28030|LOC_Os10g28030|transcript|LOC_Os10g28030.1|protein_coding|13|18|c.1744C>T|p.Pro582Ser|1965|2817|1744|2319|582|772||	LOC_Os10g28030	OsPOP22 - Putative Prolyl Oligopeptidase homologue, expressed
Chr10	14547424	CTG	C	9,0	9	2,9	11	C|downstream_gene_variant|MODIFIER|LOC_Os10g28020|LOC_Os10g28020|transcript|LOC_Os10g28020.1|protein_coding||c.*4660_*4661delTG|||||4201|	LOC_Os10g28020	OsPOP21 - Putative Prolyl Oligopeptidase homologue, expressed
Chr10	14547903	A	G	5,0	5	1,5	6	G|synonymous_variant|LOW|LOC_Os10g28030|LOC_Os10g28030|transcript|LOC_Os10g28030.1|protein_coding|15|18|c.2067A>G|p.Pro689Pro|2288|2817|2067|2319|689|772||	LOC_Os10g28030	OsPOP22 - Putative Prolyl Oligopeptidase homologue, expressed
Chr10	14548499	A	T	9,0	9	5,7	12	T|splice_region_variant&intron_variant|LOW|LOC_Os10g28030|LOC_Os10g28030|transcript|LOC_Os10g28030.1|protein_coding|17|17|c.2231+7A>T||||||	LOC_Os10g28030	OsPOP22 - Putative Prolyl Oligopeptidase homologue, expressed
Chr10	14548560	G	GAA	14,0	14	6,5	11	GAA|downstream_gene_variant|MODIFIER|LOC_Os10g28040|LOC_Os10g28040|transcript|LOC_Os10g28040.1|protein_coding||c.*838_*839insTT|||||548|	LOC_Os10g28040	histone acetyltransferase GCN5, putative, expressed
Chr10	14549068	A	G	8,0	8	6,5	11	G|downstream_gene_variant|MODIFIER|LOC_Os10g28030|LOC_Os10g28030|transcript|LOC_Os10g28030.1|protein_coding||c.*334A>G|||||57|	LOC_Os10g28030	OsPOP22 - Putative Prolyl Oligopeptidase homologue, expressed
Chr10	14549071	A	AT	9,0	9	6,5	11	AT|downstream_gene_variant|MODIFIER|LOC_Os10g28030|LOC_Os10g28030|transcript|LOC_Os10g28030.1|protein_coding||c.*337_*338insT|||||61|	LOC_Os10g28030	OsPOP22 - Putative Prolyl Oligopeptidase homologue, expressed
Chr10	14549295	A	AATTACCTCTCATCAGAAG	13,0	13	3,8	11	AATTACCTCTCATCAGAAG|3_prime_UTR_variant|MODIFIER|LOC_Os10g28040|LOC_Os10g28040|transcript|LOC_Os10g28040.1|protein_coding|13|13|c.*103_*104insCTTCTGATGAGAGGTAAT|||||103|	LOC_Os10g28040	histone acetyltransferase GCN5, putative, expressed
Chr10	14549349	T	C	11,0	11	3,8	11	C|3_prime_UTR_variant|MODIFIER|LOC_Os10g28040|LOC_Os10g28040|transcript|LOC_Os10g28040.1|protein_coding|13|13|c.*50A>G|||||50|	LOC_Os10g28040	histone acetyltransferase GCN5, putative, expressed
Chr10	14549481	T	C	17,0	17	3,9	12	C|downstream_gene_variant|MODIFIER|LOC_Os10g28030|LOC_Os10g28030|transcript|LOC_Os10g28030.1|protein_coding||c.*747T>C|||||470|	LOC_Os10g28030	OsPOP22 - Putative Prolyl Oligopeptidase homologue, expressed
Chr10	14549572	G	C	15,0	15	1,10	11	C|downstream_gene_variant|MODIFIER|LOC_Os10g28030|LOC_Os10g28030|transcript|LOC_Os10g28030.1|protein_coding||c.*838G>C|||||561|	LOC_Os10g28030	OsPOP22 - Putative Prolyl Oligopeptidase homologue, expressed
Chr10	14549608	G	A	11,0	11	6,11	17	A|downstream_gene_variant|MODIFIER|LOC_Os10g28030|LOC_Os10g28030|transcript|LOC_Os10g28030.1|protein_coding||c.*874G>A|||||597|	LOC_Os10g28030	OsPOP22 - Putative Prolyl Oligopeptidase homologue, expressed
Chr10	14549615	A	G	11,0	11	6,11	17	G|downstream_gene_variant|MODIFIER|LOC_Os10g28030|LOC_Os10g28030|transcript|LOC_Os10g28030.1|protein_coding||c.*881A>G|||||604|	LOC_Os10g28030	OsPOP22 - Putative Prolyl Oligopeptidase homologue, expressed
Chr10	14549637	G	A	14,0	14	7,10	17	A|downstream_gene_variant|MODIFIER|LOC_Os10g28030|LOC_Os10g28030|transcript|LOC_Os10g28030.1|protein_coding||c.*903G>A|||||626|	LOC_Os10g28030	OsPOP22 - Putative Prolyl Oligopeptidase homologue, expressed
Chr10	14550019	T	C	16,0	16	4,6	10	C|downstream_gene_variant|MODIFIER|LOC_Os10g28030|LOC_Os10g28030|transcript|LOC_Os10g28030.1|protein_coding||c.*1285T>C|||||1008|	LOC_Os10g28030	OsPOP22 - Putative Prolyl Oligopeptidase homologue, expressed
Chr10	14550367	G	A	12,0	12	5,14	19	A|downstream_gene_variant|MODIFIER|LOC_Os10g28030|LOC_Os10g28030|transcript|LOC_Os10g28030.1|protein_coding||c.*1633G>A|||||1356|	LOC_Os10g28030	OsPOP22 - Putative Prolyl Oligopeptidase homologue, expressed
Chr10	14551329	T	A	12,0	12	4,12	16	A|synonymous_variant|LOW|LOC_Os10g28040|LOC_Os10g28040|transcript|LOC_Os10g28040.1|protein_coding|10|13|c.1140A>T|p.Pro380Pro|1255|1941|1140|1536|380|511||	LOC_Os10g28040	histone acetyltransferase GCN5, putative, expressed
Chr10	14551505	A	G	8,0	8	5,11	16	G|downstream_gene_variant|MODIFIER|LOC_Os10g28030|LOC_Os10g28030|transcript|LOC_Os10g28030.1|protein_coding||c.*2771A>G|||||2494|	LOC_Os10g28030	OsPOP22 - Putative Prolyl Oligopeptidase homologue, expressed
Chr10	14551664	A	G	2,0	2	7,7	14	G|downstream_gene_variant|MODIFIER|LOC_Os10g28030|LOC_Os10g28030|transcript|LOC_Os10g28030.1|protein_coding||c.*2930A>G|||||2653|	LOC_Os10g28030	OsPOP22 - Putative Prolyl Oligopeptidase homologue, expressed
Chr10	14551735	A	C	2,0	2	4,9	13	C|downstream_gene_variant|MODIFIER|LOC_Os10g28030|LOC_Os10g28030|transcript|LOC_Os10g28030.1|protein_coding||c.*3001A>C|||||2724|	LOC_Os10g28030	OsPOP22 - Putative Prolyl Oligopeptidase homologue, expressed
Chr10	14551877	G	T	6,0	6	7,7	14	T|downstream_gene_variant|MODIFIER|LOC_Os10g28030|LOC_Os10g28030|transcript|LOC_Os10g28030.1|protein_coding||c.*3143G>T|||||2866|	LOC_Os10g28030	OsPOP22 - Putative Prolyl Oligopeptidase homologue, expressed
Chr10	14552073	C	A	11,0	11	4,6	10	A|downstream_gene_variant|MODIFIER|LOC_Os10g28030|LOC_Os10g28030|transcript|LOC_Os10g28030.1|protein_coding||c.*3339C>A|||||3062|	LOC_Os10g28030	OsPOP22 - Putative Prolyl Oligopeptidase homologue, expressed
Chr10	14552096	A	T	10,0	10	4,5	9	T|downstream_gene_variant|MODIFIER|LOC_Os10g28030|LOC_Os10g28030|transcript|LOC_Os10g28030.1|protein_coding||c.*3362A>T|||||3085|	LOC_Os10g28030	OsPOP22 - Putative Prolyl Oligopeptidase homologue, expressed
Chr10	14552273	A	AC	11,0	11	3,4	7	AC|splice_region_variant&intron_variant|LOW|LOC_Os10g28040|LOC_Os10g28040|transcript|LOC_Os10g28040.1|protein_coding|8|12|c.1066-8_1066-7insG||||||	LOC_Os10g28040	histone acetyltransferase GCN5, putative, expressed
Chr10	14552274	T	A	11,0	11	3,4	7	A|splice_region_variant&intron_variant|LOW|LOC_Os10g28040|LOC_Os10g28040|transcript|LOC_Os10g28040.1|protein_coding|8|12|c.1066-8A>T||||||	LOC_Os10g28040	histone acetyltransferase GCN5, putative, expressed
Chr10	14552313	A	T	11,0	11	3,6	9	T|downstream_gene_variant|MODIFIER|LOC_Os10g28030|LOC_Os10g28030|transcript|LOC_Os10g28030.1|protein_coding||c.*3579A>T|||||3302|	LOC_Os10g28030	OsPOP22 - Putative Prolyl Oligopeptidase homologue, expressed
Chr10	14552465	C	T	14,0	14	5,7	12	T|downstream_gene_variant|MODIFIER|LOC_Os10g28030|LOC_Os10g28030|transcript|LOC_Os10g28030.1|protein_coding||c.*3731C>T|||||3454|	LOC_Os10g28030	OsPOP22 - Putative Prolyl Oligopeptidase homologue, expressed
Chr10	14552482	AT	A	15,0	15	5,7	12	A|downstream_gene_variant|MODIFIER|LOC_Os10g28030|LOC_Os10g28030|transcript|LOC_Os10g28030.1|protein_coding||c.*3749delT|||||3472|	LOC_Os10g28030	OsPOP22 - Putative Prolyl Oligopeptidase homologue, expressed
Chr10	14552488	T	A	14,0	14	5,8	13	A|downstream_gene_variant|MODIFIER|LOC_Os10g28030|LOC_Os10g28030|transcript|LOC_Os10g28030.1|protein_coding||c.*3754T>A|||||3477|	LOC_Os10g28030	OsPOP22 - Putative Prolyl Oligopeptidase homologue, expressed
Chr10	14552496	T	A	14,0	14	5,8	13	A|downstream_gene_variant|MODIFIER|LOC_Os10g28030|LOC_Os10g28030|transcript|LOC_Os10g28030.1|protein_coding||c.*3762T>A|||||3485|	LOC_Os10g28030	OsPOP22 - Putative Prolyl Oligopeptidase homologue, expressed
Chr10	14552738	A	G	4,0	4	6,10	16	G|downstream_gene_variant|MODIFIER|LOC_Os10g28030|LOC_Os10g28030|transcript|LOC_Os10g28030.1|protein_coding||c.*4004A>G|||||3727|	LOC_Os10g28030	OsPOP22 - Putative Prolyl Oligopeptidase homologue, expressed
Chr10	14553126	T	G	10,0	10	5,12	17	G|synonymous_variant|LOW|LOC_Os10g28040|LOC_Os10g28040|transcript|LOC_Os10g28040.1|protein_coding|7|13|c.982A>C|p.Arg328Arg|1097|1941|982|1536|328|511||	LOC_Os10g28040	histone acetyltransferase GCN5, putative, expressed
Chr10	14553262	G	A	9,0	9	6,10	16	A|downstream_gene_variant|MODIFIER|LOC_Os10g28030|LOC_Os10g28030|transcript|LOC_Os10g28030.1|protein_coding||c.*4528G>A|||||4251|	LOC_Os10g28030	OsPOP22 - Putative Prolyl Oligopeptidase homologue, expressed
Chr10	14553378	G	T	9,0	9	3,8	11	T|splice_region_variant&intron_variant|LOW|LOC_Os10g28040|LOC_Os10g28040|transcript|LOC_Os10g28040.1|protein_coding|6|12|c.896+6C>A||||||	LOC_Os10g28040	histone acetyltransferase GCN5, putative, expressed
Chr10	14553617	G	C	6,0	6	4,9	13	C|downstream_gene_variant|MODIFIER|LOC_Os10g28030|LOC_Os10g28030|transcript|LOC_Os10g28030.1|protein_coding||c.*4883G>C|||||4606|	LOC_Os10g28030	OsPOP22 - Putative Prolyl Oligopeptidase homologue, expressed
Chr10	14553703	T	C	7,0	7	3,7	10	C|downstream_gene_variant|MODIFIER|LOC_Os10g28030|LOC_Os10g28030|transcript|LOC_Os10g28030.1|protein_coding||c.*4969T>C|||||4692|	LOC_Os10g28030	OsPOP22 - Putative Prolyl Oligopeptidase homologue, expressed
Chr10	14554077	A	G	9,0	9	6,12	18	G|upstream_gene_variant|MODIFIER|LOC_Os10g28050|LOC_Os10g28050|transcript|LOC_Os10g28050.1|protein_coding||c.-4939A>G|||||4882|	LOC_Os10g28050	chitinase 2, putative, expressed
Chr10	14554336	CA	C	8,0	8	1,4	5	C|upstream_gene_variant|MODIFIER|LOC_Os10g28050|LOC_Os10g28050|transcript|LOC_Os10g28050.1|protein_coding||c.-4679delA|||||4622|	LOC_Os10g28050	chitinase 2, putative, expressed
Chr10	14555553	C	CGAG	12,0	12	4,7	11	CGAG|upstream_gene_variant|MODIFIER|LOC_Os10g28040|LOC_Os10g28040|transcript|LOC_Os10g28040.1|protein_coding||c.-122_-121insCTC|||||7|	LOC_Os10g28040	histone acetyltransferase GCN5, putative, expressed
Chr10	14555686	G	A	5,0	5	3,4	7	A|upstream_gene_variant|MODIFIER|LOC_Os10g28040|LOC_Os10g28040|transcript|LOC_Os10g28040.1|protein_coding||c.-254C>T|||||139|	LOC_Os10g28040	histone acetyltransferase GCN5, putative, expressed
Chr10	14555807	C	G	5,0	5	3,3	6	G|upstream_gene_variant|MODIFIER|LOC_Os10g28040|LOC_Os10g28040|transcript|LOC_Os10g28040.1|protein_coding||c.-375G>C|||||260|	LOC_Os10g28040	histone acetyltransferase GCN5, putative, expressed
Chr10	14556468	CAAGGAG	C	7,0	7	5,2	7	C|upstream_gene_variant|MODIFIER|LOC_Os10g28040|LOC_Os10g28040|transcript|LOC_Os10g28040.1|protein_coding||c.-1042_-1037delCTCCTT|||||922|	LOC_Os10g28040	histone acetyltransferase GCN5, putative, expressed
Chr10	14556747	A	G	3,0	3	3,4	7	G|upstream_gene_variant|MODIFIER|LOC_Os10g28040|LOC_Os10g28040|transcript|LOC_Os10g28040.1|protein_coding||c.-1315T>C|||||1200|	LOC_Os10g28040	histone acetyltransferase GCN5, putative, expressed
Chr10	14557007	T	TA	12,0	12	4,5	9	TA|upstream_gene_variant|MODIFIER|LOC_Os10g28040|LOC_Os10g28040|transcript|LOC_Os10g28040.1|protein_coding||c.-1576_-1575insT|||||1461|	LOC_Os10g28040	histone acetyltransferase GCN5, putative, expressed
Chr10	14557192	T	A	7,0	7	5,8	13	A|upstream_gene_variant|MODIFIER|LOC_Os10g28040|LOC_Os10g28040|transcript|LOC_Os10g28040.1|protein_coding||c.-1760A>T|||||1645|	LOC_Os10g28040	histone acetyltransferase GCN5, putative, expressed
Chr10	14557437	T	C	7,0	7	6,6	12	C|upstream_gene_variant|MODIFIER|LOC_Os10g28040|LOC_Os10g28040|transcript|LOC_Os10g28040.1|protein_coding||c.-2005A>G|||||1890|	LOC_Os10g28040	histone acetyltransferase GCN5, putative, expressed
Chr10	14557439	A	G	6,0	6	6,7	13	G|upstream_gene_variant|MODIFIER|LOC_Os10g28040|LOC_Os10g28040|transcript|LOC_Os10g28040.1|protein_coding||c.-2007T>C|||||1892|	LOC_Os10g28040	histone acetyltransferase GCN5, putative, expressed
Chr10	14557931	T	C	7,0	7	6,5	11	C|upstream_gene_variant|MODIFIER|LOC_Os10g28040|LOC_Os10g28040|transcript|LOC_Os10g28040.1|protein_coding||c.-2499A>G|||||2384|	LOC_Os10g28040	histone acetyltransferase GCN5, putative, expressed
Chr10	14558272	G	A	15,0	15	7,8	15	A|upstream_gene_variant|MODIFIER|LOC_Os10g28040|LOC_Os10g28040|transcript|LOC_Os10g28040.1|protein_coding||c.-2840C>T|||||2725|	LOC_Os10g28040	histone acetyltransferase GCN5, putative, expressed
Chr10	14558447	A	T	14,0	14	6,3	9	T|upstream_gene_variant|MODIFIER|LOC_Os10g28040|LOC_Os10g28040|transcript|LOC_Os10g28040.1|protein_coding||c.-3015T>A|||||2900|	LOC_Os10g28040	histone acetyltransferase GCN5, putative, expressed
Chr10	14558505	C	G	12,0	12	6,5	11	G|upstream_gene_variant|MODIFIER|LOC_Os10g28040|LOC_Os10g28040|transcript|LOC_Os10g28040.1|protein_coding||c.-3073G>C|||||2958|	LOC_Os10g28040	histone acetyltransferase GCN5, putative, expressed
Chr10	14558506	A	T	12,0	12	5,5	10	T|upstream_gene_variant|MODIFIER|LOC_Os10g28040|LOC_Os10g28040|transcript|LOC_Os10g28040.1|protein_coding||c.-3074T>A|||||2959|	LOC_Os10g28040	histone acetyltransferase GCN5, putative, expressed
Chr10	14558821	A	G	6,0	6	5,13	18	G|upstream_gene_variant|MODIFIER|LOC_Os10g28040|LOC_Os10g28040|transcript|LOC_Os10g28040.1|protein_coding||c.-3389T>C|||||3274|	LOC_Os10g28040	histone acetyltransferase GCN5, putative, expressed
Chr10	14559025	G	T	13,0	13	2,10	12	T|missense_variant|MODERATE|LOC_Os10g28050|LOC_Os10g28050|transcript|LOC_Os10g28050.1|protein_coding|1|1|c.10G>T|p.Ala4Ser|67|1378|10|924|4|307||	LOC_Os10g28050	chitinase 2, putative, expressed
Chr10	14559135	C	T	15,0	15	3,11	14	T|synonymous_variant|LOW|LOC_Os10g28050|LOC_Os10g28050|transcript|LOC_Os10g28050.1|protein_coding|1|1|c.120C>T|p.Asn40Asn|177|1378|120|924|40|307||	LOC_Os10g28050	chitinase 2, putative, expressed
Chr10	14559195	C	T	11,0	11	4,6	10	T|synonymous_variant|LOW|LOC_Os10g28050|LOC_Os10g28050|transcript|LOC_Os10g28050.1|protein_coding|1|1|c.180C>T|p.Ala60Ala|237|1378|180|924|60|307||	LOC_Os10g28050	chitinase 2, putative, expressed
Chr10	14559912	T	G	9,0	9	4,5	9	G|synonymous_variant|LOW|LOC_Os10g28050|LOC_Os10g28050|transcript|LOC_Os10g28050.1|protein_coding|1|1|c.897T>G|p.Leu299Leu|954|1378|897|924|299|307||	LOC_Os10g28050	chitinase 2, putative, expressed
Chr10	14560020	A	T	11,0	11	5,5	10	T|3_prime_UTR_variant|MODIFIER|LOC_Os10g28050|LOC_Os10g28050|transcript|LOC_Os10g28050.1|protein_coding|1|1|c.*81A>T|||||81|	LOC_Os10g28050	chitinase 2, putative, expressed
Chr10	14560133	T	TG	13,0	13	4,4	8	TG|3_prime_UTR_variant|MODIFIER|LOC_Os10g28050|LOC_Os10g28050|transcript|LOC_Os10g28050.1|protein_coding|1|1|c.*194_*195insG|||||195|	LOC_Os10g28050	chitinase 2, putative, expressed
Chr10	14560191	G	C	15,0	15	5,8	13	C|3_prime_UTR_variant|MODIFIER|LOC_Os10g28050|LOC_Os10g28050|transcript|LOC_Os10g28050.1|protein_coding|1|1|c.*252G>C|||||252|	LOC_Os10g28050	chitinase 2, putative, expressed
Chr10	14560192	A	T	15,0	15	5,8	13	T|3_prime_UTR_variant|MODIFIER|LOC_Os10g28050|LOC_Os10g28050|transcript|LOC_Os10g28050.1|protein_coding|1|1|c.*253A>T|||||253|	LOC_Os10g28050	chitinase 2, putative, expressed
Chr10	14560194	CTG	C	15,0	15	5,8	13	C|3_prime_UTR_variant|MODIFIER|LOC_Os10g28050|LOC_Os10g28050|transcript|LOC_Os10g28050.1|protein_coding|1|1|c.*261_*262delGT|||||261|INFO_REALIGN_3_PRIME	LOC_Os10g28050	chitinase 2, putative, expressed
Chr10	14560274	G	T	10,0	10	3,8	11	T|3_prime_UTR_variant|MODIFIER|LOC_Os10g28050|LOC_Os10g28050|transcript|LOC_Os10g28050.1|protein_coding|1|1|c.*335G>T|||||335|	LOC_Os10g28050	chitinase 2, putative, expressed
Chr10	14560607	G	A	7,0	7	4,7	11	A|3_prime_UTR_variant|MODIFIER|LOC_Os10g28060|LOC_Os10g28060|transcript|LOC_Os10g28060.1|protein_coding|2|2|c.*212C>T|||||212|	LOC_Os10g28060	3-ketoacyl-CoA synthase, putative, expressed
Chr10	14560738	GAGATCATCATA	G	11,0	11	5,9	14	G|3_prime_UTR_variant|MODIFIER|LOC_Os10g28060|LOC_Os10g28060|transcript|LOC_Os10g28060.1|protein_coding|2|2|c.*70_*80delTATGATGATCT|||||70|	LOC_Os10g28060	3-ketoacyl-CoA synthase, putative, expressed
Chr10	14561651	G	GCATCGACGACAAAACCAATTAGCTTAACCAAATCTTTTCGCGGTTATATTAGCTAGCGAA	8,1	9	5,3	8	GCATCGACGACAAAACCAATTAGCTTAACCAAATCTTTTCGCGGTTATATTAGCTAGCGAA|downstream_gene_variant|MODIFIER|LOC_Os10g28050|LOC_Os10g28050|transcript|LOC_Os10g28050.1|protein_coding||c.*1712_*1713insCATCGACGACAAAACCAATTAGCTTAACCAAATCTTTTCGCGGTTATATTAGCTAGCGAA|||||1316|	LOC_Os10g28050	chitinase 2, putative, expressed
Chr10	14561769	T	C	7,0	7	6,5	11	C|downstream_gene_variant|MODIFIER|LOC_Os10g28050|LOC_Os10g28050|transcript|LOC_Os10g28050.1|protein_coding||c.*1830T>C|||||1433|	LOC_Os10g28050	chitinase 2, putative, expressed
Chr10	14561770	G	C	7,0	7	6,5	11	C|downstream_gene_variant|MODIFIER|LOC_Os10g28050|LOC_Os10g28050|transcript|LOC_Os10g28050.1|protein_coding||c.*1831G>C|||||1434|	LOC_Os10g28050	chitinase 2, putative, expressed
Chr10	14561860	C	T	6,1	7	7,5	12	T|downstream_gene_variant|MODIFIER|LOC_Os10g28050|LOC_Os10g28050|transcript|LOC_Os10g28050.1|protein_coding||c.*1921C>T|||||1524|	LOC_Os10g28050	chitinase 2, putative, expressed
Chr10	14561882	G	A	6,2	8	4,3	7	A|downstream_gene_variant|MODIFIER|LOC_Os10g28050|LOC_Os10g28050|transcript|LOC_Os10g28050.1|protein_coding||c.*1943G>A|||||1546|	LOC_Os10g28050	chitinase 2, putative, expressed
Chr10	14562051	C	A	7,0	7	8,10	18	A|downstream_gene_variant|MODIFIER|LOC_Os10g28050|LOC_Os10g28050|transcript|LOC_Os10g28050.1|protein_coding||c.*2112C>A|||||1715|	LOC_Os10g28050	chitinase 2, putative, expressed
Chr10	14562306	A	G	9,1	10	0,4	4	G|downstream_gene_variant|MODIFIER|LOC_Os10g28050|LOC_Os10g28050|transcript|LOC_Os10g28050.1|protein_coding||c.*2367A>G|||||1970|	LOC_Os10g28050	chitinase 2, putative, expressed
Chr10	14562315	TTAAGGGCCTGTTTGGTACAGCTCCAACTCCTAAATATAACTCCAGGAGTTGAGTCTGGAGTGGAGTTGTGGAGCTGCCTAAACCCAGCTCCACAACTCTAGTACATTTTGTGAGAGAGCTCCACCCAACTCCACTCTCAGTTTTGGTGGAGCTGAAACTGTTTGGCTGAGCTCCAGCTCCAGGAGGGGTGGAGCTGGAGCTGGAGCTGTGCCAAACAGGCCC	T	25,1	26	5,4	9	T|downstream_gene_variant|MODIFIER|LOC_Os10g28050|LOC_Os10g28050|transcript|LOC_Os10g28050.1|protein_coding||c.*2377_*2598del|||||1980|	LOC_Os10g28050	chitinase 2, putative, expressed
Chr10	14562636	A	G	11,0	11	4,8	12	G|downstream_gene_variant|MODIFIER|LOC_Os10g28050|LOC_Os10g28050|transcript|LOC_Os10g28050.1|protein_coding||c.*2697A>G|||||2300|	LOC_Os10g28050	chitinase 2, putative, expressed
Chr10	14562834	CA	C	8,0	8	7,7	14	C|downstream_gene_variant|MODIFIER|LOC_Os10g28050|LOC_Os10g28050|transcript|LOC_Os10g28050.1|protein_coding||c.*2896delA|||||2499|	LOC_Os10g28050	chitinase 2, putative, expressed
Chr10	14562986	C	T	7,0	7	9,8	17	T|downstream_gene_variant|MODIFIER|LOC_Os10g28050|LOC_Os10g28050|transcript|LOC_Os10g28050.1|protein_coding||c.*3047C>T|||||2650|	LOC_Os10g28050	chitinase 2, putative, expressed
Chr10	14563937	AG	A	6,0	6	3,8	11	A|downstream_gene_variant|MODIFIER|LOC_Os10g28050|LOC_Os10g28050|transcript|LOC_Os10g28050.1|protein_coding||c.*3999delG|||||3602|	LOC_Os10g28050	chitinase 2, putative, expressed
Chr10	14564356	T	A	11,0	11	5,10	15	A|downstream_gene_variant|MODIFIER|LOC_Os10g28050|LOC_Os10g28050|transcript|LOC_Os10g28050.1|protein_coding||c.*4417T>A|||||4020|	LOC_Os10g28050	chitinase 2, putative, expressed
Chr10	14564780	C	A	9,0	9	3,8	11	A|downstream_gene_variant|MODIFIER|LOC_Os10g28050|LOC_Os10g28050|transcript|LOC_Os10g28050.1|protein_coding||c.*4841C>A|||||4444|	LOC_Os10g28050	chitinase 2, putative, expressed
Chr10	14564835	A	AC	6,0	6	4,9	13	AC|downstream_gene_variant|MODIFIER|LOC_Os10g28050|LOC_Os10g28050|transcript|LOC_Os10g28050.1|protein_coding||c.*4896_*4897insC|||||4500|	LOC_Os10g28050	chitinase 2, putative, expressed
Chr10	14564850	C	CAA	6,0	6	4,8	12	CAA|downstream_gene_variant|MODIFIER|LOC_Os10g28050|LOC_Os10g28050|transcript|LOC_Os10g28050.1|protein_coding||c.*4911_*4912insAA|||||4515|	LOC_Os10g28050	chitinase 2, putative, expressed
Chr10	14564855	G	A	6,0	6	5,8	13	A|downstream_gene_variant|MODIFIER|LOC_Os10g28050|LOC_Os10g28050|transcript|LOC_Os10g28050.1|protein_coding||c.*4916G>A|||||4519|	LOC_Os10g28050	chitinase 2, putative, expressed
Chr10	14564871	C	T	7,0	7	4,8	12	T|downstream_gene_variant|MODIFIER|LOC_Os10g28050|LOC_Os10g28050|transcript|LOC_Os10g28050.1|protein_coding||c.*4932C>T|||||4535|	LOC_Os10g28050	chitinase 2, putative, expressed
Chr10	14565506	T	TTCCGCCGCCGAC	5,0	5	2,8	10	TTCCGCCGCCGAC|conservative_inframe_insertion|MODERATE|LOC_Os10g28060|LOC_Os10g28060|transcript|LOC_Os10g28060.1|protein_coding|1|2|c.165_166insGTCGGCGGCGGA|p.Gly55_Ser56insValGlyGlyGly|231|1856|165|1572|55|523||	LOC_Os10g28060	3-ketoacyl-CoA synthase, putative, expressed
Chr10	14565740	A	AGAG	5,1	6	6,10	16	AGAG|upstream_gene_variant|MODIFIER|LOC_Os10g28060|LOC_Os10g28060|transcript|LOC_Os10g28060.1|protein_coding||c.-70_-69insCTC|||||4|	LOC_Os10g28060	3-ketoacyl-CoA synthase, putative, expressed
Chr10	14565893	A	G	10,1	11	7,8	15	G|upstream_gene_variant|MODIFIER|LOC_Os10g28060|LOC_Os10g28060|transcript|LOC_Os10g28060.1|protein_coding||c.-222T>C|||||156|	LOC_Os10g28060	3-ketoacyl-CoA synthase, putative, expressed
Chr10	14566024	G	A	11,0	11	6,6	12	A|upstream_gene_variant|MODIFIER|LOC_Os10g28060|LOC_Os10g28060|transcript|LOC_Os10g28060.1|protein_coding||c.-353C>T|||||287|	LOC_Os10g28060	3-ketoacyl-CoA synthase, putative, expressed
Chr10	14566099	T	A	9,0	9	5,7	12	A|upstream_gene_variant|MODIFIER|LOC_Os10g28060|LOC_Os10g28060|transcript|LOC_Os10g28060.1|protein_coding||c.-428A>T|||||362|	LOC_Os10g28060	3-ketoacyl-CoA synthase, putative, expressed
Chr10	14566107	A	T	11,0	11	5,8	13	T|upstream_gene_variant|MODIFIER|LOC_Os10g28060|LOC_Os10g28060|transcript|LOC_Os10g28060.1|protein_coding||c.-436T>A|||||370|	LOC_Os10g28060	3-ketoacyl-CoA synthase, putative, expressed
Chr10	14566141	A	G	10,0	10	6,9	15	G|upstream_gene_variant|MODIFIER|LOC_Os10g28060|LOC_Os10g28060|transcript|LOC_Os10g28060.1|protein_coding||c.-470T>C|||||404|	LOC_Os10g28060	3-ketoacyl-CoA synthase, putative, expressed
Chr10	14566272	G	A	8,0	8	7,13	20	A|upstream_gene_variant|MODIFIER|LOC_Os10g28060|LOC_Os10g28060|transcript|LOC_Os10g28060.1|protein_coding||c.-601C>T|||||535|	LOC_Os10g28060	3-ketoacyl-CoA synthase, putative, expressed
Chr10	14566273	G	A	8,0	8	7,13	20	A|upstream_gene_variant|MODIFIER|LOC_Os10g28060|LOC_Os10g28060|transcript|LOC_Os10g28060.1|protein_coding||c.-602C>T|||||536|	LOC_Os10g28060	3-ketoacyl-CoA synthase, putative, expressed
Chr10	14566303	C	T	10,0	10	5,9	14	T|upstream_gene_variant|MODIFIER|LOC_Os10g28060|LOC_Os10g28060|transcript|LOC_Os10g28060.1|protein_coding||c.-632G>A|||||566|	LOC_Os10g28060	3-ketoacyl-CoA synthase, putative, expressed
Chr10	14566317	T	C	12,0	12	5,9	14	C|upstream_gene_variant|MODIFIER|LOC_Os10g28060|LOC_Os10g28060|transcript|LOC_Os10g28060.1|protein_coding||c.-646A>G|||||580|	LOC_Os10g28060	3-ketoacyl-CoA synthase, putative, expressed
Chr10	14566332	A	G	13,0	13	5,8	13	G|upstream_gene_variant|MODIFIER|LOC_Os10g28060|LOC_Os10g28060|transcript|LOC_Os10g28060.1|protein_coding||c.-661T>C|||||595|	LOC_Os10g28060	3-ketoacyl-CoA synthase, putative, expressed
Chr10	14566443	TATCAAAATTTAGCAATAG	T	8,0	8	2,7	9	T|upstream_gene_variant|MODIFIER|LOC_Os10g28060|LOC_Os10g28060|transcript|LOC_Os10g28060.1|protein_coding||c.-790_-773delCTATTGCTAAATTTTGAT|||||707|	LOC_Os10g28060	3-ketoacyl-CoA synthase, putative, expressed
Chr10	14566522	G	A	5,0	5	3,9	12	A|upstream_gene_variant|MODIFIER|LOC_Os10g28060|LOC_Os10g28060|transcript|LOC_Os10g28060.1|protein_coding||c.-851C>T|||||785|	LOC_Os10g28060	3-ketoacyl-CoA synthase, putative, expressed
Chr10	14566681	G	A	9,0	9	5,9	14	A|upstream_gene_variant|MODIFIER|LOC_Os10g28060|LOC_Os10g28060|transcript|LOC_Os10g28060.1|protein_coding||c.-1010C>T|||||944|	LOC_Os10g28060	3-ketoacyl-CoA synthase, putative, expressed
Chr10	14567040	T	C	10,0	10	2,7	9	C|upstream_gene_variant|MODIFIER|LOC_Os10g28060|LOC_Os10g28060|transcript|LOC_Os10g28060.1|protein_coding||c.-1369A>G|||||1303|	LOC_Os10g28060	3-ketoacyl-CoA synthase, putative, expressed
Chr10	14567363	C	T	16,0	16	3,10	13	T|upstream_gene_variant|MODIFIER|LOC_Os10g28060|LOC_Os10g28060|transcript|LOC_Os10g28060.1|protein_coding||c.-1692G>A|||||1626|	LOC_Os10g28060	3-ketoacyl-CoA synthase, putative, expressed
Chr10	14567387	T	C	16,0	16	4,6	10	C|upstream_gene_variant|MODIFIER|LOC_Os10g28060|LOC_Os10g28060|transcript|LOC_Os10g28060.1|protein_coding||c.-1716A>G|||||1650|	LOC_Os10g28060	3-ketoacyl-CoA synthase, putative, expressed
Chr10	14567717	G	A	8,0	8	11,3	14	A|upstream_gene_variant|MODIFIER|LOC_Os10g28060|LOC_Os10g28060|transcript|LOC_Os10g28060.1|protein_coding||c.-2046C>T|||||1980|	LOC_Os10g28060	3-ketoacyl-CoA synthase, putative, expressed
Chr10	14567731	G	A	9,0	9	10,5	15	A|upstream_gene_variant|MODIFIER|LOC_Os10g28060|LOC_Os10g28060|transcript|LOC_Os10g28060.1|protein_coding||c.-2060C>T|||||1994|	LOC_Os10g28060	3-ketoacyl-CoA synthase, putative, expressed
Chr10	14567865	C	T	12,0	12	7,3	10	T|upstream_gene_variant|MODIFIER|LOC_Os10g28060|LOC_Os10g28060|transcript|LOC_Os10g28060.1|protein_coding||c.-2194G>A|||||2128|	LOC_Os10g28060	3-ketoacyl-CoA synthase, putative, expressed
Chr10	14567898	A	G	10,0	10	7,3	10	G|upstream_gene_variant|MODIFIER|LOC_Os10g28060|LOC_Os10g28060|transcript|LOC_Os10g28060.1|protein_coding||c.-2227T>C|||||2161|	LOC_Os10g28060	3-ketoacyl-CoA synthase, putative, expressed
Chr10	14567940	AAAAAAGAAAAG	A	13,0	13	5,6	11	A|upstream_gene_variant|MODIFIER|LOC_Os10g28060|LOC_Os10g28060|transcript|LOC_Os10g28060.1|protein_coding||c.-2280_-2270delCTTTTCTTTTT|||||2204|	LOC_Os10g28060	3-ketoacyl-CoA synthase, putative, expressed
Chr10	14568072	A	G	10,0	10	7,5	12	G|upstream_gene_variant|MODIFIER|LOC_Os10g28060|LOC_Os10g28060|transcript|LOC_Os10g28060.1|protein_coding||c.-2401T>C|||||2335|	LOC_Os10g28060	3-ketoacyl-CoA synthase, putative, expressed
Chr10	14568201	A	G	13,1	14	8,9	17	G|upstream_gene_variant|MODIFIER|LOC_Os10g28060|LOC_Os10g28060|transcript|LOC_Os10g28060.1|protein_coding||c.-2530T>C|||||2464|	LOC_Os10g28060	3-ketoacyl-CoA synthase, putative, expressed
Chr10	14568222	G	C	16,1	17	7,8	15	C|upstream_gene_variant|MODIFIER|LOC_Os10g28060|LOC_Os10g28060|transcript|LOC_Os10g28060.1|protein_coding||c.-2551C>G|||||2485|	LOC_Os10g28060	3-ketoacyl-CoA synthase, putative, expressed
Chr10	14568225	G	A	16,1	17	6,8	14	A|upstream_gene_variant|MODIFIER|LOC_Os10g28060|LOC_Os10g28060|transcript|LOC_Os10g28060.1|protein_coding||c.-2554C>T|||||2488|	LOC_Os10g28060	3-ketoacyl-CoA synthase, putative, expressed
Chr10	14568233	AAC	A	17,1	18	6,8	14	A|upstream_gene_variant|MODIFIER|LOC_Os10g28060|LOC_Os10g28060|transcript|LOC_Os10g28060.1|protein_coding||c.-2564_-2563delGT|||||2497|	LOC_Os10g28060	3-ketoacyl-CoA synthase, putative, expressed
Chr10	14568236	C	CTT	17,1	18	6,8	14	CTT|upstream_gene_variant|MODIFIER|LOC_Os10g28060|LOC_Os10g28060|transcript|LOC_Os10g28060.1|protein_coding||c.-2566_-2565insAA|||||2500|	LOC_Os10g28060	3-ketoacyl-CoA synthase, putative, expressed
Chr10	14568252	A	G	17,0	17	6,6	12	G|upstream_gene_variant|MODIFIER|LOC_Os10g28060|LOC_Os10g28060|transcript|LOC_Os10g28060.1|protein_coding||c.-2581T>C|||||2515|	LOC_Os10g28060	3-ketoacyl-CoA synthase, putative, expressed
Chr10	14568452	TA	T	0,11	11	0,9	9	T|upstream_gene_variant|MODIFIER|LOC_Os10g28060|LOC_Os10g28060|transcript|LOC_Os10g28060.1|protein_coding||c.-2782delT|||||2716|	LOC_Os10g28060	3-ketoacyl-CoA synthase, putative, expressed
Chr10	14568563	A	AT	10,1	11	1,7	8	AT|upstream_gene_variant|MODIFIER|LOC_Os10g28060|LOC_Os10g28060|transcript|LOC_Os10g28060.1|protein_coding||c.-2893_-2892insA|||||2827|	LOC_Os10g28060	3-ketoacyl-CoA synthase, putative, expressed
Chr10	14568566	C	A	10,1	11	1,8	9	A|upstream_gene_variant|MODIFIER|LOC_Os10g28060|LOC_Os10g28060|transcript|LOC_Os10g28060.1|protein_coding||c.-2895G>T|||||2829|	LOC_Os10g28060	3-ketoacyl-CoA synthase, putative, expressed
Chr10	14568568	CGTTTTATA	C	10,1	11	1,8	9	C|upstream_gene_variant|MODIFIER|LOC_Os10g28060|LOC_Os10g28060|transcript|LOC_Os10g28060.1|protein_coding||c.-2905_-2898delTATAAAAC|||||2832|	LOC_Os10g28060	3-ketoacyl-CoA synthase, putative, expressed
Chr10	14568675	C	T	13,0	13	1,7	8	T|upstream_gene_variant|MODIFIER|LOC_Os10g28060|LOC_Os10g28060|transcript|LOC_Os10g28060.1|protein_coding||c.-3004G>A|||||2938|	LOC_Os10g28060	3-ketoacyl-CoA synthase, putative, expressed
Chr10	14568769	T	C	10,0	10	1,6	7	C|upstream_gene_variant|MODIFIER|LOC_Os10g28060|LOC_Os10g28060|transcript|LOC_Os10g28060.1|protein_coding||c.-3098A>G|||||3032|	LOC_Os10g28060	3-ketoacyl-CoA synthase, putative, expressed
Chr10	14568933	C	A	4,1	5	2,4	6	A|upstream_gene_variant|MODIFIER|LOC_Os10g28060|LOC_Os10g28060|transcript|LOC_Os10g28060.1|protein_coding||c.-3262G>T|||||3196|	LOC_Os10g28060	3-ketoacyl-CoA synthase, putative, expressed
Chr10	14568966	C	CTT	4,1	5	3,3	6	CTT|upstream_gene_variant|MODIFIER|LOC_Os10g28060|LOC_Os10g28060|transcript|LOC_Os10g28060.1|protein_coding||c.-3296_-3295insAA|||||3230|	LOC_Os10g28060	3-ketoacyl-CoA synthase, putative, expressed
Chr10	14569710	G	A	16,0	16	9,8	17	A|upstream_gene_variant|MODIFIER|LOC_Os10g28060|LOC_Os10g28060|transcript|LOC_Os10g28060.1|protein_coding||c.-4039C>T|||||3973|	LOC_Os10g28060	3-ketoacyl-CoA synthase, putative, expressed
Chr10	14569735	C	T	13,0	13	8,11	19	T|upstream_gene_variant|MODIFIER|LOC_Os10g28060|LOC_Os10g28060|transcript|LOC_Os10g28060.1|protein_coding||c.-4064G>A|||||3998|	LOC_Os10g28060	3-ketoacyl-CoA synthase, putative, expressed
Chr10	14569973	G	A	11,0	11	5,8	13	A|upstream_gene_variant|MODIFIER|LOC_Os10g28060|LOC_Os10g28060|transcript|LOC_Os10g28060.1|protein_coding||c.-4302C>T|||||4236|	LOC_Os10g28060	3-ketoacyl-CoA synthase, putative, expressed
Chr10	14569976	G	A	11,0	11	5,8	13	A|upstream_gene_variant|MODIFIER|LOC_Os10g28060|LOC_Os10g28060|transcript|LOC_Os10g28060.1|protein_coding||c.-4305C>T|||||4239|	LOC_Os10g28060	3-ketoacyl-CoA synthase, putative, expressed
Chr10	14570054	C	T	9,0	9	3,6	9	T|upstream_gene_variant|MODIFIER|LOC_Os10g28060|LOC_Os10g28060|transcript|LOC_Os10g28060.1|protein_coding||c.-4383G>A|||||4317|	LOC_Os10g28060	3-ketoacyl-CoA synthase, putative, expressed
Chr10	14570128	A	AT	10,0	10	4,6	10	AT|upstream_gene_variant|MODIFIER|LOC_Os10g28060|LOC_Os10g28060|transcript|LOC_Os10g28060.1|protein_coding||c.-4458_-4457insA|||||4392|	LOC_Os10g28060	3-ketoacyl-CoA synthase, putative, expressed
Chr10	14570191	T	C	10,1	11	6,8	14	C|upstream_gene_variant|MODIFIER|LOC_Os10g28060|LOC_Os10g28060|transcript|LOC_Os10g28060.1|protein_coding||c.-4520A>G|||||4454|	LOC_Os10g28060	3-ketoacyl-CoA synthase, putative, expressed
[truncated: 22 more rows]
