# Supplementary material for: Redundant Glycerol‐3‐Phosphate Acyltransferases Regulate Thermo‐Sensitive Genic Male Sterility in Rice
Source: Plant Biotechnol J. 2026 Apr 1;24(7):4689–703. doi: 10.1111/pbi.70649 (PMC13278554; doi:10.1111/pbi.70649)
Supplement: Supplementary file 4 — Table S3: Primers in this study. [file PBI-24-4689-s002.xlsx]

## Sheet: Sheet1
Supplementary Table 2 primers in this study
primer	sequence	purpose
211-1-F	GTTTTCTGAGAGGTTCGCCG	Fine mapping
211-1-R	ATGGGTCAGTGAACGGTAGT
211-3-F	CCACCGAGCTTAACCCAAAA
211-3-R	AGCTCCACAATTTAGTGAAGCA
211-5-F	AGGCCATGTTTTGAAACGGA
211-5-R	CATCGCGACGGAAGATGAAA
211-12-F	GGGAGGAGAGACTAGAGGGG
211-12-R	GCCCGAATTTCCTAATTTGCG
211-19-F	AGGTATCTTCCATCTGCGGA
211-19-R	ACCCTAGAGTTGTGATGGGC
211-23-F	TAGGTGTCATGCCATGTCAG
211-23-R	TCCCTCTTAAGTGGTGGTTCC
CR-OsGPAT6.1-target1F	AGATGATCCGTGGCAGGTGCGGGAGATCGAGTCCGGTTTTAGAGCTATGC	CRISPR/Cas9
CR-OsGPAT6.1-target1R	GCATAGCTCTAAAACCGGACTCGATCTCCCGCACCTGCCACGGATCATCT
CR-OsGPAT6.1-target2F	AGATGATCCGTGGCATCGTGGAAGATCACCGGCCGGTTTTAGAGCTATGC
CR-OsGPAT6.1-target2R	GCATAGCTCTAAAACCGGCCGGTGATCTTCCACGATGCCACGGATCATCT
CR-OsGPAT6.2-F	AGATGATCCGTGGCACTACTGCTCCGACATCCACCGTTTTAGAGCTATGC
CR-OsGPAT6.2-R	GCATAGCTCTAAAACGGTGGATGTCGGAGCAGTAGTGCCACGGATCATCT
CR-OsGPAT6.3-F	AGATGATCCGTGGCAGTTCCCGTACTACTTCCTTGGTTTTAGAGCTATGC
CR-OsGPAT6.3-R	GCATAGCTCTAAAACCAAGGAAGTAGTACGGGAACTGCCACGGATCATCT
CR-OsGPAT6.4-F	AGATGATCCGTGGCAGGTCACGTAGACGAACGGCAGTTTTAGAGCTATGC
CR-OsGPAT6.4-R	GCATAGCTCTAAAACTGCCGTTCGTCTACGTGACCTGCCACGGATCATCT
CR-OsGPAT6.5-F	AGATGATCCGTGGCAACATGAGCAGCGCGACCGCGGTTTTAGAGCTATGC
CR-OsGPAT6.5-R	GCATAGCTCTAAAACCGCGGTCGCGCTGCTCATGTTGCCACGGATCATCT
CR-M-OsGPAT6.2/6.3-F	AGATGATCCGTGGCACTACTGCTCCGACATCCACC
CR-M-OsGPAT6.2/6.3-R	GCATAGCTCTAAAACCAAGGAAGTAGTACGGGAAC
2300-OsGPAT6.1-sma-F	CCATGATTACGAATTCGTGGGACCCACATGCCATTA	Complete Genome Complementation
2300-OsGPAT6.1-sma-R	CTAGAGGATCCCCGGGCAGTAGGGGAGTGTGCCAAG
2300-OsGPAT6.1-bamh1F	CCATGATTACGAATTCGTGGGACCCACATGCCATTA
2300-OsGPAT6.1-bamh1R	CGACTCTAGAGGATCCCAGTAGGGGAGTGTGCCAAG
1390-Ubi-OsGPAT6.2-F	ACTTCTGCACTAGGTACCATGGCGTTCGAGACGGGG	Gene overexpression
1390-Ubi-OsGPAT6.2-R	TAGAATTCCCGGGGATCCTTAACATCCCATGGCCTTCT
1390-Ubi-OsGPAT6.3-F	ACTTCTGCACTAGGTACCATGGCGGCGGCGGCGGCGGCGGGGA
1390-Ubi-OsGPAT6.3-R	TAGAATTCCCGGGGATCCTCAATTGGCCTTGGGCTTGT
OsGPAT6.1-EX1-1F	GTGTAAATGTAGTGTGCAATGCC	Genotyping
OsGPAT6.1-EX1-1R	GGTGCAGTACGGATGCTGAT
OsGPAT6.1-EX2-F	CAGATTGGATGTGTGGGGCT
OsGPAT6.1-EX2-R	CCGTGGAACATGCCCATCC
OsGPAT6.2-ID-1F	GGAGCTCGTTCCCGTACTTC
OsGPAT6.2-ID-1R	CGGTGGGAGCAGATGAAGAG
OsGPAT6.3-ID-1F	AAGTCCAATTCGGATCGCGT
OsGPAT6.3-ID-1R	ACCTTGCAGATGGCCATGAA
OsGPAT6.4-ID-1F	CACTCCACTCCCACACCATC
OsGPAT6.4-ID-1R	CGTCGCAGGACTTGATCACT
OsGPAT6.5-ID-1F	CACACCCCTGCATTCTGCTA
OsGPAT6.5-ID-1R	ACCTTGCAGATGGCCATGAA
1305-GFP-OsGPAT6.1-F	ACGAGCTGTACAGATCATGGAGGCGGTGGCGGA	Subcellular localization
1305-GFP-OsGPAT6.1-R	CGGCCGCTTTAAGATCCTAGCAAGCTTTGTCCTTGC
pAN580-GFP-OsGPAT6.1-F	CGAGCTGTACAGATCTATGGAGGCGGTGGCGGA
pAN580-GFP-OsGPAT6.1-R	GCCAAATGTTTGAACTGCAGCTAGCAAGCTTTGTCCTTGC
1305-GFP-OsGPAT6.2-F	ACGAGCTGTACAGATCATGGCGTTCGAGACGGGG
1305-GFP-OsGPAT6.2-R	CGGCCGCTTTAAGATCTTAACATCCCATGGCCTTCT
1305-GFP-OsGPAT6.3-F	ACGAGCTGTACAGATCATGGCGGCGGCGGCGGCGGCGGGGA
1305-GFP-OsGPAT6.3-R	CGGCCGCTTTAAGATCTCAATTGGCCTTGGGCTTGT
insuit-OsGPAT6.1-F	GCTCCTCGACATGTTCGCC	In situ hybridization
insuit-OsGPAT6.1-R	CCACGGGGAACCAGAGCA
insuit-OsGPAT6.2-F	TCCCGAAGCCGGTGGTGTT
insuit-OsGPAT6.2-R	CGGTGGGAGCAGATGAAGAG
insuit-OsGPAT6.3-F	AGACGTTCGCCTCCGGCAA
insuit-OsGPAT6.3-R	TGCAGATGGCCATGAAGTC
UBI-F	ACCACTTCGACCGCCACTACT	Gene expression
UBI-R	ACGCCTAAGCCTGCTGGTT
qOsGPAT6.1-F	CCTGTGTCGATTTGCATGGG
qOsGPAT6.1-R	TGTCCTGGCCCATTGCTTTT
qOsGPAT6.2-F	AGCTTCACCAGGAAGGACAA
qOsGPAT6.2-R	ATGGCCTTCTTCTCGTCGAT
qOsGPAT6.3-F	CCAAGGAGCTAGGGTTCCAA
qOsGPAT6.3-R	CAATTGGCCTTGGGCTTGTC
qOsGPAT6.4-F	CTCGTCACCTTCCTGTGGAT
qOsGPAT6.4-R	ATGCCCATGAGCTTGTAGGT
qOsGPAT6.5-F	GGGCATGGACCCTTACTTCT
qOsGPAT6.5-R	CTCAGGAACGTGACCTCGTA
pGEX-OsGPAT6.1-F	GGTTCCGCGTGGATCCATGGAGGCGGTGGCGGA	Recombinant protein
pGEX-OsGPAT6.1-R	GTCGACCCGGGAATTCCTAGCAAGCTTTGTCCTTGC
pGEX-Osgpat6.1-F	GGTTCCGCGTGGATCCATGGAGGCGGTGGCGGA
pGEX-Osgpat6.1-R	GTCGACCCGGGAATTCCTACGCGCCCGGGTGCACG
pGEX-OsGPAT6.2-F	GGTTCCGCGTGGATCCATGGCGTTCGAGACGGGG
pGEX-OsGPAT6.2-R	GTCGACCCGGGAATTCTTAACATCCCATGGCCTTCT
pGEX-OsGPAT6.3-F	GGTTCCGCGTGGATCCATGGCGGCGGCGGCGGCGGCGGGGAGGA
pGEX-OsGPAT6.3-R	GTCGACCCGGGAATTCTCAATTGGCCTTGGGCTTGT
