# Supplementary material for: Redundant Glycerol‐3‐Phosphate Acyltransferases Regulate Thermo‐Sensitive Genic Male Sterility in Rice
Source: Plant Biotechnol J. 2026 Apr 1;24(7):4689–703. doi: 10.1111/pbi.70649 (PMC13278554; doi:10.1111/pbi.70649)
Supplement: Supplementary file 5 — Table S4: Composition of other glycerophospholipids and chloroplast membrane precursor substances in anthers of the during stage 12 in WT and Osgpat6.1 under HT. [file PBI-24-4689-s006.xlsx]

## Sheet: Sheet1
Supplementary Table3 Composition of other glycerophospholipids and chloroplast membrane precursor substances in anthers of the during stage 12 in WT and Osgpat6.1 under HT
Amounts (μmol/g)	WT-1 HT	WT-2 HT	WT-3 HT	Osgpat6.1-1 HT	Osgpat6.1-2 HT	Osgpat6.1-3 HT
PI32:3	0.00234642	0.00600823	0.00499926	0.00390797	0.00521543	0.00294269
PI32:2	0.000136571	0.00134004	0.000309464	0.000394687	0.000852006	0.000407078
PI33:3	0.00130095	0.00294522	0.00125281	0.00597585	0.00981407	0.00556671
PI33:2	5.50387e-05	0.00125758	0.000493122	0.00272819	0.006786	0.00627576
PI34:5	0.00130317	0.00382734	0.00524807	0.00566307	0.00602894	0.00356455
PI34:4	0.0091727	0.022295	0.0222514	0.0175081	0.0278185	0.0137066
PI34:3	0.452646	0.779513	0.341305	0.109968	0.119763	0.0800331
PI34:2	0.110375	0.25155	0.127816	0.072026	0.0858481	0.0580065
PI34:1	0.0181834	0.0465359	0.0297576	0.0115672	0.0112904	0.00975856
PI34:0	0.00151879	0.00543151	0.00279714	0.000704417	0.00146364	0.000810896
PI35:3	0.0066908	0.0154746	0.00747092	0.0124459	0.015938	0.0115302
PI35:2	0.00289269	0.0061853	0.0032197	0.00734953	0.00951382	0.00723519
PI35:1	0.0006104	0.00107717	0.000755431	0.000963702	0.00193888	0.000970085
PI36:6	0.0278893	0.0392113	0.0122825	0.0017922	0.00167981	0.00181691
PI36:5	0.00994743	0.0238717	0.00916319	0.00239773	0.0024238	0.00187046
PI36:4	0.00889551	0.0156601	0.00780281	0.00313007	0.00469251	0.0025896
PI36:3	0.0547617	0.0904729	0.0458262	0.0355576	0.041114	0.0297982
PI36:2	0.0126944	0.0218192	0.0111544	0.0207312	0.0209663	0.0160125
PI36:1	0.00158478	0.00318819	0.00242434	0.00382714	0.00414105	0.00205791
PG32:3	0.00143381	0.00445034	0.00570717	0.0057019	0.00712596	0.00365972
PG32:2	0.000870228	0.00144759	0.00115683	0.000396445	0.00243744	0.00142668
PG32:1	0.0104642	0.0220548	0.0131829	0.0227636	0.0220197	0.012679
PG32:0	0.184161	0.299735	0.230542	0.183873	0.107477	0.0616708
PG34:5	0.00687165	0.0216431	0.0202873	0.0235911	0.0266026	0.0137825
PG34:4	0.0403705	0.129146	0.131519	0.111697	0.155062	0.0763299
PG34:3	0.149684	0.357299	0.241987	0.299186	0.265576	0.1724
PG34:2	0.0660863	0.124387	0.10894	0.138839	0.0965271	0.0825482
PG34:1	0.0251632	0.0441256	0.0457142	0.0266164	0.0208413	0.0163073
PG34:0	0.0479825	0.100061	0.0729845	0.0483877	0.0316125	0.0215717
PG35:6	0.0061655	0.0156388	0.0099604	0.00772497	0.00458759	0.00289525
PG35:3	0.00454609	0.0135793	0.00724775	0.0163081	0.0138117	0.0139919
PG35:2	0.00127261	0.00457054	0.00359435	0.00451321	0.00589357	0.00687138
PG36:6	0.0120299	0.030357	0.0118654	0.0103973	0.006228	0.00547418
PG36:5	0.00989498	0.020298	0.0186052	0.0113963	0.00838767	0.00521027
PG36:3	0.0236014	0.0667583	0.0378835	0.0366756	0.0294191	0.0256913
PG36:2	0.00766555	0.0183023	0.0123296	0.0157722	0.0104621	0.0113065
PG36:1	0.000876469	0.00357505	0.00165108	0.0041588	0.00375177	0.000679391
CL72:11(18:3)	1.36636	1.87727	1.06805	1.09569	0.426829	0.531398
CL72:11(18:2)	0.753312	1.14344	0.769612	0.682661	0.271075	0.358593
CL72:11(18:1)	0.0460477	0.0381613	0.0236621	0.01382	0.00249863	0.0120707
CL72:10(18:3)	1.55155	2.53324	1.44585	1.33456	0.529676	0.682825
CL72:10(18:2)	1.14	2.09696	1.1824	1.0876	0.547653	0.653727
CL72:10(18:1)	0.193259	0.251643	0.152302	0.136358	0.0541817	0.0482114
CL72:10(18:0)	0.0284307	0.0631819	0.031166	0.0800336	0.0255053	0.0385331
CL72:9(18:3)	0.790431	1.82998	0.731855	0.728834	0.345869	0.387115
CL72:9(18:2)	0.773579	1.28802	0.902172	1.16888	0.489224	0.715785
CL72:9(18:1)	0.202973	0.278328	0.217482	0.212121	0.0715527	0.0951171
CL72:9(18:0)	0.0267854	0.0497915	0.0428057	0.0495746	0.0256993	0.038004
CL72:8(18:3)	0.260784	0.475181	0.246088	0.296836	0.108083	0.165053
CL72:8(18:2)	0.324828	0.648129	0.409947	0.749113	0.379034	0.446552
CL72:8(18:1)	0.120989	0.22342	0.150075	0.140922	0.0658742	0.077291
CL72:8(18:0)	0.0284327	0.0438477	0.0372018	0.0368692	0.0203295	0.0190341
PC32:3	0.000518237	0.00258178	0.00107523	0.00271233	0.00216641	0.00200985
PC32:2	0.000284893	0.000955848	0.000445198	0.00198146	0.00115354	0.00136392
PC32:1	0.000262366	0.000887628	0.000431762	0.00223905	0.00145026	0.0010964
PC32:0	0.000515834	0.00102649	0.000789456	0.00185153	0.00212748	0.00097352
PC33:3	0.000324954	0.000996256	0.000412906	0.00326454	0.00498647	0.00351165
PC33:2	8.31252e-05	0.000365808	0.000288933	0.00129097	0.00296947	0.00182459
PC33:1	8.72177e-05	0.000285184	0.00022051	0.000871879	0.000889636	0.000748242
PC34:4	0.00034459	0.00111826	0.000344597	0.00111838	0.00114621	0.000861866
PC34:3	0.0738947	0.155099	0.104616	0.130478	0.0862091	0.0826847
PC34:2	0.0232619	0.0445197	0.0455873	0.0644131	0.0490056	0.0449439
PC34:1	0.0076892	0.0133599	0.0131685	0.0081857	0.00550939	0.00650067
PC34:0	0.000847659	0.0017834	0.00137726	0.00326454	0.00260834	0.00134053
PC35:4	8.58285e-05	0.000389549	0.000228527	0.000465387	0.000335294	0.000413453
PC35:3	0.00205286	0.00616931	0.00369685	0.012847	0.0112616	0.0108375
PC35:2	0.000725187	0.00160713	0.00108144	0.00758477	0.00524793	0.00478611
PC35:1	0.000216636	0.000504281	0.000465861	0.00092713	0.000763094	0.000767179
PC36:6	0.0143531	0.0280514	0.0139538	0.00938757	0.0101037	0.0112868
PC36:5	0.00921579	0.0188812	0.0128786	0.01897	0.0152956	0.0194653
PC36:4	0.00703035	0.0115195	0.0121416	0.0157867	0.0147353	0.00972809
PC36:3	0.0268611	0.0724578	0.0433362	0.0773373	0.0674362	0.0538196
PC36:2	0.00610235	0.0183005	0.0124134	0.0372742	0.0252218	0.023683
PC36:1	0.00122529	0.00333868	0.00277868	0.00433648	0.00300577	0.00307155
PC37:4	0.000119957	0.000228496	0.00026748	0.000401635	0.000581397	0.000364181
PC37:3	0.000300024	0.000819215	0.000688403	0.00113964	0.000962769	0.00125612
PC37:2	0.000189979	0.000514117	0.000293788	0.00101987	0.00108023	0.000857153
PC38:3	0.00089185	0.00208408	0.000803344	0.0018028	0.00147854	0.00142562
PC38:2	0.000244007	0.000838208	0.000397777	0.000749385	0.000841288	0.000863323
PC38:1	8.53028e-05	0.000198941	3.47758e-05	4.38672e-05	0.000201421	0.000174464
PE32:3	0.000974306	0.00261305	0.00100824	0.00102762	0.00120044	0.00142057
PE32:2	0.000332338	0.000985274	0.000478449	0.000849115	0.00149836	0.00087358
PE32:1	9.55307e-05	0.000521347	0.000326559	0.00128779	0.00177286	0.00107202
PE33:3	0.0003216	0.00123073	0.000391391	0.00158478	0.00333641	0.00325242
PE33:2	5.58077e-05	0.000379588	0.000141133	0.00166818	0.00271264	0.00218098
PE33:1	9.48537e-05	8.23503e-05	0.000125814	0.000665235	0.00113076	0.000867333
PE34:5	0.00177789	0.00625031	0.00680387	0.00453488	0.00479927	0.00371348
PE34:4	0.0121976	0.0345791	0.0383985	0.027118	0.0374583	0.0229099
PE34:3	0.137288	0.269452	0.125812	0.0648207	0.0756351	0.0812623
PE34:2	0.0387325	0.102332	0.0660694	0.0436941	0.0512859	0.0483413
PE34:1	0.00428884	0.0119121	0.0103772	0.00528966	0.00438863	0.00452812
PE34:0	0.000258871	0.000824023	0.00042025	0.000266349	0.000213933	0.000177548
PE35:4	0.000119317	0.000413854	0.000139817	0.00050124	0.000311536	0.000189196
PE35:3	0.00149083	0.00526143	0.00296952	0.00501985	0.00593796	0.00758267
PE35:2	0.000603472	0.00107784	0.00124989	0.00354021	0.00432446	0.00381934
PE35:1	2.48203e-05	0.000272685	5.43455e-05	0.000537419	0.000650505	0.000631702
PE36:6	0.0152112	0.0281251	0.0104834	0.0069025	0.00795955	0.0105032
PE36:5	0.0128864	0.0287367	0.0138925	0.0163934	0.0185616	0.0245255
PE36:4	0.00916903	0.020508	0.0122438	0.0126695	0.0152361	0.0168119
PE36:3	0.0169462	0.0502501	0.0257726	0.0260564	0.0295454	0.0309278
PE36:2	0.00347109	0.0108191	0.00670219	0.0135468	0.0144253	0.0127234
PE36:1	0.00052029	0.00148125	0.000822874	0.00116471	0.00141603	0.00155635
PE37:3	0.000345645	0.00142847	0.00037663	0.000737793	0.000587335	0.000778021
PE38:6	0.000889031	0.00115639	0.0007438	0.000170862	0.000196738	0.000226767
PE38:5	0.000843488	0.00139117	0.00080003	0.000126819	0.000117861	0.000202018
PE38:4	0.00185671	0.00411508	0.00236552	0.000162564	0.000134373	0.000104702
PE38:3	0.00441432	0.0083689	0.00291308	0.00100474	0.00122921	0.00136799
PE38:2	0.00148435	0.00428572	0.00175949	0.000460609	0.000970866	0.00120712
PE38:1	0.000295986	0.000603782	0.000367194	0.000116747	0.000140672	6.8563e-05
PE39:3	0.00068995	0.00175853	0.00114951	0.00113507	0.00152728	0.00125596
PE40:3	0.000674283	0.00109605	0.000483931	0.000534472	0.000441192	0.000603828
PE40:2	0.000280298	0.000564001	0.000152078	0.000475891	0.000500226	0.000344013
PE42:3	0.000488188	0.00129863	0.000703559	0.000817601	0.00081737	0.000454441
PE42:2	0.000130926	0.000522734	0.000109534	0.000595501	0.000465499	0.000740608
PS 34:3	0.0777515	0.0831303	0.0467537	0.0518532	0.0471834	0.0604358
PS 34:2	0.0182337	0.0305919	0.0214403	0.0340193	0.0345241	0.0280909
PS 34:1	0.003537	0.00654428	0.00490072	0.00437859	0.0045183	0.00418045
PS 36:6	0.00375756	0.00638857	0.0029655	0.000798738	0.000942749	0.000843943
PS 36:5	0.00253575	0.00309457	0.00373601	0.00197107	0.00163385	0.00234284
PS 36:4	0.00516146	0.00530597	0.00517012	0.00159448	0.00163334	0.000738928
PS 36:3	0.0425351	0.0694761	0.044574	0.0692012	0.0786626	0.0713708
PS 36:2	0.00425221	0.01554	0.0104197	0.0385988	0.0418503	0.0355822
PS 36:1	0.0106561	0.018443	0.01901	0.0212182	0.0257096	0.0193044
PS 38:3	0.0184669	0.0250465	0.0163966	0.0113885	0.013206	0.0124622
PS 38:2	0.00285042	0.00666616	0.00572143	0.0111323	0.00956679	0.00769678
PS 38:1	0.000893894	0.00186247	0.000705186	0.00238995	0.00188529	0.00125606
PS 40:3	0.00405416	0.0077696	0.00522701	0.0130769	0.0129183	0.0150935
PS 40:2	0.00242915	0.00239929	0.00126609	0.00945064	0.00829701	0.0103044
MGDG34:3(18:3/16:0)	0.00248538	0.00561095	0.00486765	0.00952282	0.00477442	0.00371784
MGDG34:2(16:0/18:2)	0.00146801	0.00162884	0.00243224	0.00267154	0.00120257	0.000786147
MGDG34:1(18:1/16:0)	0.000171233	0.00034999	0.000217655	0	0.000281395	0.000103518
MGDG35:3(16:0/19:3)	0.00341714	0.00336768	0.00215859	0.00252483	0.0020587	0.00496591
MGDG35:3(16:1/19:2)	0.000129051	0.000234438	0.000219768	0	0.000138043	0.000103518
MGDG36:6(18:2/18:4)	0.0012571	0.00191439	0.000544137	0.000530189	0.000822947	0.000297857
MGDG36:6(18:3/18:3)	0.0177857	0.0279381	0.0139056	0.0150426	0.019683	0.0126213
MGDG36:5(18:2/18:3)	0.00261569	0.00678869	0.00469965	0.0029109	0.00138043	0.00170609
MGDG36:4(18:2/18:2)	0.00198254	0.000931084	0.00325637	0.00214478	0.00107249	0.000509775
MGDG36:4(18:3/18:1)	0.000518711	0.000809977	0.00129748	0.00130145	0.000683577	0.000615246
MGDG36:3(18:0/18:3)	0.00151019	0.0036399	0.00128057	0.0046353	0.00603804	0.00754018
MGDG36:3(18:2/18:1)	0.000217591	0.000235549	0.000334935	0.000438393	0.000532261	0.000512705
DGDG34:3(18:3/16:0)	0.013642	0.0183274	0.0193634	0.0128367	0.00989095	0.00770676
DGDG34:2(16:0/18:2)	0.0184617	0.020364	0.0207852	0.00453637	0.00610532	0.00509529
DGDG34:2(18:2/16:0)	0.0127899	0.0175725	0.0116642	0.00472817	0.00350961	0.00251069
DGDG34:1(16:0/18:1)	0.00543726	0.00495085	0.00401471	0.00109798	0.00195981	0.00100275
DGDG34:1(18:1/16:0)	0.00315285	0.00265292	0.00419435	0.000389955	0.000869316	0.000937528
DGDG34:0(16:0/18:0)	0.00856916	0.0143558	0.0184498	0.0125301	0.0165077	0.0120943
DGDG36:6(18:2/18:4)	0.00217629	0.00268285	0.00283116	0.00045094	0.000685712	0.000327919
DGDG36:6(18:3/18:3)	0.0190565	0.0245752	0.0206447	0.0032302	0.00465394	0.00240718
DGDG36:5(18:2/18:3)	0.00421715	0.00523277	0.00546151	0.000729239	0.00107255	0.000865067
DGDG36:4(18:2/18:2)	0.00232585	0.00471244	0.00352337	0.00107024	0.000383978	0.00074775
DGDG36:4(18:3/18:1)	0.00162268	0.00320558	0.00190066	0.00122877	0.000758914	0.000286142
DGDG36:3(18:0/18:3)	0.0115668	0.0205147	0.0121896	0.0181597	0.0230031	0.0190664
DGDG36:3(18:2/18:1)	0.000662231	0.000846968	0.000758765	0.000226487	0.000231143	0.000142689
DGDG36:5(17:3/19:2)	0	0	0.000140019	0	0.000154995	0.000145427
DGDG36:2(18:0/18:2)	0.0026924	0.00253404	0.00247553	0.00664948	0.00699751	0.00512023
SQDG32:0	0.0121002	0.04068	0.0316207	0.00712714	0.00433926	0.00395153
SQDG34:3	0.0523891	0.0855106	0.071548	0.0295805	0.0274053	0.012604
SQDG34:2	0.00971119	0.0224566	0.0189844	0.00522343	0.00366574	0.00264751
SQDG34:1	0.000992255	0.00527836	0.0026446	0.00289384	0.000973777	0.000683545
SQDG35:3	0.00120788	0.00357809	0.00432933	0.00320888	0.00211986	0.00156484
SQDG36:6	0.0148693	0.0381924	0.021033	0.00152633	0.00139171	0.00086329
SQDG36:5	0.00991636	0.0240009	0.0217427	0.00225397	0.00056189	0.00163745
SQDG36:4	0.00507358	0.0110374	0.0124554	0.00213473	0.00148092	0.000691079
SQDG36:3	0.0193227	0.0497471	0.027912	0.0184382	0.0124591	0.00892137
SQDG36:2	0.00265314	0.00753654	0.00657081	0.00278378	0.00331554	0.00190346
SQDG36:1	0.000553345	0.00141236	0.000798909	5.80477e-05	0.00035178	0.000257773
