# Supplementary material for: Redundant Glycerol‐3‐Phosphate Acyltransferases Regulate Thermo‐Sensitive Genic Male Sterility in Rice
Source: Plant Biotechnol J. 2026 Apr 1;24(7):4689–703. doi: 10.1111/pbi.70649 (PMC13278554; doi:10.1111/pbi.70649)
Supplement: Supplementary file 6 — Table S5: Composition of other glycerophospholipids and chloroplast membrane precursor substances in anthers of the during stage 12 in WT and Osgpat6.1 under LT. [file PBI-24-4689-s003.xlsx]

## Sheet: Sheet1
Supplementary Table3 Composition of other glycerophospholipids and chloroplast membrane precursor substances in anthers of the during stage 12 in WT and Osgpat6.1 under LT
Amounts (μmol/g)	WT-1 LT	WT-2 LT	WT-3 LT	WT-4 LT	Osgpat6.1-1 LT	Osgpat6.1-2 LT	Osgpat6.1-3 LT	Osgpat6.1-4 LT
CL72:10(18:0)	0.000657722	0.000636885	0.00107857	0.000533716	0.000479771	0.000445068	0.000672412	0.000420781
CL 72:10(18:0)	0.000657722	0.000636885	0.00107857	0.000533716	0.000479771	0.000445068	0.000672412	0.000420781
CL 72:10(18:1)	0.00536478	0.0058073	0.00582589	0.00551249	0.00397311	0.00320406	0.00388143	0.00321476
CL 72:10(18:2)	0.0283245	0.0274739	0.0323982	0.0256223	0.0215181	0.0187724	0.0202403	0.0159526
CL 72:10(18:3)	0.0377938	0.0352828	0.0441314	0.0345583	0.0305622	0.025352	0.02685	0.0226991
CL 72:11(18:1)	0.000759329	0.00059768	0.000877601	0.000548796	0.000442939	0.000451688	0.000427578	0.000444639
CL 72:11(18:2)	0.0282069	0.0282116	0.03388	0.0244922	0.0204325	0.0193872	0.0192694	0.0165825
CL 72:11(18:3)	0.0716252	0.0685523	0.0834703	0.0662911	0.0507745	0.0469685	0.051214	0.040316
CL 72:8(18:0)	0.000639177	0.00066654	0.000762709	0.000537904	0.000644304	0.000604191	0.00051529	0.000370308
CL 72:8(18:1)	0.0032251	0.00341507	0.00390874	0.00245103	0.0028394	0.00281351	0.0028091	0.00245696
CL 72:8(18:2)	0.00644737	0.00602513	0.00776558	0.00684847	0.0064189	0.00490129	0.00659604	0.00451872
CL 72:8(18:3)	0.00433921	0.00384065	0.00527042	0.0042072	0.00412413	0.00363898	0.00288899	0.003215
CL 72:9(18:0)	0.000773961	0.00100388	0.00161056	0.000864916	0.00116179	0.000595187	0.000669551	0.000740538
CL 72:9(18:1)	0.00488447	0.00484783	0.00650802	0.00437714	0.00397296	0.00410001	0.00483496	0.00351958
CL 72:9(18:2)	0.014523	0.0131012	0.0162948	0.0139025	0.0128711	0.0119415	0.0128557	0.00946087
CL 72:9(18:3)	0.0152116	0.0159841	0.0152338	0.0119254	0.0118654	0.0109707	0.0119697	0.0101921
DAG 32:0(16:0_16:0)	0.00687755	0.0148435	0.0130112	0.00724661	0.0154806	0.0114316	0.012182	0.0150877
DAG 32:2(16:1_16:1)	0.00280562	0.00382556	0.00394797	0.00487606	0.0038687	0.00523587	0.00475389	0.00566567
DAG 33:3(19:3_14:0)	0.000785575	0.000755976	0.000587303	0.00024975	0.00041959	0.000363449	0.000258504	0.000446994
DAG 34:0(16:0_18:0)	0.00359847	0.00621247	0.00651153	0.00382542	0.00484606	0.00519122	0.00449623	0.00545888
DAG 34:1(16:0_18:1)	0.00410099	0.00424885	0.00449693	0.0058951	0.00456791	0.00500511	0.0038158	0.00580265
DAG 34:2(16:0_18:2)	0.0180673	0.0204029	0.0220669	0.0197466	0.0178918	0.020458	0.0176559	0.0196329
DAG 34:2(20:0_14:2)	0.000599281	0.00105533	0.00226456	0.00317999	0.00256669	0.0017757	0.00160032	0.00138541
DAG 34:3(18:3_16:0)	0.152316	0.19218	0.219218	0.19608	0.122545	0.152894	0.112297	0.142487
DAG 35:3(17:0_18:3)	0.0020538	0.00186023	0.00240363	0.00252724	0.00160321	0.00230351	0.00127266	0.00196304
DAG 35:4(17:3_18:1)	0.00198895	0.0023115	0.00206297	0.00179819	0.00138337	0.00171429	0.000907839	0.00154305
DAG 35:5(17:3_18:2)	0.000202095	0.000237927	0.000237269	0.000179705	0.000172313	0.00030868	0.000201243	0.000287543
DAG 36:0(18:0_18:0)	0.0257429	0.0340302	0.0330051	0.0297719	0.0193884	0.0222462	0.0156338	0.019819
DAG 36:0(22:0_14:0)	0.000754481	0.00117964	0.000772782	0.000696931	0.000379645	0.000605013	0.000535468	0.000565077
DAG 36:2(18:2_18:0)	0.00480344	0.00551567	0.00545421	0.00582287	0.00533065	0.00681727	0.00492521	0.00602963
DAG 36:3(18:2_18:1)	0.00161179	0.00204538	0.00149921	0.00241634	0.00245038	0.00233083	0.00210373	0.00209424
DAG 36:3(18:3_18:0)	0.0233597	0.0270193	0.0317585	0.0272138	0.0167599	0.0216958	0.0152754	0.0168655
DAG 36:4(18:2_18:2)	0.00476988	0.00648851	0.00734067	0.00680046	0.0090779	0.00977838	0.00782428	0.00924052
DAG 36:4(18:3_18:1)	0.00398856	0.00442959	0.0055536	0.00490165	0.00349098	0.00344059	0.00261768	0.00394002
DAG 36:5(18:3_18:2)	0.00963756	0.0111002	0.0123582	0.0108614	0.00999136	0.012379	0.00847664	0.013006
DAG 36:6(18:3_18:3)	0.045659	0.0524981	0.0562553	0.0567657	0.0345303	0.0417056	0.0326443	0.0401507
DAG 38:4(18:3_20:1)	0.000567113	0.000616481	0.000678377	0.00036396	0.000502292	0.000667492	0.000659407	0.000529984
DGDG 34:0(16:0_18:0)	0.00151421	0.00188487	0.00179552	0.00181423	0.0018129	0.001746	0.00189375	0.00182616
DGDG 34:1(16:0_18:1)	0.000824225	0.000876713	0.000888799	0.000652108	0.000531409	0.000454579	0.000450759	0.000402941
DGDG 34:1(18:1_16:0)	0.000581196	0.000550239	0.000523332	0.000502805	0.000455699	0.000320243	0.000350492	0.000315957
DGDG 34:2(16:0_18:2)	0.00346875	0.00395524	0.00411644	0.00392302	0.00261707	0.00265167	0.00269825	0.00242145
DGDG 34:2(18:2_16:0)	0.00215989	0.002545	0.00279406	0.00253586	0.00169675	0.00159933	0.00164142	0.00137975
DGDG 34:3(18:3_16:0)	0.00242124	0.00291159	0.00262823	0.00315814	0.00207896	0.00247965	0.00251774	0.00226229
DGDG 35:3(17:0_18:3)	0.000192555	0.000370319	0.000408452	0.000196705	0.000400832	0.000389285	0.000330232	0.000298709
DGDG 36:2(18:0_18:2)	0.000583156	0.000781718	0.00070296	0.000785248	0.000950009	0.00092047	0.000765603	0.000654983
DGDG 36:3(18:0_18:3)	0.00322781	0.00376609	0.00323593	0.0041428	0.00324555	0.00363689	0.00294854	0.0033137
DGDG 36:4(18:2_18:2)	0.000780891	0.000984029	0.000780778	0.000684158	0.000607834	0.000647736	0.000558441	0.000517705
DGDG 36:5(18:2_18:3)	0.00100056	0.0013412	0.00139115	0.00104335	0.000722552	0.000724201	0.000689309	0.000637595
DGDG 36:6(18:2_18:4)	0.000255986	0.000187456	0.000317635	0.000264075	0.000259444	0.000224518	0.000243025	0.000216317
DGDG 36:6(18:3_18:3)	0.00216372	0.00263919	0.00274934	0.00264159	0.00202327	0.00222634	0.00196979	0.00169112
FFA	0.0207811	0.0248778	0.0237846	0.0219972	0.0209696	0.0206263	0.0200848	0.0187471
FFA 14:0	0.000138998	0.000199138	0.000189379	0.000250865	0.000207885	0.000178742	0.00020026	0.000171537
FFA 16:0	0.00381407	0.00449008	0.00450074	0.00402149	0.00491201	0.00501052	0.00488701	0.00456189
FFA 18:0	0.00423348	0.00529556	0.00487537	0.00476722	0.00475521	0.00486466	0.00476446	0.00452619
FFA 18:1	0.000196914	0.00019595	0.000212486	0.000194523	0.000193017	0.000191681	0.0001481	0.000194321
FFA 18:2	0.00138361	0.00171355	0.00153814	0.00137048	0.00152523	0.00145751	0.0014631	0.00142389
FFA 18:3	0.0110141	0.0129835	0.0124684	0.0113926	0.0093763	0.00892319	0.00862193	0.00786928
LPA	0.079297	0.0772889	0.0863995	0.0772045	0.0892935	0.0763091	0.0827276	0.0819605
LPA 16:0	0.0428152	0.0436329	0.047875	0.0433799	0.0543225	0.0478767	0.0498901	0.0498654
LPA 18:0	0.00256034	0.00283991	0.00296223	0.00276899	0.0041447	0.00354128	0.0040544	0.00384801
LPA 18:1	0.00139925	0.00124925	0.00139764	0.00107204	0.00121963	0.00100358	0.00111469	0.00113226
LPA 18:2	0.00590472	0.00515206	0.00563926	0.00545055	0.00614369	0.00511208	0.00624734	0.00545698
LPA 18:3	0.0266174	0.0244148	0.0285254	0.024533	0.0234629	0.0187755	0.0214211	0.0216579
LPC	0.0743306	0.0769051	0.090853	0.0729939	0.0470333	0.04442	0.0473182	0.0421572
LPC 14:0	0.000557522	0.0005496	0.000665195	0.000500499	0.000314441	0.000256664	0.000304675	0.000333224
LPC 16:0	0.0545667	0.057167	0.0668054	0.0527996	0.0320809	0.0295072	0.032	0.0287336
LPC 16:1	0.000137107	0.000116424	0.000128279	0.000181451	6.89312e-05	0.000112042	0.000105088	0.000121749
LPC 18:0	0.00601834	0.00577863	0.00694932	0.00605921	0.00459442	0.00437209	0.00442946	0.00417248
LPC 18:1	0.00127968	0.00117521	0.00130797	0.00120716	0.0011372	0.00096668	0.000909352	0.000692468
LPC 18:2	0.00216955	0.00233571	0.00276388	0.00223871	0.00215427	0.00210165	0.00219467	0.00202512
LPC 18:3	0.00881993	0.00901202	0.0113098	0.00912114	0.00609804	0.00644375	0.00672953	0.00555661
LPC 20:0	0.000781794	0.000770498	0.000923165	0.000886116	0.000585105	0.000659931	0.000645398	0.000521946
LPE	0.0569403	0.0620511	0.0665397	0.0661504	0.0428747	0.0335314	0.0368705	0.0364438
LPE 16:0	0.0460024	0.0492505	0.0524727	0.0528162	0.0334414	0.026303	0.0288572	0.0281305
LPE 18:0	0.00220996	0.00213347	0.00202084	0.00190522	0.00148249	0.000960267	0.00117894	0.00119862
LPE 18:2	0.00162409	0.00181996	0.00228263	0.00223598	0.00176659	0.001417	0.00134754	0.00127289
LPE 18:3	0.00503408	0.0068904	0.00702639	0.00660804	0.00459922	0.00362308	0.00429265	0.00427265
LPE 20:0	0.00206977	0.00195676	0.00273713	0.00258493	0.00158496	0.001228	0.00119423	0.00156916
LPI	0.0132123	0.013621	0.0151801	0.0147083	0.00640859	0.00573858	0.00626492	0.00690898
LPI 15:0	0.000176592	0.000155011	0.000242953	0.000117797	0.000160745	9.83967e-05	9.14806e-05	9.79906e-05
LPI 16:0	0.0102466	0.0103478	0.0115567	0.0111278	0.00452676	0.00411748	0.00414982	0.00478829
LPI 18:0	0.000754911	0.000774032	0.000893734	0.000937426	0.000459378	0.000367008	0.0004168	0.000651496
LPI 18:1	9.11127e-05	0.000198556	0.00020351	0.00012449	7.0011e-05	5.75846e-05	8.01648e-05	2.88273e-05
LPI 18:2	0.000236759	0.000255308	0.000270957	0.00027498	9.48978e-05	0.000184895	0.000319698	0.000227704
LPI 18:3	0.00170639	0.00189029	0.00201223	0.00212583	0.00109679	0.000913223	0.00120696	0.00111467
LPS	0.00115999	0.00123653	0.00102692	0.00114704	0.000472633	0.00047596	0.000599871	0.000482792
LPS 16:0	0.00115999	0.00123653	0.00102692	0.00114704	0.000472633	0.00047596	0.000599871	0.000482792
MGDG	0.0416564	0.0383464	0.0358384	0.0369368	0.0182338	0.0237068	0.0198118	0.0218357
MGDG 34:3(18:3_16:0)	0.00516948	0.002624	0.00309892	0.00371888	0.00269656	0.0024209	0.00200313	0.00228454
MGDG 36:3(18:0_18:3)	0.00429781	0.00523357	0.00404478	0.00349912	0.00172509	0.00166579	0.00152435	0.00235197
MGDG 36:4(18:2_18:2)	0.00262557	0.00166482	0.00203036	0.00179034	0.00103208	0.000963511	0.00178377	0.00200488
MGDG 36:5(18:2_18:3)	0.00470398	0.00649048	0.00594095	0.00620665	0.00219968	0.00347193	0.00362714	0.00230442
MGDG 36:6(18:3_18:3)	0.0248595	0.0223335	0.0207234	0.0217218	0.0105804	0.0151847	0.0108734	0.0128899
PA	0.539736	0.563632	0.627306	0.577605	0.46579	0.499726	0.448123	0.540924
PA 32:0	0.000814487	0.00100518	0.000988733	0.00106034	0.00173716	0.00199231	0.001641	0.00208657
PA 32:1	0.000283226	0.000366321	0.000325753	0.000388272	0.000513569	0.000419296	0.000420424	0.000418813
PA 32:2	0.000560921	0.000595031	0.000544475	0.000592146	0.000717322	0.000737975	0.000539303	0.000791403
PA 32:3	0.00288544	0.00330063	0.00371639	0.00344559	0.00246716	0.00256	0.0022708	0.00282947
PA 33:2	0.000334819	0.00041143	0.000325027	0.000415066	0.000706865	0.000662472	0.000601698	0.00077732
PA 33:3	0.000973195	0.000989994	0.00119573	0.00107862	0.00136261	0.00134032	0.00146228	0.0015524
PA 33:4	0.000352581	0.000308778	0.000364652	0.00030425	0.000293786	0.000272122	0.000237322	0.000309737
PA 33:6	0.000136614	0.000153581	0.000204038	0.000154548	0.000254217	0.000205262	0.000187598	0.000243026
PA 34:1	0.00597641	0.0068747	0.0070966	0.00624947	0.00608479	0.00641027	0.00582736	0.00711389
PA 34:2	0.0411942	0.0467217	0.0477099	0.0434497	0.0479295	0.047494	0.0450689	0.0522279
PA 34:3	0.237207	0.235335	0.255745	0.239299	0.181795	0.193123	0.169488	0.199314
PA 34:4	0.00370782	0.00406327	0.00431954	0.00370583	0.00375929	0.00411824	0.00359106	0.00441267
PA 34:5	0.000534754	0.000667318	0.000741042	0.000601619	0.000530663	0.000700222	0.000512061	0.000587814
PA 35:1	0.000280661	0.000272662	0.00029142	0.000163107	0.000401287	0.000389011	0.000299263	0.000363249
PA 35:2	0.00175045	0.00198453	0.00189375	0.00183837	0.00256122	0.00270402	0.00245567	0.00294324
PA 35:3	0.00407264	0.00428216	0.00463454	0.00444938	0.00439249	0.00513109	0.00461609	0.00542886
PA 35:4	0.000390005	0.000532554	0.000522151	0.000588301	0.000482069	0.000527748	0.000450752	0.000526404
PA 36:1	0.00173572	0.00175743	0.00197521	0.00193918	0.00170707	0.00191585	0.00152206	0.00220134
PA 36:2	0.0124553	0.0127468	0.01339	0.0129504	0.0126663	0.0137102	0.0126681	0.0155401
PA 36:3	0.0426716	0.0449608	0.0484536	0.0460291	0.0376561	0.0397166	0.0351313	0.0454941
PA 36:4	0.0174065	0.0183954	0.0220895	0.019193	0.0208324	0.0217666	0.0196876	0.0253925
PA 36:5	0.034526	0.0373514	0.0419738	0.0388698	0.0368559	0.0382774	0.0364619	0.0422681
PA 36:6	0.0916986	0.095793	0.107471	0.0979666	0.0628175	0.0671093	0.0616901	0.0770708
PA 37:2	0.000370903	0.000500713	0.000338231	0.000564972	0.000466181	0.000506744	0.000493763	0.000645327
PA 37:3	0.00081717	0.000957286	0.00116156	0.00101008	0.000941937	0.00108426	0.000968229	0.00110036
PA 37:4	0.00149112	0.00172258	0.00210492	0.00195956	0.00185959	0.00239397	0.00192323	0.00245818
PA 37:5	0.00579152	0.00691175	0.0106838	0.00871705	0.00668081	0.00939658	0.00716733	0.00954647
PA 37:6	0.0118826	0.0148405	0.0223157	0.0184053	0.0112817	0.0155977	0.0129076	0.0153915
PA 38:1	0.00418933	0.00477351	0.00621896	0.00583422	0.00435286	0.00544425	0.00490019	0.00623038
PA 38:2	0.00727316	0.007824	0.0108678	0.00972349	0.00627153	0.00792771	0.00729754	0.00947084
PA 38:3	0.00380887	0.00458215	0.00479876	0.00406732	0.00354496	0.00364498	0.00340296	0.00389
PA 40:2	0.000682169	0.00085574	0.00117767	0.00101235	0.000632348	0.000918729	0.000908259	0.000866144
PA 40:3	0.00148043	0.00179422	0.0016674	0.00157827	0.00123471	0.00152761	0.00132377	0.00143077
PC	0.45927	0.573984	0.548892	0.510932	0.398863	0.422732	0.344674	0.421962
PC 32:0	0.000577784	0.000516703	0.000642471	0.000745284	0.00118161	0.00090318	0.000935531	0.000978698
PC 32:1	0.000307347	0.000358429	0.000521114	0.00052682	0.000481572	0.000718611	0.000378387	0.000568046
PC 32:2	0.000718783	0.000655434	0.000495348	0.00049784	0.000748728	0.000764501	0.000638963	0.000644771
PC 32:3	0.00218528	0.00361887	0.00265768	0.00338325	0.00268692	0.00242936	0.00199002	0.00268565
PC 33:3	0.000901056	0.00116429	0.000823331	0.000843669	0.00163895	0.00146218	0.00125171	0.00144527
PC 34:0	0.000805375	0.000869643	0.000829704	0.00107878	0.000735222	0.000899421	0.0006653	0.000795942
PC 34:1	0.00767426	0.00919704	0.00902537	0.00784913	0.00656129	0.00731724	0.00690763	0.00884877
PC 34:2	0.0456214	0.0591826	0.0526113	0.050671	0.0432057	0.0497801	0.0360515	0.0441445
PC 34:3	0.239916	0.308486	0.296895	0.28138	0.199181	0.211505	0.176313	0.206028
PC 34:4	0.000769296	0.00101457	0.00101031	0.000804801	0.000949065	0.000936236	0.000929342	0.00071574
PC 35:2	0.00151708	0.00135438	0.00136762	0.00111438	0.00151125	0.00187663	0.00173989	0.00221553
PC 35:3	0.00392402	0.00418779	0.00426097	0.00380652	0.00412561	0.00425726	0.0035956	0.00399186
PC 36:1	0.00224475	0.00210727	0.00222542	0.00162638	0.00179582	0.00161124	0.00206191	0.00237269
PC 36:2	0.0142121	0.0146368	0.0148081	0.0125772	0.0126162	0.0143608	0.0113416	0.0165802
PC 36:3	0.0440945	0.0553406	0.0524582	0.0449225	0.0384689	0.0422603	0.0322335	0.0392238
PC 36:4	0.0111615	0.0126448	0.0142165	0.0112453	0.0115033	0.0131568	0.010533	0.0134905
PC 36:5	0.0224737	0.0281165	0.025789	0.0238773	0.0226304	0.0201754	0.0185421	0.0236188
PC 36:6	0.0559507	0.0661077	0.0638341	0.0598071	0.044399	0.0443519	0.0355402	0.0494737
PC 37:3	0.000495736	0.000311491	0.000505491	0.000270153	0.000559382	0.00036024	0.000278497	0.000473946
PC 38:2	0.00110197	0.000995676	0.00081851	0.000966342	0.000883056	0.00100849	0.000626717	0.000899442
PC 38:3	0.00261687	0.00311787	0.00309669	0.00293847	0.00299968	0.00259735	0.00211982	0.00276587
PE	0.350748	0.320679	0.390562	0.33217	0.243251	0.238695	0.266291	0.255342
PE 32:1	0.000169087	0.000113337	0.000172185	0.000134804	0.000276259	0.000252759	0.000252725	0.000252401
PE 32:2	0.000500087	0.000347847	0.000611345	0.00036427	0.000300446	0.000452301	0.000442372	0.000505599
PE 32:3	0.00201028	0.00193605	0.00230453	0.00224257	0.00135913	0.00131417	0.00150438	0.00127814
PE 33:2	0.000184251	0.000133784	0.000192267	0.000147279	0.000385979	0.000347655	0.000415517	0.00025619
PE 33:3	0.000556518	0.000477541	0.000628916	0.000401405	0.000799385	0.00054859	0.00058401	0.000720196
PE 34:1	0.0035448	0.00336412	0.00384396	0.00374042	0.00301084	0.0027093	0.00349513	0.00348977
PE 34:2	0.0390699	0.0375998	0.0469588	0.0389949	0.0299167	0.0305655	0.0349438	0.0323818
PE 34:3	0.197591	0.173999	0.211029	0.179371	0.125604	0.123993	0.136017	0.135282
PE 34:4	0.00500866	0.00421222	0.00496943	0.0044078	0.00463559	0.00408756	0.00449174	0.00507515
PE 34:5	0.000675871	0.000541392	0.00078656	0.000683231	0.000739227	0.000616586	0.000825396	0.000683346
PE 35:2	0.000657497	0.000606542	0.000924355	0.000612482	0.000800567	0.000656193	0.000837714	0.000871955
PE 35:3	0.00216222	0.00186051	0.00229773	0.00192297	0.00167738	0.00152131	0.00161103	0.00175534
PE 35:4	0.000160724	0.000202368	0.000251975	0.000196027	0.000166539	0.000171225	0.000193721	0.000211063
PE 36:1	0.000559366	0.000584948	0.000806517	0.00075952	0.000674551	0.000582417	0.000668061	0.000504919
PE 36:2	0.00599903	0.00571041	0.00710615	0.00627171	0.00538172	0.00492095	0.00572548	0.00550553
PE 36:3	0.0173194	0.0179221	0.0213243	0.0175383	0.0136812	0.0123276	0.0140861	0.0132005
PE 36:4	0.00802377	0.0075153	0.00911862	0.00821091	0.00773956	0.00827176	0.00916991	0.00830329
PE 36:5	0.0207063	0.0180841	0.0232016	0.0183729	0.0154047	0.0158587	0.0178988	0.0160155
PE 36:6	0.0289004	0.0291322	0.0352475	0.030819	0.0193898	0.0183188	0.0205769	0.0171497
PE 37:1	0.000320024	0.000385171	0.000589799	0.000431721	0.000253007	0.000306102	0.000335367	0.000215768
PE 37:2	0.000499481	0.00053811	0.000645429	0.000566075	0.000245385	0.000335957	0.000558535	0.000388013
PE 37:3	0.000308802	0.000282816	0.000372637	0.000236618	0.000357433	0.000283214	0.000356897	0.000354615
PE 38:1	0.000218012	0.000289156	0.000360275	0.000223197	0.000218109	0.00021178	0.000189786	0.000153207
PE 38:2	0.00235349	0.00236293	0.00251065	0.00265077	0.00175122	0.00143865	0.00175355	0.0016925
PE 38:3	0.00754275	0.00718526	0.00786222	0.00750379	0.00494865	0.00501822	0.00551747	0.00522701
PE 38:4	0.00145116	0.00154469	0.00175133	0.00131999	0.000744708	0.000912276	0.000909493	0.00094456
PE 38:5	0.000871776	0.000818044	0.000963411	0.000835566	0.000705602	0.000445829	0.000588538	0.000616797
PE 38:6	0.00116034	0.000767785	0.000883537	0.000889799	0.000499338	0.000619679	0.000584617	0.000560229
PE 40:2	0.000290416	0.000362246	0.000421837	0.000333291	0.000230148	0.000306849	0.000321478	0.00033302
PE 40:3	0.00112557	0.00113128	0.00154469	0.00113035	0.000675187	0.000654503	0.00074908	0.000751236
PE 42:2	0.000196304	0.00015787	0.000262737	0.000331352	0.000328088	0.000233904	0.000275455	0.000191292
PE 42:3	0.000610533	0.000510065	0.000617656	0.000526221	0.000351054	0.000411771	0.000410958	0.000471137
PG	0.0464156	0.0431898	0.0459024	0.0484365	0.0392465	0.0379964	0.040023	0.0369106
PG 32:0	0.0042187	0.00434997	0.00565101	0.0050539	0.00403301	0.00351893	0.0038652	0.00433109
PG 32:1	0.00140132	0.00142033	0.00195252	0.00178319	0.00135505	0.00132604	0.00131277	0.00152143
PG 32:3	0.00011484	0.000110937	0.000100166	0.00014353	9.71813e-05	0.000127919	0.000121479	0.000139185
PG 33:0	0.000161493	0.000143926	0.000123963	0.000202868	0.000199009	0.000236016	0.000167457	0.000226949
PG 34:0	0.00169909	0.00147739	0.00156253	0.00179978	0.00128198	0.00108619	0.00123869	0.00123558
PG 34:1	0.000978705	0.00100899	0.000744716	0.00102395	0.00101422	0.00084093	0.00100023	0.000925072
PG 34:2	0.00559859	0.00510125	0.0048552	0.00568024	0.0059168	0.0057346	0.00585138	0.00509658
PG 34:3	0.0188446	0.0176745	0.0169495	0.0192601	0.0148806	0.0152497	0.0158891	0.0134418
PG 34:4	0.00183401	0.00147292	0.00156646	0.00178654	0.00177976	0.00146806	0.00180407	0.00160915
PG 34:5	0.000356894	0.000351464	0.000414491	0.000422718	0.000428618	0.000391128	0.000366282	0.00031982
PG 35:2	0.000308971	0.000257578	0.000265833	0.000239747	0.000398456	0.000401943	0.000388841	0.000385521
PG 35:3	0.000831086	0.000732345	0.000773273	0.000835289	0.00071737	0.000601388	0.000972438	0.00078852
PG 35:6	0.00019359	0.000112196	0.000160296	0.000222574	0.000156025	0.000137222	0.00020172	0.000172108
PG 36:2	0.00116175	0.00109695	0.00127243	0.00114889	0.0010892	0.00108453	0.00105285	0.00105837
PG 36:3	0.00378929	0.00340423	0.00404363	0.00370506	0.00279107	0.00302493	0.00271489	0.00295566
PG 36:4	0.000801346	0.000577137	0.000921982	0.000724169	0.000554043	0.000518365	0.000492427	0.00049966
PG 36:5	0.00153496	0.00158809	0.00165411	0.00176046	0.00103279	0.000981311	0.00107786	0.000831347
PG 36:6	0.0025864	0.00230957	0.00289036	0.00264355	0.00152131	0.00126717	0.00150532	0.0013727
PI	0.0887101	0.0958726	0.0980715	0.0983226	0.0704777	0.0700064	0.0672599	0.061241
PI 32:3	0.000350235	0.000251435	0.00035333	0.000238006	0.000219485	0.000197018	0.00023042	0.000226043
PI 33:3	0.000285306	0.000380902	0.000389403	0.000347863	0.000488825	0.000385267	0.000529235	0.000349469
PI 34:0	0.0001401	9.12313e-05	0.000123722	0.00016252	8.82917e-05	0.00016212	6.81642e-05	8.95489e-05
PI 34:1	0.00148377	0.00127733	0.00121198	0.00158945	0.00115109	0.00106304	0.00107127	0.000990933
PI 34:2	0.00912508	0.00929219	0.00942901	0.00986536	0.00854928	0.00812507	0.00767978	0.00715214
PI 34:3	0.054498	0.0609307	0.0598958	0.06102	0.0416037	0.0410543	0.0403744	0.0359363
PI 34:4	0.000764705	0.00105089	0.00103202	0.00081354	0.000882083	0.000876176	0.000934453	0.000734963
PI 34:5	0.000139712	0.000195687	0.000170162	0.000177089	0.000197178	0.000179288	0.00015804	0.00012608
PI 35:1	4.95521e-05	4.87277e-05	4.13485e-05	4.88636e-05	0.000146751	0.000106979	9.26059e-05	4.96691e-05
PI 35:2	0.000372357	0.000356624	0.000372764	0.000410264	0.000406384	0.000610628	0.00047575	0.000503796
PI 35:3	0.0010634	0.00125152	0.00119413	0.00116076	0.00109978	0.00112199	0.00123185	0.000990327
PI 36:1	0.000253804	0.000247338	0.000257277	0.000299928	0.000273928	0.000270158	0.000240206	0.000182403
PI 36:2	0.00184763	0.0018282	0.00234607	0.00209553	0.00166287	0.00162884	0.00160982	0.00167616
PI 36:3	0.00885981	0.00856105	0.00986446	0.00907109	0.00616667	0.0064108	0.00607171	0.00558427
PI 36:4	0.00107984	0.000963475	0.00132829	0.00117662	0.000886231	0.000911353	0.000832834	0.00087436
PI 36:5	0.00184822	0.00168977	0.00188249	0.00201913	0.00144843	0.0015141	0.00125897	0.00115107
PI 36:6	0.00654862	0.00745549	0.00817923	0.00782653	0.00520675	0.00538924	0.00440038	0.00462349
PS	0.0255402	0.0287139	0.0266568	0.0250367	0.0258194	0.0227881	0.0233537	0.0230344
PS 34:1	0.000306716	0.000288405	0.000338872	0.000173063	0.000405011	0.000283187	0.000298511	0.000292145
PS 34:2	0.00181358	0.0019106	0.00193056	0.00168317	0.00218195	0.00216317	0.00201509	0.00191598
PS 34:3	0.0083988	0.00967433	0.0086336	0.00810819	0.00720988	0.00671157	0.00683593	0.006304
PS 36:1	0.00102755	0.00127037	0.00110851	0.000932441	0.00145043	0.00107253	0.00114689	0.00118729
PS 36:2	0.00190658	0.00211876	0.0019934	0.00194308	0.00256132	0.00220867	0.00253662	0.0023091
PS 36:3	0.00742246	0.00798273	0.00775392	0.00745563	0.00679791	0.0058817	0.00581842	0.00634309
PS 36:4	0.000254395	0.000324537	0.000326296	0.000258157	0.000254504	0.000175616	0.000222422	0.000183621
PS 36:5	0.000202482	0.000265079	0.000179864	0.000144808	0.000169674	0.000144549	0.000130363	0.000155044
PS 36:6	0.000621237	0.000590969	0.000562872	0.0004682	0.000263889	0.000229712	0.000247137	0.000227841
PS 38:2	0.00057588	0.00057612	0.000511049	0.000562719	0.000946024	0.000751024	0.00089236	0.000676079
PS 38:3	0.00190754	0.00229633	0.00208878	0.00214829	0.00205385	0.00178824	0.00177989	0.00199813
PS 40:2	0.000288319	0.000425518	0.000272833	0.000253948	0.000487562	0.000427974	0.000439482	0.000443994
PS 40:3	0.000814712	0.000990186	0.000956248	0.000905016	0.00103741	0.000950122	0.00099056	0.000998097
SQDG	0.000797006	0.000684164	0.00103458	0.000971302	0.000674853	0.000698869	0.000846293	0.000791274
SQDG 32:0	7.6497e-05	7.77353e-05	7.53661e-05	8.34163e-05	7.58052e-05	5.37418e-05	6.24335e-05	7.27028e-05
SQDG 34:2	6.26444e-05	3.85909e-05	7.38968e-05	7.32331e-05	4.64812e-05	4.32706e-05	6.53584e-05	6.5291e-05
SQDG 34:3	0.000358249	0.00028312	0.000465366	0.000399977	0.000250531	0.000330129	0.000342484	0.000339145
SQDG 36:2	1.42279e-05	2.15398e-05	2.11207e-05	1.43663e-05	2.44766e-05	1.43986e-05	3.496e-05	1.6284e-05
SQDG 36:3	0.000160649	0.000146778	0.000244017	0.000232549	0.000147452	0.000151984	0.000212403	0.000174849
SQDG 36:4	2.65301e-05	1.96804e-05	2.98629e-05	3.63739e-05	2.15051e-05	1.8842e-05	3.68063e-05	3.48675e-05
SQDG 36:5	3.79171e-05	3.87316e-05	4.6023e-05	5.05559e-05	5.12037e-05	3.95627e-05	3.35541e-05	3.49314e-05
SQDG 36:6	6.02926e-05	5.7988e-05	7.89244e-05	8.08309e-05	5.7398e-05	4.69397e-05	5.82933e-05	5.32032e-05
TAG	0.347677	0.438511	0.415572	0.407036	0.405974	0.373845	0.364546	0.384804
TAG 38:3(18:3_20:0)	0.00187515	0.00197006	0.00197932	0.00174511	0.00224939	0.00192185	0.00212692	0.00223021
TAG 38:4(18:3_20:1)	0.0130098	0.0133357	0.0149806	0.0131248	0.00914823	0.0084822	0.00869439	0.00865532
TAG 39:3(18:3_21:0)	0.00812923	0.00891218	0.00950033	0.00924747	0.00850779	0.00814657	0.00831325	0.00863894
TAG 39:4(18:3_21:1)	0.0012727	0.00115475	0.00165258	0.0013478	0.00101185	0.000950162	0.00135199	0.00122736
TAG 40:4(18:3_22:1)	0.00241906	0.00243314	0.00293711	0.00250488	0.00200339	0.00173578	0.00189223	0.00192577
TAG 50:2(16:0_34:2)	0.00170098	0.00217869	0.00224133	0.00211689	0.00359725	0.0033878	0.00288694	0.00291255
TAG 50:2(18:1_32:1)	0.000417104	0.000502312	0.000487818	0.000583448	0.000846935	0.000762576	0.000464121	0.000539664
TAG 50:2(18:2_32:0)	0.000568216	0.000865285	0.000957496	0.000699646	0.0014878	0.00146224	0.00101315	0.00149174
TAG 52:0(18:0_34:0)	0.000793249	0.000934914	0.000912744	0.000866082	0.000912505	0.000717723	0.000772648	0.000892995
TAG 52:2(18:1_34:1)	0.00295211	0.00485124	0.0046611	0.00508424	0.00829158	0.00577219	0.00409883	0.00371056
TAG 52:3(18:1_34:2)	0.00155516	0.00219364	0.00204611	0.00218091	0.00464158	0.00384068	0.00253516	0.00234917
TAG 52:3(18:2_34:1)	0.00123434	0.00203729	0.00176605	0.00212998	0.0037782	0.00315346	0.00201678	0.00230987
TAG 52:3(18:3_34:0)	0.000897043	0.00105358	0.00107306	0.00113329	0.00119289	0.00109846	0.00106361	0.00115834
TAG 52:4(16:0_36:4)	0.0025868	0.00327408	0.0033041	0.00344924	0.0052172	0.00527989	0.00400564	0.00414678
TAG 52:4(18:1_34:3)	0.000729193	0.00112424	0.00116286	0.00116797	0.00118483	0.00115833	0.00131354	0.00137193
TAG 52:4(18:2_34:2)	0.003247	0.00461991	0.00356876	0.00453826	0.00779881	0.00695323	0.00463015	0.00503596
TAG 52:4(18:3_34:1)	0.00107416	0.00136467	0.00142988	0.00140733	0.00160125	0.00159354	0.00158305	0.00164377
TAG 52:5(16:0_36:5)	0.00669825	0.0091875	0.00822024	0.00812114	0.00849013	0.00823689	0.00849663	0.0101595
TAG 52:5(18:2_34:3)	0.00658435	0.00802626	0.00801956	0.00801131	0.00877977	0.00820033	0.00909661	0.00903117
TAG 52:5(18:3_34:2)	0.00707912	0.00909458	0.00972347	0.00835987	0.00795448	0.00804803	0.00866539	0.0097073
TAG 52:6(16:0_36:6)	0.058082	0.0768994	0.0736109	0.0784054	0.0603494	0.0564564	0.0645456	0.064216
TAG 52:6(18:2_34:4)	0.00207209	0.00282736	0.00267775	0.00258634	0.00216481	0.002212	0.00216922	0.00254546
TAG 52:6(18:3_34:3)	0.104672	0.137726	0.129755	0.132608	0.108062	0.102008	0.11529	0.127011
TAG 52:7(18:3_34:4)	0.000404488	0.000496494	0.000483374	0.000611789	0.000472437	0.000526737	0.000516852	0.000607702
TAG 54:0(18:0_36:0)	0.000438487	0.000540701	0.000488499	0.000534621	0.000450679	0.000654519	0.0004652	0.00037584
TAG 54:3(18:1_36:2)	0.00251252	0.00333507	0.00226944	0.00236626	0.00513388	0.00478957	0.00231249	0.00193973
TAG 54:3(18:2_36:1)	0.000278627	0.000354828	0.000329241	0.000303415	0.000826858	0.000765114	0.000302668	0.000343015
TAG 54:4(18:1_36:3)	0.00163915	0.00225916	0.00191454	0.00173265	0.00472048	0.0037867	0.00179648	0.00170773
TAG 54:4(18:2_36:2)	0.00143974	0.00178559	0.00177407	0.00166935	0.00336472	0.00297073	0.00166824	0.00178407
TAG 54:4(18:3_36:1)	0.000146291	0.000185232	0.000141948	0.000127662	0.000232484	0.000196598	0.000159575	0.000125709
TAG 54:5(18:1_36:4)	0.00175828	0.00227154	0.00190012	0.00177421	0.00515754	0.00436008	0.00202655	0.00214793
TAG 54:5(18:2_36:3)	0.0039299	0.00473706	0.00476065	0.00399694	0.00966395	0.00837171	0.00450634	0.004245
TAG 54:5(18:3_36:2)	0.000987839	0.00132621	0.00123583	0.00109917	0.00191155	0.00145326	0.00138397	0.00134624
TAG 54:6(18:1_36:5)	0.000407545	0.000549398	0.000452683	0.000461082	0.000816161	0.000851389	0.000689597	0.000649652
TAG 54:6(18:2_36:4)	0.00473536	0.00634039	0.00553274	0.00520343	0.0116986	0.0103424	0.00604857	0.00499606
TAG 54:6(18:3_36:3)	0.00910569	0.0106878	0.0102268	0.00878327	0.00900649	0.00889069	0.00840404	0.00809259
TAG 54:7(18:1_36:6)	0.00151829	0.00193766	0.00174342	0.00157605	0.00154901	0.00140454	0.00144801	0.00132382
TAG 54:7(18:2_36:5)	0.00203698	0.00251568	0.00257093	0.00220607	0.00450328	0.00356045	0.00297895	0.00331417
TAG 54:7(18:3_36:4)	0.00434631	0.0044941	0.00495801	0.00395777	0.00561067	0.00485389	0.0041832	0.00463307
TAG 54:8(18:2_36:6)	0.00521895	0.00737706	0.0062209	0.00537405	0.00640755	0.00554966	0.00526003	0.00565903
TAG 54:8(18:3_36:5)	0.0108527	0.0133388	0.0119539	0.0111484	0.0122424	0.0108758	0.0110361	0.0110949
TAG 54:9(18:3_36:6)	0.0649996	0.0757683	0.0685006	0.0615075	0.061211	0.0563813	0.0509141	0.0561866
TAG 56:4(18:2_38:2)	7.29524e-05	0.000157253	0.000132865	9.2677e-05	0.000288605	0.000238053	0.000178641	0.000102299
TAG 56:6(18:3_38:3)	0.000869419	0.00107184	0.000983197	0.00079234	0.00109985	0.00108497	0.000975533	0.000842571
TAG 56:7(18:3_38:4)	0.000328719	0.000414275	0.000330048	0.000298092	0.000333417	0.000358789	0.000264755	0.000375395
